# Supplementary material for: Solution structures in alkali nitrates and nitrites at high concentrations
Source: RSC Adv. 2026 Mar 10;16(15):13347–57. doi: 10.1039/d5ra07630g (PMC12973280; doi:10.1039/d5ra07630g)
Supplement: RA-016-D5RA07630G-s001 [file RA-016-D5RA07630G-s001.zip]

Archive with 32 entries (31 files):
- MNOx_SAXS/
- MNOx_SAXS/README.txt
- MNOx_SAXS/SAXS_SEN_B01_150_1rej_avg_sub.dat
- MNOx_SAXS/SAXS_SEN_B02_148_3rej_avg_sub.dat
- MNOx_SAXS/SAXS_SEN_B03_163_2rej_avg_sub.dat
- MNOx_SAXS/SAXS_SEN_C01_156_2rej_avg_sub.dat
- MNOx_SAXS/SAXS_SEN_C02_154_2rej_avg_sub.dat
- MNOx_SAXS/SAXS_SEN_C03_166_2rej_avg_sub.dat
- MNOx_SAXS/SAXS_SEN_D01_161_3rej_avg_sub.dat
- MNOx_SAXS/SAXS_SEN_D02_160_2rej_avg_sub.dat
- MNOx_SAXS/SAXS_SEN_D03_143_3rej_avg_sub.dat
- MNOx_SAXS/SAXS_SEN_E01_250_4rej_avg_sub.dat
- MNOx_SAXS/SAXS_SEN_E02_164_2rej_avg_sub.dat
- MNOx_SAXS/SAXS_SEN_E03_152_2rej_avg_sub.dat
- MNOx_SAXS/SAXS_SEN_F01_251_2rej_avg_sub.dat
- MNOx_SAXS/SAXS_SEN_F02_147_1rej_avg_sub.dat
- MNOx_SAXS/SAXS_SEN_F03_158_4rej_avg_sub.dat
- MNOx_SAXS/SAXS_SEN_G01_229_2rej_avg_sub.dat
- MNOx_SAXS/SAXS_SEN_G02_153_3rej_avg_sub.dat
- MNOx_SAXS/SAXS_SEN_G03_165_4rej_avg_sub.dat
- MNOx_SAXS/SAXS_SEN_H01_155_3rej_avg_sub.dat
- MNOx_SAXS/SAXS_SEN_H02_159_3rej_avg_sub.dat
- MNOx_SAXS/SAXS_SEN_H03_162_1rej_avg_sub.dat
- MNOx_SAXS/SAXS_SEN_wat_137_3rej_avg_sub.dat
- MNOx_SAXS/SAXS_SEN_wat_145_3rej_avg_sub.dat
- MNOx_SAXS/SAXS_SEN_wat_149_2rej_avg_sub.dat
- MNOx_SAXS/SAXS_SEN_wat_151_3rej_avg_sub.dat
- MNOx_SAXS/SAXS_SEN_wat_157_2rej_avg_sub.dat
- MNOx_SAXS/SAXS_SEN_wat_167_2rej_avg_sub.dat
- MNOx_SAXS/SAXS_SEN_wat_218_1rej_avg_sub.dat
- MNOx_SAXS/SAXS_SEN_wat_230_0rej_avg_sub.dat
- MNOx_SAXS/SAXS_SEN_wat_239_2rej_avg_sub.dat
