# Supplementary material for: Solution structures in alkali nitrates and nitrites at high concentrations
Source: RSC Adv. 2026 Mar 10;16(15):13347–57. doi: 10.1039/d5ra07630g (PMC12973280; doi:10.1039/d5ra07630g)
Supplement: RA-016-D5RA07630G-s001 [file RA-016-D5RA07630G-s001.zip › MNOx_SAXS/README.txt]

The SAXS data are labeled as the SAXS_SEN data series.

The string following SAXS_SEN identifies the sample that was measured.

wat	water
B1	Conc. LiNO3
C1	Conc. NaNO3
D1	Conc. KNO3
E1	Conc. CsNO3
F1	Conc. RbNO3
G1	6 m LiNO3
H1	6 m NaNO3
B2	2.5 m LiNO3
C2	2.5 m NaNO3
D2	2.5 m KNO3
E2	2.5 m RbNO3
F2	1 m LiNO3
G2	1 m NaNO3
H2	1 m KNO3
B3	1 m RbNO3
C3	1 m CsNO3
D3	0.5 m LiNO3
E3	0.5 m NaNO3
F3	0.5 m KNO3
G3	0.5 m CsNO3
H3	0.5 m RbNO3

Following the sample identifier is a three digit number that gives the sequence in which the samples were measured.

Following the sequence is a string (e.g. 2rej) that indicates the number of frames that were rejected from the average calculation, based on a Cook's distance statistical outlier analysis. For example 2rej refers to 2 rejected frames, meaning the measurement is a sum of 30 - 2 = 28 frames.

All measurements in this series are averaged and background subtracted, as indicated by the avg_sub identifier. The background used was the empty silica capillary, as summarized in the Materials and Methods section.
