# Supplementary material for: Solution structures in alkali nitrates and nitrites at high concentrations
Source: RSC Adv. 2026 Mar 10;16(15):13347–57. doi: 10.1039/d5ra07630g (PMC12973280; doi:10.1039/d5ra07630g)
Supplement: RA-016-D5RA07630G-s001 [file RA-016-D5RA07630G-s001.zip › MNOx_SAXS/SAXS_SEN_B01_150_1rej_avg_sub.dat]

Qvector_A	Intensity	Uncertainty
0.00337528505	-0.559340714236261	7.726748443146081
0.00347622402	2.534225100536487	15.74080148677444
0.00358018161	0.1820203232636874	12.5611467983412
0.00368724807	-0.4434655267363112	11.13766332526082
0.0037975164	-0.2964715315089936	9.311157313806904
0.00391108233	-8.123725050145364	8.667691246553487
0.00402804449	1.305713664400098	9.742513673446442
0.00414850444	0.4459093871273687	7.794503515179189
0.00427256678	-0.8855361937817214	5.842039821199235
0.00440033924	-0.1344919249180814	4.751993727384475
0.00453193279	-0.516544447872632	4.468498264987836
0.00466746167	-0.3363343496908113	4.097089112160074
0.0048070436	-0.3190403849180803	3.531005813739311
0.00495079976	-0.2019156240089912	3.104519059479922
0.005098855	-0.27444552173626	2.954319132537615
0.00525133787	-0.1329052221908102	2.591257653212995
0.0054083808	-0.1708515160544506	2.403998215174787
0.00557012014	-0.1612518955999005	2.185355852427111
0.00573669635	-0.08586727832717056	1.907160154696681
0.00590825408	-0.1016775512817203	1.791362343869744
0.00608494229	-0.0625590846908104	1.597282472564585
0.00626691442	-0.04179133128172041	1.50732686315092
0.00645432849	-0.01358456719081036	1.33189967778589
0.00664734723	-0.01977011923626049	1.201810588262822
0.00684613826	0.0001462841728294695	1.107689114168005
0.00705087419	0.01355027571827949	1.014209332573381
0.00726173282	0.02509664651373433	0.9470094243207942
0.00747889725	0.03947902087737143	0.8581500448946724
0.00770255604	0.02037943483191651	0.7872013544738469
0.007932903430000001	0.04854314310464447	0.7519562497088765
0.00817013942	0.04870699083191643	0.6487786571822571
0.008414470029999999	0.0465658625137344	0.6269403797638571
0.00866610743	0.06268372121828036	0.5737895998216357
0.00892527012	0.06368774937737143	0.5179367024672632
0.009192183160000001	0.06549797765009846	0.4955657465102958
0.00946707831	0.06180446049100746	0.4528321263045784
0.00975019429	0.07355813237737147	0.4208458447096982
0.0100417769	0.06535577969555345	0.3944426205034044
0.0103420795	0.0789673810364625	0.3697750162062904
0.0106513626	0.07372684840009852	0.3448620278237381
0.010969895	0.0762803262410075	0.320669738710842
0.0112979532	0.07377693840009844	0.3038880675461423
0.0116358221	0.07917507094555348	0.285376198946075
0.011983795	0.0726310921955535	0.2708429553042388
0.0123421742	0.07611772594555349	0.2500552001686554
0.0127112709	0.07545692403646248	0.2346546152163507
0.0130914055	0.07392642460464449	0.2262390798100334
0.0134829081	0.07717219105918949	0.2155175546676267
0.0138861187	0.07690761821828049	0.2047071975100718
0.0143013875	0.07680826846828047	0.1978138188515134
0.0147290751	0.07591544562737146	0.1907010081525951
0.0151695527	0.07548379921828048	0.1817537696092913
0.015623203	0.07480569415009848	0.1763393584773922
0.0160904199	0.07628630315918948	0.1693363648129328
0.016571609	0.0747659459546445	0.1634559330227202
0.0170671882	0.07453251450918949	0.157116428477929
0.0175775879	0.07508829430918945	0.1524326759288951
0.0181032512	0.07510532832737149	0.1483847488619748
0.0186446347	0.07476278877282547	0.1446411975050614
0.0192022084	0.07490985592737148	0.1405151855352552
0.0197764565	0.07505297119555346	0.1373223963097443
0.0203678777	0.07405386544555347	0.1342250263416435
0.0209769856	0.07334745512737148	0.1309285345931684
0.021604309	0.07270558991828047	0.128137142594512
0.0222503927	0.07271436473191649	0.1257891405160599
0.0229157978	0.07117559798646247	0.1221211665015667
0.023601102	0.07166652982282547	0.1207710541313518
0.0243069004	0.07176938300009847	0.11960456716038
0.025033806	0.07196375950918946	0.1182475870178527
0.0257824499	0.07224532124555345	0.117139229992798
0.0265534822	0.07275816422282544	0.1162061894723899
0.0273475726	0.07184950844100745	0.1151174665574421
0.0281654104	0.07220424820464447	0.1142704121119137
0.0290077059	0.07207045339555346	0.1133699907383437
0.0298751906	0.07197222830009847	0.112630912765784
0.0307686176	0.07199970643191647	0.1121456449870165
0.0316887629	0.07109984727737145	0.1112068054176415
0.0326364254	0.07130870211828046	0.1109028998195685
0.0336124281	0.07187277481373446	0.1106775063327314
0.0346176184	0.07166362475009846	0.1100736019602377
0.0356528693	0.07108302098646246	0.1092852826625525
0.0367190796	0.07159815659100746	0.1092479451867489
0.0378171754	0.07136746129100746	0.1089720717001693
0.03894811	0.07112837830464445	0.1085249566818059
0.0401128656	0.07115421716828046	0.1080207377071236
0.0413124536	0.07102553102282547	0.10730350669826
0.0425479156	0.07096520564555345	0.1070676180883965
0.0438203245	0.07096336879555346	0.1067143411515689
0.0451307852	0.07081862301828046	0.106247136565557
0.0464804357	0.07079883411373447	0.1060551274298834
0.0478704478	0.07047826270464445	0.1058762359285495
0.0493020288	0.07082546033191646	0.1055441532646322
0.0507764216	0.07056260331373446	0.1054603017183662
0.0522949066	0.07036420973646246	0.1052567531915146
0.0538588024	0.07024780613191646	0.1049626527903043
0.0554694669	0.07044121876828045	0.1048548489493686
0.057128299	0.07045332496828047	0.1047118006848406
0.0588367389	0.07042356605009846	0.1047229827678523
0.0605962702	0.07019657041828045	0.1045066497801475
0.0624084209	0.07050532286828047	0.1045221931697505
0.0642747645	0.07030191980918946	0.1044089219107551
0.0661969218	0.07027331980009846	0.104295681696658
0.0681765617	0.07023976092282547	0.1040605399164669
0.0702154034	0.07042270302282547	0.1041729868438684
0.0723152173	0.07014312581828047	0.1039199784446138
0.0744778269	0.07025230080009845	0.1039536217731094
0.0767051099	0.07028918570464446	0.1037380776810695
0.07899900059999999	0.07030637923191646	0.1037477507303419
0.0813614907	0.07001712161828047	0.1035001988567568
0.0837946319	0.07015764671373448	0.1035458216529423
0.086300537	0.07014147397282544	0.1033424060830802
0.0888813819	0.07008083070918944	0.1034267388618784
0.09153940789999999	0.07026361330918945	0.1033432976393756
0.0942769229	0.06997792765009846	0.1030603548420402
0.0970963042	0.07001083189100746	0.1031139639332418
0.1	0.07013130110464445	0.103143219044152
0.102	0.07027856528646245	0.1030928461899223
0.104	0.07008525794100746	0.1031391206355801
0.106	0.07021336921373447	0.1029968311930486
0.108	0.07001595440009845	0.1031043419895964
0.11	0.07020437324555347	0.1031068084938166
0.112	0.07035974423191646	0.103171463573719
0.114	0.07021430005464446	0.1030991702461004
0.116	0.07031231100009847	0.1031329360534811
0.118	0.07031227194555346	0.1030374889639979
0.12	0.06997665822737145	0.1027963099032961
0.122	0.07025525692737147	0.1029110205922455
0.124	0.07011684205464447	0.1026934859543414
0.126	0.06998061638646247	0.1025785498176838
0.128	0.06990862469555346	0.1025659296832265
0.13	0.07004692857282548	0.1025294029633806
0.132	0.06997932872737146	0.1025375503081694
0.134	0.06999160328646246	0.1024542042025866
0.136	0.07019176852282547	0.1026640446205129
0.138	0.07018701000918948	0.1024568523921254
0.14	0.06999608138646246	0.102377226209036
0.142	0.06980538222282548	0.1022090194906564
0.144	0.07007556021828046	0.1023370983179749
0.146	0.06998468026373447	0.1024126243219601
0.148	0.07007026409100744	0.1024352792717404
0.15	0.06997534891828044	0.102303532793463
0.152	0.06990348668646246	0.1022602850740765
0.154	0.07017441124100746	0.1023286804973293
0.156	0.06998856806373446	0.1022162645775612
0.158	0.07000028682282544	0.102135094487356
0.16	0.07004867209555346	0.1021656947029052
0.162	0.07009507143191646	0.1020756486439545
0.164	0.07008674377737145	0.1021263296056631
0.166	0.07013901919555346	0.1021328186862331
0.168	0.07024725535009847	0.1022118969314397
0.17	0.07007236533646247	0.1020875332706195
0.172	0.07011522003191646	0.1020615536083339
0.174	0.07007747605464447	0.1019922544887607
0.176	0.06998788529100747	0.1019042956824928
0.178	0.06994627877737146	0.101908173975355
0.18	0.07010774315009846	0.1019457444788383
0.182	0.07003458352282546	0.1018223899100598
0.184	0.07007134060009845	0.1017513735472753
0.186	0.06989795892282545	0.1016456160622149
0.188	0.07003555981373447	0.1016509863488709
0.19	0.06990204190464444	0.1015723069360107
0.192	0.07013452570464447	0.1016012541043108
0.194	0.06997540643646245	0.1015081896025165
0.196	0.06991151000918946	0.1014279103659469
0.198	0.07002427288191646	0.1015352930543085
0.2	0.07021450068191647	0.1016530224396941
0.202	0.07037471791373445	0.1016221298985329
0.204	0.07015422217282546	0.1015177319990447
0.206	0.07017409495009846	0.1014720348170174
0.208	0.07015844300464447	0.101399700183407
0.21	0.07026804572737147	0.1014792992463193
0.212	0.07009081925464446	0.1014245301609416
0.214	0.07012641615918946	0.1013536211430556
0.216	0.07006544715009846	0.1013022449792231
0.218	0.07021262795464445	0.1013383221163069
0.22	0.07026445609555346	0.1013812006339011
0.222	0.07013733704100746	0.1013427993771101
0.224	0.07026636407737147	0.1013046329921406
0.226	0.07018535969100748	0.1012240842753457
0.228	0.07033874845009845	0.1012280585178417
0.23	0.07037941030918946	0.1012408651015498
0.232	0.07026988145009846	0.1012777775821509
0.234	0.07030317689100746	0.1012785628404718
0.236	0.07027020305464446	0.1012586352669342
0.238	0.07034155943646248	0.1013677359458403
0.24	0.07027933214555346	0.1013266417670108
0.242	0.07032857542737146	0.1012384630425266
0.244	0.07046364891828046	0.101349297000501
0.246	0.07046926699100745	0.1012993750863631
0.248	0.07074496342282546	0.1014509158494671
0.25	0.07068448120009846	0.1012953765525292
0.252	0.07067939670918945	0.1014594850080587
0.254	0.07060586675918946	0.101326970922935
0.256	0.07074737651373447	0.1013590721868275
0.258	0.07079043335009846	0.1013756228697214
0.26	0.07082731583646246	0.1014140566391401
0.262	0.07078641868646246	0.1013667761865312
0.264	0.07074279273191646	0.1012836548873836
0.266	0.07093129563191646	0.1014933421962266
0.268	0.07097731055918946	0.1014396123472539
0.27	0.07088444616373446	0.1013370555758935
0.272	0.07088892417282545	0.1013267375162786
0.274	0.07100154654555346	0.1013547200554139
0.276	0.07098561306373447	0.1013556736828044
0.278	0.07111838622737146	0.1014003135561607
0.28	0.07094468849100746	0.1013118551767013
0.282	0.07112806373646247	0.1013496372222111
0.284	0.07109759609555347	0.1013433230136059
0.286	0.07109149638191647	0.101340931654537
0.288	0.07099227669100745	0.1013319865197864
0.29	0.07106232012282547	0.1012690744964805
0.292	0.07124347356828047	0.1013769532938958
0.294	0.07106526729100747	0.1012471890657655
0.296	0.07121063822737148	0.1012837352780412
0.298	0.07128758896373447	0.1013447376084427
0.3	0.07134852416373447	0.1013046430068458
0.302	0.07134305776373445	0.1013252867137135
0.304	0.07136699760464446	0.1013254603523779
0.306	0.07139276998646246	0.1014048562274116
0.308	0.07141470760918946	0.1013405998960528
0.31	0.07155361433191645	0.1013768576374847
0.312	0.07152105433191647	0.1013656419512904
0.314	0.07139901624555346	0.1013390241248237
0.316	0.07156727600009846	0.1013764505927361
0.318	0.07173292406373447	0.1014455533901891
0.32	0.07157194699555346	0.1013100895838846
0.322	0.07157923776828047	0.1013356422212844
0.324	0.07172074130918946	0.1014640063583331
0.326	0.07162124030464445	0.1013718846627454
0.328	0.07179188958191646	0.1014120047777443
0.33	0.07188087169100746	0.1015286326857417
0.332	0.07184455125009848	0.1014384578110137
0.334	0.07194312423646246	0.1014673582262651
0.336	0.07183889617282546	0.1014669484745524
0.338	0.07193158365918945	0.1014842713595364
0.34	0.07203020845918946	0.1015437107478135
0.342	0.07200526406373446	0.101510664921383
0.344	0.07214079844100744	0.1015828341045471
0.346	0.07214990291828047	0.1016761438336036
0.348	0.07217667883646248	0.1017055618918117
0.35	0.07216527838646247	0.1015938616400909
0.352	0.07226674020009846	0.1016576856512068
0.354	0.07227963456828047	0.1016006737179403
0.356	0.07239239277737147	0.1016846278956319
0.358	0.07252033131828045	0.1017875234221542
0.36	0.07250941716373446	0.1017339820310352
0.362	0.07265114443646245	0.1018453511167798
0.364	0.07276357195009847	0.101885607021687
0.366	0.07280159067737146	0.1018924273171589
0.368	0.07270887156373446	0.1017425326087019
0.37	0.07259379704555345	0.1017433813292378
0.372	0.07282452191373445	0.1018753200323602
0.374	0.07282664951828047	0.1018828722432216
0.376	0.07291259204555348	0.1019534912143
0.378	0.07292701458191647	0.1020141948393853
0.38	0.07284123365918946	0.1019145632780161
0.382	0.07299535088646246	0.1019721362862694
0.384	0.07298257512737147	0.1019733243962986
0.386	0.07313112773191645	0.1020930327355057
0.388	0.07311543161373447	0.1020646533534022
0.39	0.07320317865918946	0.1020331604498646
0.392	0.07315505644100746	0.1020847099981784
0.394	0.07322654610464446	0.1021740617406366
0.396	0.07336739721373446	0.102209646256664
0.398	0.07356751935918947	0.102338895884278
0.4	0.07348992150464445	0.1022935465334408
0.402	0.07347861642737147	0.1022480254676809
0.404	0.07365061239100745	0.1023832873645225
0.406	0.07375182261373446	0.1024527922046169
0.408	0.07372785797282545	0.1024497458220317
0.41	0.07385839268646247	0.1025332763166588
0.412	0.07402768041373446	0.1026298065535195
0.414	0.07389194115918946	0.1026065826914938
0.416	0.07413159080464447	0.1027290634617858
0.418	0.07411508080009846	0.1027975354306025
0.42	0.07419337294555346	0.1027536114944079
0.422	0.07432476485009845	0.1029278496362033
0.424	0.07427946910464446	0.1028719799467113
0.426	0.07436186956373446	0.1029593185748876
0.428	0.07436393028191646	0.1029822930660416
0.43	0.07451141859100747	0.1031005072078209
0.432	0.07435921781373445	0.1030145754274999
0.434	0.07443972250464445	0.1030731321319692
0.436	0.07450340549555345	0.1031121239778813
0.438	0.07459840929100746	0.1031995555155823
0.44	0.07465286630464446	0.1031707594935526
0.442	0.07461608644555345	0.1032670279140338
0.444	0.07470013135918946	0.1033749449521322
0.446	0.07486893491828046	0.1033818532901637
0.448	0.07479132083191647	0.1034230167022455
0.45	0.07495195032737145	0.1035192288949868
0.452	0.07490374189100746	0.1035523922000732
0.454	0.07497195914100746	0.1036467062248368
0.456	0.07519921864555347	0.1037514795806436
0.458	0.07523836584100746	0.1038301188089489
0.46	0.07530763194100747	0.1038578056389818
0.462	0.07539788627737146	0.103879891947439
0.464	0.07544209708191647	0.1040238769333848
0.466	0.07561162811373447	0.1041584726376349
0.468	0.07557412005918945	0.1041431246596104
0.47	0.07572148824555347	0.1042481317777415
0.472	0.07589825627282545	0.1043506469205579
0.474	0.07586273661373447	0.1044351199005329
0.476	0.07603838490464446	0.1045420076630767
0.478	0.07606565473646246	0.1045988685495919
0.48	0.07609688118191646	0.1045986386928044
0.482	0.07629932540009846	0.1047796238151656
0.484	0.07639126033191647	0.104858386338994
0.486	0.07644874121373446	0.104897425074802
0.488	0.07680430158646245	0.1052021517532853
0.49	0.07673873699555346	0.1052158989909169
0.492	0.07685041750464446	0.1052788090888186
0.494	0.07688113548646247	0.10528368894138
0.496	0.07698023608646246	0.105449294312916
0.498	0.07698090433191646	0.1054368136430186
0.5	0.07720438020464446	0.105676479174383
0.504	0.07737043507282546	0.1058276329015544
0.508	0.07748439261373445	0.1059981881916877
0.512	0.07775550784100746	0.1061727273617429
0.516	0.07788283908646246	0.1063415362490468
0.52	0.07810122128646246	0.1066226129919347
0.524	0.07829402626828046	0.1067396721794923
0.528	0.07855609967282545	0.1070076076148422
0.532	0.07880150496373446	0.1072248019315961
0.536	0.07890956285464445	0.1073953330319405
0.54	0.07923349730464448	0.1076900974978722
0.544	0.07943222712737147	0.1079073333709475
0.548	0.07966938761828045	0.1081360015657883
0.552	0.07983116530464446	0.1083022663601926
0.556	0.08020281111373445	0.1086362225001342
0.5600000000000001	0.08035254560918946	0.1088967913249023
0.5639999999999999	0.08054845481828046	0.109089820559526
0.5679999999999999	0.08084719713646246	0.1094292364995925
0.572	0.08107885309555346	0.1096645284584474
0.576	0.08152331057737146	0.1100601129854533
0.58	0.08168585745009846	0.1102873022434009
0.584	0.08202842978646246	0.1106041605124414
0.588	0.08224542879100746	0.1108318948777508
0.592	0.08244720971828046	0.1111017911173803
0.596	0.08268894128646245	0.1113357940727192
0.6	0.08302229410918947	0.1117133234100234
0.604	0.08334980269555345	0.1120047620703827
0.608	0.08360824038191646	0.1123675753467532
0.612	0.08391222810009846	0.1126407329799949
0.616	0.08414433477737146	0.1129235375231186
0.62	0.08453151203646248	0.1132695095047607
0.624	0.08469812002282545	0.1135004927999702
0.628	0.08507120010464446	0.1138612985715645
0.632	0.08535481476373447	0.1142646366405807
0.636	0.08574333677282546	0.1146730713996325
0.64	0.08600548880009846	0.1149918733830842
0.644	0.08647787086828046	0.1154721970906828
0.648	0.08682575728191645	0.115934757266241
0.652	0.08718285161373446	0.1162399596024317
0.656	0.08756830259100747	0.1167409172037492
0.66	0.08787111678646246	0.1171330219847104
0.664	0.08838369812737146	0.1176219440000216
0.668	0.08868124927282545	0.1179740463140975
0.672	0.08907686714100746	0.1183624486660915
0.676	0.08938096104100746	0.1187938367927087
0.68	0.08980284828646246	0.1192141787919321
0.6840000000000001	0.09012499129555346	0.1196109752883524
0.6879999999999999	0.09059065903646245	0.1200881571303498
0.6919999999999999	0.09097220039100745	0.1204921922831865
0.696	0.09138299631373445	0.1209160684659707
0.7	0.09166559644100744	0.1212938168378912
0.704	0.09211569510918946	0.12175845506625
0.708	0.09253077054100747	0.1222304338506847
0.712	0.09291552749100745	0.1226581979935722
0.716	0.09339706938191647	0.1231457988485428
0.72	0.09374666501828044	0.1236293397140952
0.724	0.09408780406373446	0.123995286790091
0.728	0.09464169598191645	0.1245211000312935
0.732	0.09494495457282545	0.1249159066601402
0.736	0.09531094939100748	0.1252837007412766
0.74	0.09575040562282547	0.125642178188729
0.744	0.09612931807737146	0.126101136226903
0.748	0.09658101943646248	0.1265770285291856
0.752	0.09685824233191648	0.126995461876847
0.756	0.09743534090009849	0.1275054051226211
0.76	0.09794315521828048	0.1280937954548982
0.764	0.09839136224100746	0.1286032418037089
0.768	0.09880529765464448	0.1290556202535267
0.772	0.09916734674100747	0.1294583764512878
0.776	0.09975250468191647	0.1300245403354527
0.78	0.1001664530682805	0.1304802959788461
0.784	0.1005030406682805	0.1308327544690682
0.788	0.1010149105455535	0.1313996279753631
0.792	0.1014672428000985	0.1318504338213539
0.796	0.1018393664546445	0.1323166942554589
0.8	0.1024665502546445	0.1329234295018237
0.804	0.1028210798773715	0.133334394558899
0.8080000000000001	0.1033045190682805	0.1338803953662435
0.8120000000000001	0.1037560687410075	0.134305240752994
0.8159999999999999	0.1041571811591895	0.1348470497483577
0.82	0.1047020886637345	0.1353233704289177
0.824	0.1051196142819165	0.1357590713896386
0.828	0.1056559723273715	0.1363694732837336
0.832	0.1059997074091895	0.1368455285526291
0.836	0.1065413047182805	0.1373013415858664
0.84	0.1070259263000985	0.1377733900705788
0.844	0.1076311909410075	0.1384121962763575
0.848	0.1079750608546445	0.1387735482335188
0.852	0.1085572356910075	0.1393111707900806
0.856	0.1089673791546445	0.1397596586878253
0.86	0.1093854965410075	0.1401275381940287
0.864	0.1096677796228255	0.1405461579054956
0.865	0.1097714862710361	0.1405197731625535
0.868	0.1101222188137345	0.1409610119483222
0.87	0.1103882026609345	0.1410615292259828
0.872	0.1106094369819165	0.1414800512951586
0.875	0.110849656272102	0.1417863801963447
0.876	0.1109801489364625	0.1419317283122633
0.88	0.1114774401359207	0.1424546661920655
0.88	0.1112261550352902	0.1422033831430024
0.885	0.1121464598022852	0.1431946754225296
0.89	0.1126382230677497	0.1439116698064475
0.895	0.11315929114347	0.1445351317438603
0.9	0.1136847459539009	0.1452710087804912
0.905	0.1142528176450214	0.1459222814122499
0.91	0.1147810784795155	0.1466010210426104
0.915	0.1153604782857791	0.1473338598285759
0.92	0.1160056713700656	0.1480081267731245
0.925	0.1164889309136213	0.1487090804227451
0.93	0.1171212512473783	0.1494541091875322
0.9350000000000001	0.1176062455587721	0.1501393866206217
0.9399999999999999	0.1182197570592997	0.1509207102438385
0.945	0.1188306637134672	0.151600620944694
0.95	0.1193477461773682	0.1522455778571208
0.955	0.1198672489227114	0.1530044815546419
0.96	0.1205822551215946	0.1537803631103188
0.965	0.1211692748834869	0.1545787174221441
0.97	0.1216541001469416	0.1552575013124569
0.975	0.1222245044844712	0.1560093276814419
0.98	0.1227339648579341	0.1566969903795866
0.985	0.1233761660054154	0.1575386431916835
0.99	0.1239382857323037	0.1582408188886768
0.995	0.1244791533980026	0.158997181133387
1	0.1250362452109698	0.1597040325760973
1.005	0.1256132571802165	0.1604545613759147
1.01	0.1261668090027284	0.1612442342046825
1.015	0.1267414840732537	0.1619930575348063
1.02	0.1272684091098311	0.1627867801492183
1.025	0.1278304385985474	0.163587548870042
1.03	0.1284923351900036	0.1644172509614158
1.035	0.1290340462200505	0.1651965120934195
1.04	0.1295266320641879	0.1659107958768025
1.045	0.1300824651082734	0.1667207156892818
1.05	0.130820247773292	0.1676540609611552
1.055	0.1313208105262511	0.1683822114636128
1.06	0.1318161792634334	0.1691799359748733
1.065	0.1325585899029153	0.1701410579081085
1.07	0.1330935085106791	0.1709554370729439
1.075	0.1336753103020872	0.1717713232028593
1.08	0.1342763553764999	0.1726747440667724
1.085	0.1348661846497792	0.1736191198707212
1.09	0.1355917769994388	0.1745576795157741
1.095	0.1362239400366252	0.1754543646755593
1.1	0.1366450074186061	0.1762386735747652
1.105	0.1372698989807468	0.1772444603690236
1.11	0.1379328652085923	0.1782552735285078
1.115	0.1384608558648653	0.1790128042632009
1.12	0.1391743030802549	0.1799509177081803
1.125	0.1398421965989984	0.1809708178976321
1.13	0.140299692054708	0.181895720814734
1.135	0.1410474389283154	0.1830079998358565
1.14	0.1416726993457235	0.1840316998105593
1.145	0.1422194199131763	0.1849989408068916
1.15	0.1429824798126424	0.1861796029202787
1.155	0.1437091096563118	0.187227867004674
1.16	0.1443123887894337	0.1882572546625406
1.165	0.1450632213608546	0.1894398706375867
1.17	0.1456448957942565	0.1905378968285189
1.175	0.1463647125448305	0.1915958946595686
1.18	0.1470180119787124	0.1927703982430354
1.185	0.1478084389763315	0.1940003843174669
1.19	0.148471484113671	0.1951578089284059
1.195	0.1491461720945176	0.1963009367453626
1.2	0.1499358551183702	0.1975108166160311
1.205	0.150606105283764	0.198756632925061
1.21	0.1514944366814254	0.1999993898020061
1.215	0.152220859421058	0.2013145672528432
1.22	0.1530039884528006	0.2026038823288003
1.225	0.1536907044328124	0.2038772598255606
1.23	0.154586817855907	0.2052235869863185
1.235	0.1553750614302656	0.2065605628041583
1.24	0.1562230839787764	0.2078968811951308
1.245	0.1571137131110522	0.2093673266275466
1.25	0.1577848095302126	0.2106418653718772
1.255	0.1586724113355383	0.2120690157869478
1.26	0.159659248769079	0.2135723215227799
1.265	0.1603993821276641	0.2149018554152153
1.27	0.1613457692953346	0.2164681239540718
1.275	0.1622984931135034	0.217937998795474
1.28	0.1631333018297437	0.2194089879305833
1.285	0.1640834916193723	0.2209712443426218
1.29	0.1650258138856867	0.2225119392715479
1.295	0.1660044858870727	0.2241232757267433
1.3	0.1669108677468759	0.2256933322045203
1.305	0.1678234263054279	0.2271540246171265
1.31	0.1688007034845762	0.2287596286941015
1.315	0.1697714729382662	0.2304318454094632
1.32	0.1707964116788165	0.2320717856956859
1.325	0.1719463736336833	0.2338449580247516
1.33	0.1729488760675112	0.2354634411358217
1.335	0.173890652320584	0.237053619122003
1.34	0.1750219212509557	0.2387439272737064
1.345	0.1762467974071941	0.2405388002764476
1.35	0.1772971258611024	0.2421787070909211
1.355	0.1783032449309195	0.2438625631611835
1.36	0.1794849811334982	0.2456411702893186
1.365	0.1805949027565943	0.2473700244272877
1.37	0.1817031840396789	0.2491010610946086
1.375	0.182907159682827	0.2508169176391346
1.38	0.1841188898948251	0.2526354486323149
1.385	0.1853811152353855	0.2544404190951824
1.39	0.1867077235194773	0.2562953719124816
1.395	0.188304390492564	0.258545278785322
1.4	0.189483705124525	0.2601690199195266
1.405	0.190702704195413	0.261794658560732
1.41	0.1921290901982605	0.2636909513700291
1.415	0.1934523938591632	0.2654636499550342
1.42	0.1948839796100154	0.2672894827349015
1.425	0.1962304798252301	0.2690650041889848
1.43	0.1975535389959703	0.2708225663694346
1.435	0.1990547164565104	0.2725471263792041
1.44	0.200545035135844	0.2745351409089691
1.445	0.2020480297842744	0.2764636078199153
1.45	0.2034735057958607	0.2781302824188664
1.455	0.2062417464840026	0.2816399688477282
1.46	0.207300372648448	0.2829488584271282
1.465	0.2088135994932251	0.2846937559160931
1.47	0.2103106101032299	0.2864373399584115
1.475	0.2117024318462876	0.2881075730544098
1.48	0.2134016914995013	0.2899687495835793
1.485	0.2150235107711157	0.291785639551449
1.49	0.216776897866517	0.2934766699024802
1.495	0.2184411677142474	0.2953306812232379
1.5	0.2202438294270611	0.2972854539831054
1.505	0.2221307975284226	0.2992436559722007
1.51	0.224113468902589	0.3013123538434816
1.515	0.2261691279232694	0.3033544433498416
1.52	0.2278987031416732	0.3050584978830443
1.525	0.2296211093739026	0.3066327929546294
1.53	0.231453429487542	0.3082913576650308
1.535	0.2333497982303745	0.3101187049078973
1.54	0.2352031233492536	0.3118295905240736
1.545	0.2368921833594837	0.3131849823342098
1.55	0.2391579842376003	0.3153411243853189
1.555	0.2409894158603655	0.3169370065514182
1.56	0.2431241144866272	0.3187491213532843
1.565	0.2449804748904763	0.3203583680739372
1.57	0.247141321131652	0.322191480543738
1.575	0.2492151582196652	0.3239914656028868
1.58	0.2514378787006435	0.3258322042046489
1.585	0.2535789317886459	0.3275930820033304
1.59	0.2557757286710465	0.3294717997368778
1.595	0.2580145127583652	0.3312194711395867
1.6	0.2602689880475346	0.3330951956036872
1.605	0.2628246045854998	0.3352142106814502
1.61	0.2650496743950275	0.3370507888768868
1.615	0.2674750637379417	0.3390470309698614
1.62	0.2698271068048349	0.34087776387062
1.625	0.2721490914433427	0.3427261684829872
1.63	0.2744956334652912	0.3447577018328513
1.635	0.2770837488070631	0.3467130481832446
1.64	0.2795382346550931	0.348763932006981
1.645	0.2820869716591806	0.3508236995894622
1.65	0.2845227468610571	0.3527144140817725
1.655	0.2872342938997931	0.3550055148866423
1.66	0.2899888733014535	0.3571692572445088
1.665	0.2925787663211569	0.35927622675906
1.67	0.2952699601020123	0.3614386855954326
1.675	0.2979549957679475	0.3636762597030474
1.68	0.3007109493217254	0.3659251527256473
1.685	0.3034734000566249	0.3681312003400227
1.69	0.3063205284849285	0.3704616202684429
1.695	0.3089483763492346	0.3726804165037009
1.7	0.3118046770303627	0.3750465348718436
1.705	0.314716099048282	0.3773252796190145
1.71	0.3177305426960635	0.379934173162961
1.715	0.3207370512093041	0.3824598729554929
1.72	0.3237173458011944	0.3848995496627991
1.725	0.3264548361869852	0.3870386087063331
1.73	0.3295652799904471	0.3896420249420663
1.735	0.3322347898220815	0.3918242455188366
1.74	0.3357740267315988	0.3949934432894436
1.745	0.3388481792727006	0.3976878436393764
1.75	0.3418248735375503	0.400123540572691
1.755	0.3447752459407254	0.4025306716847844
1.76	0.3475815651991417	0.4048428784792337
1.765	0.3505924349795783	0.4074849049468395
1.77	0.3534678041496895	0.4098732478817929
1.775	0.3565101194822363	0.4124127315744381
1.78	0.3594790215320608	0.4149316122835754
1.785	0.3625355394348024	0.4175490340197989
1.79	0.3655576213269244	0.4201090489156041
1.795	0.3685152061277706	0.4226534403978521
1.8	0.3714799823836729	0.4250960901979984
1.805	0.3743289931831337	0.427610921912978
1.81	0.3775263692903726	0.4303952301221356
1.815	0.3805896784070337	0.4329447848587414
1.82	0.3833655513074757	0.4354022574754136
1.825	0.3864413939913539	0.4380761476415609
1.83	0.3896594364055465	0.4408609945361774
1.835	0.3925975200891662	0.4434128002677058
1.84	0.3954015183856335	0.4458545186377132
1.845	0.398234468974898	0.448363135500243
1.85	0.4011976843769717	0.4509085918105001
1.855	0.4038122907718822	0.4531137978800482
1.86	0.4070345191083581	0.4559585084723614
1.865	0.4099122036026409	0.4584295009919472
1.87	0.4126948384500596	0.4608863583015339
1.875	0.415492613589899	0.4633808398513468
1.88	0.4181246722134502	0.4656288651448703
1.885	0.4209630380463509	0.4681112995424551
1.89	0.4234377183501872	0.4702586709647856
1.895	0.4262238661337321	0.4726979288806949
1.9	0.4285396977374109	0.4747472390900593
1.905	0.431146134731681	0.477038328671236
1.91	0.4337110772374052	0.4792956098386287
1.915	0.436137180770279	0.4813608103941525
1.92	0.4382679778180905	0.4831745817386018
1.925	0.440716750993268	0.4853822945826763
1.93	0.4427886697978297	0.4871996332957296
1.935	0.4452133992653123	0.4892536520910596
1.94	0.4473883635056654	0.4912005152816097
1.945	0.4492235287378036	0.4927277159710525
1.95	0.4509997231965193	0.4942334638325502
1.955	0.4532051870768444	0.4961360884379358
1.96	0.4550561250872144	0.4976869803985315
1.965	0.4566038079988237	0.4989931434988169
1.97	0.4583948348248795	0.5005264431479406
1.975	0.4599859590063162	0.5018212180287952
1.98	0.4616274555603646	0.5032111970073082
1.985	0.4630288459620227	0.5044158590568308
1.99	0.4643904733347962	0.5054859437737653
1.995	0.465691780344817	0.5065547879782566
2	0.467015673707704	0.5076297235768183
2.005	0.4693903219991106	0.5098612460348669
2.01	0.4692070039093517	0.5092852290595408
2.015	0.4703152528305763	0.5101603654264891
2.02	0.4710683149188721	0.5106178325205597
2.025	0.4719846672757874	0.5113173061099051
2.03	0.4729408390131508	0.5120346042734398
2.035	0.4738132757894652	0.5126631803302597
2.04	0.4744510529037295	0.5130108102953718
2.045	0.4752393929419528	0.5135787303189714
2.05	0.4758878040868952	0.5141148386454448
2.055	0.4761887454235715	0.5141146198294984
2.06	0.4768919837367504	0.5147255828895505
2.065	0.4742200497069898	0.5117763311843926
2.07	0.4727512034268644	0.509982955991516
2.075	0.4721639592638099	0.5092367475035361
2.08	0.4712243880128181	0.5080260384959359
2.085	0.4703507236202966	0.5069682889234347
2.09	0.4695563669495331	0.5059279372094371
2.095	0.4686816479217159	0.5049186953433545
2.1	0.4678621748217368	0.5038702398932079
2.105	0.4666365827592641	0.5024372663486105
2.11	0.4660493273790758	0.501644677743826
2.115	0.4644516255726838	0.4998536949825751
2.12	0.4634199308014889	0.4985547276509253
2.125	0.4624894022962405	0.4974186823948255
2.13	0.4616805162359554	0.4963674076753725
2.135	0.4607302211829167	0.4952694614336967
2.14	0.4598411757738799	0.4941673137787671
2.145	0.4587986224145438	0.4929958256969678
2.15	0.4576211371295084	0.4916204254100882
2.155	0.4565143876582578	0.4903077216088186
2.16	0.4554801550514532	0.4890688222949405
2.165	0.4542644041809994	0.4876987847984497
2.17	0.4530330483400306	0.4862894280130032
2.175	0.4517024173792941	0.4847707014918491
2.18	0.4502934197541404	0.4832325626643575
2.185	0.4488868468118838	0.4817407559178848
2.19	0.4474996107039907	0.4801427251169544
2.195	0.4459342418391468	0.4783741733986991
2.2	0.4444845721283404	0.4767669617503344
2.205	0.4429805314074954	0.4751321178395051
2.21	0.441519046370454	0.4735437500680034
2.215	0.4397220828226924	0.4715728076219482
2.22	0.4380425665775428	0.4697162110776661
2.225	0.4365508971514024	0.4680930680177983
2.23	0.4349711841084276	0.4663384950574023
2.235	0.4331031587555609	0.4643975337615022
2.24	0.4315086103059033	0.4626000963811771
2.245	0.4297369124119085	0.4607058736475997
2.25	0.4282429956078141	0.4590881747663393
2.255	0.4264620104698245	0.457156335200912
2.26	0.4247507519045325	0.4552779859462194
2.265	0.4231072280451174	0.4535227242590779
2.27	0.421405259370925	0.4516804365981782
2.275	0.4195180536975157	0.4496937734297504
2.28	0.4177890120567369	0.4477724650355873
2.285	0.4158460762962508	0.4457291264681074
2.29	0.4142151226183509	0.4439737562160854
2.295	0.4124055254693968	0.4420238587480902
2.3	0.4104434096896985	0.4399887179168406
2.305	0.4089294464820341	0.438305171541165
2.31	0.4073625401448656	0.4365802372767711
2.315	0.4055487046571065	0.4347366724917393
2.32	0.4038109642625079	0.4328025004684317
2.325	0.4018630648263262	0.4307720911971972
2.33	0.3996740034743456	0.4283678953860757
2.335	0.3976746313527401	0.4262323802967902
2.34	0.3958162035510689	0.4242951114469131
2.345	0.3945842239863243	0.4229839107265136
2.35	0.3929410937747403	0.4211757129185098
2.355	0.3911006641061646	0.419251001082312
2.36	0.3896437884515982	0.4176883347279418
2.365	0.3878596842823547	0.4157636759498701
2.37	0.3859844422317003	0.4137959048045597
2.375	0.3841581518350125	0.4118747461179577
2.38	0.3826872953105303	0.4102661124037752
2.385	0.3809390771506547	0.4084245619728341
2.39	0.3791476789334325	0.4065235626474165
2.395	0.3775555333139183	0.4047548847740535
2.4	0.3759098405874207	0.403068102451105
2.405	0.3743509822330074	0.4013538098256847
2.41	0.3724864853114441	0.3993542565669295
2.415	0.3708432704398497	0.3975975552045863
2.42	0.3691961316508782	0.3958789671782901
2.425	0.3676446482655765	0.3942546099710929
2.43	0.3660129151129236	0.3924761864936734
2.435	0.3642102880579038	0.3905255189828697
2.44	0.3625178068075357	0.3886979307281572
2.445	0.3609537622668268	0.3870458253935367
2.45	0.359413092407052	0.3853314124520522
2.455	0.357664659133602	0.3835459196606529
2.46	0.3562046121080712	0.3819528466996436
2.465	0.3546311433460631	0.380246885444646
2.47	0.3530797610370456	0.3786331271417795
2.475	0.3514079137662196	0.37681345131108
2.48	0.3498715090065452	0.3751915112046313
2.485	0.3484605224014376	0.3736532875142919
2.49	0.3469954419752694	0.372119197958649
2.495	0.3454310578611253	0.3704331203557829
2.5	0.3437376193355951	0.3686098151217191
2.505	0.3423047474159559	0.3670697701778217
2.51	0.340878775451544	0.3655597111115034
2.515	0.3397043101473069	0.3642686891338308
2.52	0.3381119399788861	0.3625585288943459
2.525	0.3366072984184765	0.3609879820433808
2.53	0.3354042209597048	0.359607528382231
2.535	0.33382171998226	0.3579606031678464
2.54	0.3324843461915015	0.3564906247220905
2.545	0.3310506218001879	0.3549319322770491
2.55	0.3296163199692941	0.3534412924570012
2.555	0.3282030157874897	0.3518606096370515
2.56	0.3268426182680678	0.3503816638839229
2.565	0.3255696100514994	0.3490403562855659
2.57	0.3240705510355814	0.3474370805656925
2.575	0.322800927958141	0.3460034776981281
2.58	0.3213034063406641	0.3443767903263563
2.585	0.3200232672705698	0.3430285241636159
2.59	0.3187290096239242	0.3416074535624186
2.595	0.3172528980374283	0.3400172520779907
2.6	0.3164096899972826	0.3390509146960898
2.605	0.3156198148340807	0.338161612148544
2.61	0.3142288593001671	0.3365663399339049
2.615	0.3128220178713305	0.3350566605843908
2.62	0.3112864031650969	0.333377300357609
2.625	0.3098539313155737	0.3317135585521556
2.63	0.3075428522111548	0.3292357539150495
2.635	0.3067714476383153	0.3282141764587724
2.64	0.3047568754044174	0.3260704340184959
2.645	0.3025170150676567	0.3234967238051231
2.65	0.3006060729904165	0.3213156026357239
2.655	0.297662817657859	0.3181358941542654
2.66	0.2953313954347609	0.3153345315847525
