# Supplementary material for: Solution structures in alkali nitrates and nitrites at high concentrations
Source: RSC Adv. 2026 Mar 10;16(15):13347–57. doi: 10.1039/d5ra07630g (PMC12973280; doi:10.1039/d5ra07630g)
Supplement: RA-016-D5RA07630G-s001 [file RA-016-D5RA07630G-s001.zip › MNOx_SAXS/SAXS_SEN_B02_148_3rej_avg_sub.dat]

Qvector_A	Intensity	Uncertainty
0.00337528505	-0.7539966921504373	7.537889635009786
0.00347622402	2.397926122135232	15.60643133874676
0.00358018161	0.154627905468633	12.53424825399687
0.00368724807	-0.5415706897694665	11.04139038229015
0.0037975164	-0.3508945631028197	9.258139558692312
0.00391108233	-8.23800398691235	8.56593680483463
0.00402804449	1.210203101420992	9.64763731538538
0.00414850444	0.3796768490400328	7.72861218507819
0.00427256678	-0.9947373647694873	5.739667335919819
0.00440033924	-0.1613081109599674	4.725530091786742
0.00453193279	-0.551277231436158	4.434197110404856
0.00466746167	-0.3689651802456773	4.064639346555836
0.0048070436	-0.3373368335790063	3.512981201178426
0.00495079976	-0.2272150147694871	3.079508150252421
0.005098855	-0.2933357147694862	2.935618152947378
0.00525133787	-0.1516348707218667	2.572615682365053
0.0054083808	-0.1884093250075765	2.386585356583551
0.00557012014	-0.175216208817107	2.171658002134553
0.00573669635	-0.1068367671504367	1.886274818333978
0.00590825408	-0.1160081600075764	1.777122273048415
0.00608494229	-0.07049553095996663	1.589407877281832
0.00626691442	-0.04998329405519653	1.499183757015267
0.00645432849	-0.02741775429329651	1.318106705618908
0.00664734723	-0.02039189857900658	1.201192434093569
0.00684613826	-0.01039257881710665	1.0971996518338
0.00705087419	0.00752614244480343	1.008205318140817
0.00726173282	0.01411994520670423	0.9360775290035931
0.00747889725	0.02967046782575233	0.8483659494708377
0.00770255604	0.01676526061146633	0.7835989396042065
0.007932903430000001	0.04098307106384735	0.7444246934828112
0.00817013942	0.04343357615908539	0.6435149667825139
0.008414470029999999	0.03919553080194238	0.6195936819967367
0.00866610743	0.05226818184956228	0.5633908343873716
0.00892527012	0.05385065444480031	0.5081230873900127
0.009192183160000001	0.05637748446860935	0.48646046103443
0.00946707831	0.05449493913527637	0.445535095691323
0.00975019429	0.0651151048495624	0.4124137822384418
0.0100417769	0.05774362165908536	0.3868427337431127
0.0103420795	0.06844523613527637	0.3592646098441906
0.0106513626	0.0672235105638474	0.3383663655346756
0.010969895	0.06918188025432337	0.3135773180129995
0.0112979532	0.06445827896860937	0.2945794639724856
0.0116358221	0.07175068844480037	0.2779578868118066
0.011983795	0.06665899951622842	0.2648756872765657
0.0123421742	0.07125634520670435	0.2451967279530771
0.0127112709	0.06912166442099035	0.2283228670643029
0.0130914055	0.06750563306384735	0.2198222254540331
0.0134829081	0.06864445480194334	0.2069935757357849
0.0138861187	0.07128049756384736	0.1990821760566054
0.0143013875	0.06821901649241933	0.1892275910119605
0.0147290751	0.06891660065908534	0.1837044696592813
0.0151695527	0.06929033756384735	0.1755617719766982
0.015623203	0.06783816042099035	0.1693734501398369
0.0160904199	0.06912681385432336	0.1621782810193467
0.016571609	0.06843759130670438	0.1571286875604107
0.0170671882	0.06922657819241937	0.1518113304499833
0.0175775879	0.06798624092099032	0.1453315388502486
0.0181032512	0.06847657190670436	0.1417568088186695
0.0186446347	0.06782163311622835	0.1377007482555747
0.0192022084	0.06857667260194336	0.1341825915500672
0.0197764565	0.06869384749241933	0.130963798626552
0.0203678777	0.06714832982575232	0.12732000152998
0.0209769856	0.06694655430194335	0.1245280739697857
0.021604309	0.06710939212099037	0.1225412859788813
0.0222503927	0.06615442079718137	0.1192295600532007
0.0229157978	0.06518608954956237	0.1161319532683738
0.023601102	0.06594190236860938	0.1150466891450287
0.0243069004	0.06472051399718137	0.1125560281507399
0.025033806	0.06561586497813338	0.1118999641736216
0.0257824499	0.06577180545908536	0.1106659605389411
0.0265534822	0.06651770181622835	0.1099659546353323
0.0273475726	0.06556320495432336	0.1088313906161279
0.0281654104	0.06634953009241937	0.1084158774221064
0.0290077059	0.06577288019241936	0.1070726188088923
0.0298751906	0.06550629036860936	0.106165151817853
0.0307686176	0.06543747883051437	0.1055835990065464
0.0316887629	0.06531279146384736	0.1054198955757536
0.0326364254	0.06536510622575235	0.1049594481094383
0.0336124281	0.06552790688765735	0.1043327891560791
0.0346176184	0.06490324356860935	0.1033133746417207
0.0356528693	0.06459936702575236	0.1028017646435394
0.0367190796	0.06504317792575236	0.1026931067734488
0.0378171754	0.06490431681622838	0.1025090570922533
0.03894811	0.06485788635908535	0.1022545811339467
0.0401128656	0.06479186007337137	0.1016584893415314
0.0413124536	0.06459315044956235	0.1008712292271609
0.0425479156	0.06470698876384737	0.1008094950210395
0.0438203245	0.06449191749718136	0.1002429773938021
0.0451307852	0.06464437841146635	0.1000729685806398
0.0464804357	0.06459500983051437	0.09985137450156402
0.0478704478	0.06419361766384736	0.0995916623452482
0.0493020288	0.06430917289718135	0.09902793163130345
0.0507764216	0.06408329724480036	0.09898106109345259
0.0522949066	0.06379856776384735	0.09869117207163652
0.0538588024	0.06379030300194335	0.09850521197087199
0.0554694669	0.06424510820670434	0.09865879908927652
0.057128299	0.06405355204480037	0.09831208405465805
0.0588367389	0.06384207517099036	0.09814154457659185
0.0605962702	0.06374040890432335	0.09805053597844959
0.0624084209	0.06416316054718137	0.09818007453264491
0.0642747645	0.06381329634718136	0.09792034050350397
0.0661969218	0.06364506859003835	0.09766747092402979
0.0681765617	0.06389568740908536	0.09771650285997711
0.0702154034	0.06396242018527636	0.09771274116107238
0.0723152173	0.06358729533765736	0.09736418437613605
0.0744778269	0.06391065148051436	0.09761200509491269
0.0767051099	0.06388672527099037	0.09733564685545067
0.07899900059999999	0.06374000703051436	0.09718140676896649
0.0813614907	0.06340915333527626	0.09689225766166944
0.0837946319	0.06350763879480006	0.096895839105961
0.086300537	0.06357765540432386	0.09677861077518693
0.0888813819	0.06351497818051435	0.09686090826907003
0.09153940789999999	0.06356718942575236	0.09664689467247303
0.0942769229	0.06352562816860956	0.09660807437801619
0.0970963042	0.06355807843765715	0.09666122850359872
0.1	0.06349918903051435	0.09651112785976748
0.102	0.06366627642575237	0.09648058213566849
0.104	0.06350259524241907	0.09655648240776253
0.106	0.06368760597813336	0.09647109306916794
0.108	0.06326686193765715	0.09635527576834574
0.11	0.06348288934718097	0.0963853501255076
0.112	0.06345206453527624	0.09626381159653633
0.114	0.06356119479003816	0.09644609257051423
0.116	0.06352675716146666	0.09634741054122881
0.118	0.06347050653765716	0.09619575204588297
0.12	0.06352827781384765	0.09634795728673047
0.122	0.06343685699956197	0.09609264897714904
0.124	0.06339379084956195	0.09597046029419337
0.126	0.06326674642099048	0.09586470401992779
0.128	0.06308608936146666	0.09574341850847136
0.13	0.06325760713051427	0.09574010427318713
0.132	0.06314411111146666	0.09570235495658924
0.134	0.06314970512099045	0.09561232786011234
0.136	0.06311994184956196	0.09559223967844002
0.138	0.06331417029241906	0.09558403342911749
0.14	0.06308211366622857	0.09546328014201959
0.142	0.06306004541146668	0.09546370540438515
0.144	0.06318424589956195	0.09544580855852208
0.146	0.06301839479003815	0.09544636308764957
0.148	0.06311966942099045	0.09548470711876386
0.15	0.06313524881860955	0.09546345319509646
0.152	0.06294896943765715	0.0953057878438464
0.154	0.06312705944003816	0.09528134802352124
0.156	0.06299984438051437	0.09522756011245744
0.158	0.06314853864480005	0.09528336454654633
0.16	0.06301203960432386	0.09512908081920347
0.162	0.06299635067575236	0.0949769460770416
0.164	0.06296949086146665	0.09500909502641752
0.166	0.06311849224003815	0.09511230915359749
0.168	0.06309524224718097	0.09505990138365494
0.17	0.06291475810194286	0.09492994347465999
0.172	0.06298862042337146	0.09493497098971478
0.174	0.06292361266622856	0.09483840797331862
0.176	0.06281724997813336	0.09473367753226786
0.178	0.06266694590670475	0.09462886007810901
0.18	0.06254282174956197	0.09438084198472917
0.182	0.06274236234480006	0.09453018655464804
0.184	0.06286235667575245	0.09454240591762639
0.186	0.06273728470432385	0.09448495792478562
0.188	0.06277816046622856	0.09439360279228999
0.19	0.06277005884003814	0.09444033949475718
0.192	0.06291342535194286	0.09438016921059031
0.194	0.06273555053051424	0.09426834914238452
0.196	0.06268001673765716	0.09419643234152882
0.198	0.06264744996384766	0.09415848533687894
0.2	0.06278057947813337	0.09421911649585588
0.202	0.06276843230194286	0.09401585920831
0.204	0.06275687565908575	0.09412040021205031
0.206	0.06272435774003816	0.09402231196545065
0.208	0.06274321443527628	0.09398448590481769
0.21	0.06276255274003817	0.0939738202893019
0.212	0.06260138864241906	0.09393511364944214
0.214	0.06263962785432386	0.09386684700621123
0.216	0.06247731825432387	0.09371413064844863
0.218	0.06258590079718095	0.09371160951144912
0.22	0.06269235575432386	0.09380911413490117
0.222	0.06253012582575244	0.09373560205464651
0.224	0.06262490297813336	0.09366318532699341
0.226	0.06264672998051427	0.09368546778841935
0.228	0.06265236070194286	0.09354168382807529
0.23	0.06259554485908575	0.09345701296443049
0.232	0.06249887855670477	0.09350678785961718
0.234	0.06262362317337147	0.09359902310366729
0.236	0.06246442652337147	0.09345287334962474
0.238	0.06255008094480005	0.09357627235494767
0.24	0.06251665786146665	0.09356398265512883
0.242	0.06267227967337147	0.09358218221666262
0.244	0.06252587107337144	0.09341153477699991
0.246	0.06259629905908576	0.09342642145032014
0.248	0.06273750069718095	0.09344346730403685
0.25	0.06274375912337146	0.0933546686554681
0.252	0.06275737892575235	0.09353748151655961
0.254	0.06264635887575236	0.09336747662940466
0.256	0.06277813141384767	0.0933898404179459
0.258	0.06267774399480006	0.09326294667295854
0.26	0.06269264285908577	0.09327939671261894
0.262	0.06284523169956197	0.09342560173290707
0.264	0.06270477611622856	0.09324565082326754
0.266	0.06257238905670476	0.09313444858234217
0.268	0.06275047528051428	0.09321278945463084
0.27	0.06267570084480006	0.09312832267318095
0.272	0.06274786129480005	0.09318568659779951
0.274	0.06286515706384765	0.09321834223996363
0.276	0.06273234848051426	0.09310242062097576
0.278	0.06279091355432384	0.093072852467924
0.28	0.06275483582337146	0.09312201387503091
0.282	0.06276985209480007	0.09299143710657605
0.284	0.06268961552337148	0.09293535410028522
0.286	0.06272063375908576	0.09297008101783651
0.288	0.06262249753051435	0.09296221952100682
0.29	0.06267761537099047	0.09288438122014463
0.292	0.06275889287575237	0.09289238414423463
0.294	0.06266201617099046	0.09284394918021067
0.296	0.06263982182575237	0.09271293021944879
0.298	0.06272100748289526	0.09277816729030183
0.3	0.06281774007337147	0.09277387066737521
0.302	0.06266113488051436	0.09264337568523633
0.304	0.06275518458765716	0.09271365869515741
0.306	0.06264329048527625	0.0926553880097996
0.308	0.06269163506622856	0.09261753833839956
0.31	0.06268423154718096	0.0925074859606904
0.312	0.06270046556146666	0.09254506411012933
0.314	0.06255295366860956	0.09249297256845403
0.316	0.06271745509003816	0.09252664041826031
0.318	0.06277914801622855	0.09249178810525389
0.32	0.06276728341860956	0.09250543670881987
0.322	0.06277279997813337	0.09252921530989182
0.324	0.06272360981384766	0.09246688581901764
0.326	0.06261633073051436	0.09236698582311981
0.328	0.06280654467813336	0.0924266703485758
0.33	0.06268804353527625	0.09233581515737474
0.332	0.06280539201384766	0.09239930886724836
0.334	0.06280926229241907	0.09233350654442669
0.336	0.06271680589956197	0.09234486850945464
0.338	0.06279772705194285	0.09235042482573338
0.34	0.06282354977813336	0.09233706221082195
0.342	0.06284082771384766	0.0923462384168621
0.344	0.06288098216622855	0.09232302775060335
0.346	0.06278981491622856	0.09231606583540566
0.348	0.06279195084241906	0.09232084390101068
0.35	0.06285671801860956	0.09228531099620506
0.352	0.06291560982337147	0.09230656503028166
0.354	0.06293564601384767	0.09225669486634004
0.356	0.06298726532813337	0.09227951090015422
0.358	0.06304272025432386	0.09230992347280398
0.36	0.06303040457337145	0.09225498046731156
0.362	0.06309204636860956	0.0922862642491707
0.364	0.06306172525908577	0.09218377174146786
0.366	0.06320595833051434	0.09229680635340533
0.368	0.06318551529003816	0.09221918711574278
0.37	0.06295686679480006	0.09210646174362273
0.372	0.06301091924718095	0.09206172771313889
0.374	0.06304138534956197	0.09209761828235696
0.376	0.06305157980670476	0.09209248907484896
0.378	0.06308037751622857	0.09216756790236967
0.38	0.06295384048527626	0.09202718012490232
0.382	0.06303320420194286	0.09200999951407422
0.384	0.06309184876622856	0.09208260773644633
0.386	0.06308383719480005	0.09204575190815743
0.388	0.06304673675670477	0.09199596817037203
0.39	0.06319484285908576	0.09202483415954157
0.392	0.06311415707099045	0.09204382047961658
0.394	0.06301647838765716	0.09196400403632181
0.396	0.06324409665432386	0.09208635534857
0.398	0.06326661275908577	0.09203799878341089
0.4	0.06320939300432385	0.09201302758358917
0.402	0.06328764522813336	0.09205706355533562
0.404	0.06334320999241905	0.09207589436072523
0.406	0.06336579753289526	0.09206677645775548
0.408	0.06332744969241906	0.0920493468855903
0.41	0.06339260677337147	0.09206749973404958
0.412	0.06350295792813336	0.09210509339107502
0.414	0.06339122927099047	0.09210588011565041
0.416	0.06344884973765717	0.09204633172671889
0.418	0.06339814741146665	0.09208061142045174
0.42	0.06353915761146667	0.09209940525277382
0.422	0.06346080109003815	0.09206389561578765
0.424	0.06354581264241906	0.0921383332574975
0.426	0.06352846600194285	0.09212592487462083
0.428	0.06353939385670475	0.09215776656992355
0.43	0.06341321217813337	0.09200231126160122
0.432	0.06342290917575236	0.09207827729652832
0.434	0.06344476402813334	0.09207818447120475
0.436	0.06349715553289526	0.09210588480954511
0.438	0.06351254312813336	0.09211370037369503
0.44	0.06358646496384765	0.0921043690791306
0.442	0.06350500296622856	0.09215595552922162
0.444	0.06346355999718097	0.09213838474188814
0.446	0.06367614820670477	0.09218907758110412
0.448	0.06348688267099045	0.09211858994414845
0.45	0.06357980481384766	0.09214709489807042
0.452	0.06359001558527626	0.09223867745588772
0.454	0.06351577610432387	0.09219053487340027
0.456	0.06361219600432386	0.09216446878047603
0.458	0.06361377600194285	0.09220554077254367
0.46	0.06379096606622855	0.09234115141891475
0.462	0.06378746025908576	0.09226947770953092
0.464	0.06380125750432386	0.09238304931397284
0.466	0.06383125883765717	0.09237811543469784
0.468	0.06383834203765716	0.09240735884923149
0.47	0.06391681093051427	0.09244346664264783
0.472	0.06398109923527626	0.09243350223391003
0.474	0.06382313033289527	0.09239552618590312
0.476	0.06403176912813335	0.09253540442166804
0.478	0.06405008549003816	0.0925833123543716
0.48	0.06407562434956196	0.09257739584031653
0.482	0.06414273156146666	0.0926230446717356
0.484	0.06418672309480006	0.09265386432327341
0.486	0.06418997752337147	0.09263867708010297
0.488	0.06436199042099044	0.09275985682036837
0.49	0.06428719055194285	0.09276436836542216
0.492	0.06435661195194285	0.09278501841990962
0.494	0.06432849452813336	0.09273106269801534
0.496	0.06424243527099045	0.09271150827757171
0.498	0.06437091804480007	0.09282684187236639
0.5	0.06439607124480007	0.09286817988540449
0.504	0.06447661373051435	0.09293381874313079
0.508	0.06450006266860955	0.09301386546756406
0.512	0.06461171489718096	0.09302894171833134
0.516	0.06465774240908576	0.09311644695889239
0.52	0.06463285724956196	0.09315425643791266
0.524	0.06477345344956195	0.09321910679574516
0.528	0.06481222659003814	0.09326374204653204
0.532	0.06501165709241907	0.09343496154561633
0.536	0.06494367413051426	0.09342945196530116
0.54	0.06509668171146667	0.09355328960271854
0.544	0.06510368418289526	0.09357879873976792
0.548	0.06518198767099045	0.09364861003377459
0.552	0.06531189524003816	0.09378300454823439
0.556	0.06541098748289526	0.09384440707131529
0.5600000000000001	0.06540310585670477	0.09394735969829029
0.5639999999999999	0.06542638352575236	0.09396775729591643
0.5679999999999999	0.06553628941622855	0.0941183369966986
0.572	0.06563828540670477	0.0942239690144239
0.576	0.06580810337575235	0.09434491405547837
0.58	0.06577538111384766	0.09437683436054181
0.584	0.06595714490908576	0.0945328840973524
0.588	0.06602191310670476	0.09460838775664314
0.592	0.06600134850908576	0.09465593858652653
0.596	0.06619029452575236	0.09483715598193741
0.6	0.06627333697099047	0.09496437538153693
0.604	0.06629712898051435	0.09495209893780016
0.608	0.06636436579718095	0.09512371242091486
0.612	0.06646118343765715	0.09518970007443785
0.616	0.06645911126146666	0.09523832481384441
0.62	0.06661886806384767	0.09535687596117998
0.624	0.06662718687337146	0.09542957005175105
0.628	0.06677854654241906	0.09556865544434777
0.632	0.06682462771622856	0.09573446012784209
0.636	0.06686929224241905	0.09579903756268957
0.64	0.06701652800194287	0.09600292317352706
0.644	0.06718901862099046	0.09618335530618442
0.648	0.06723494916146666	0.09634395956390648
0.652	0.06752980147337145	0.09658691976579832
0.656	0.06754752388765715	0.09672014900813998
0.66	0.06763849389480006	0.09690040968919353
0.664	0.06779130258527626	0.09702955937126302
0.668	0.06789159814003815	0.09718440709477309
0.672	0.06797471926146637	0.0972603122803318
0.676	0.06797897532337135	0.09739186263437084
0.68	0.06814300547337135	0.09755434742563071
0.6840000000000001	0.06829861175194335	0.09778460727187416
0.6879999999999999	0.06836073654718135	0.09785824625915351
0.6919999999999999	0.06850205134956236	0.0980220548965889
0.696	0.06857577956860936	0.0981088634610307
0.7	0.06866644995432336	0.09829468208466284
0.704	0.06884828684003835	0.09849105868158586
0.708	0.06888645355432338	0.09858612889401051
0.712	0.06902198349241935	0.09876466610390938
0.716	0.06914861638765736	0.09889735806873473
0.72	0.06925046857813336	0.09913315576402798
0.724	0.06942547076860936	0.09933296803827939
0.728	0.06950783474956235	0.09938725536296621
0.732	0.06962833103527635	0.09959930092501788
0.736	0.06959267779718134	0.09956544485248499
0.74	0.06980229907337135	0.09969408616689601
0.744	0.06985663147813335	0.0998284636812725
0.748	0.06999184636860936	0.09998786956667419
0.752	0.07009683665908535	0.100234070246299
0.756	0.07029207032575237	0.1003621485503319
0.76	0.07040729261146636	0.1005579470288642
0.764	0.07053675584956236	0.10074864954372
0.768	0.07063340007813336	0.1008837369045582
0.772	0.07076937813527637	0.1010604221092001
0.776	0.07097839775908536	0.1012504477082653
0.78	0.07115876802099036	0.1014726252422344
0.784	0.07128317024003836	0.1016128984334726
0.788	0.07139255028289536	0.1017772838892635
0.792	0.07156611434480036	0.1019493207555726
0.796	0.07167624697337135	0.1021535899661933
0.8	0.07188103158289535	0.1023379258324092
0.804	0.07202225439718137	0.102535584166867
0.8080000000000001	0.07218067537813336	0.1027565668048003
0.8120000000000001	0.07231707404003837	0.1028662611996554
0.8159999999999999	0.07243597292575235	0.1031258568145521
0.82	0.07266143822575236	0.103282735258614
0.824	0.07288674362099037	0.103526215940567
0.828	0.07298693333527635	0.103700449635749
0.832	0.07301299783051435	0.1038588346301041
0.836	0.07334413851622834	0.1041041908234212
0.84	0.07360656089241935	0.1043540397852622
0.844	0.07379085628765737	0.1045718786400779
0.848	0.07396894251622835	0.1047674496718154
0.852	0.07418019602575236	0.104934153843998
0.856	0.07434258303051436	0.1051348882135123
0.86	0.07462434003051435	0.1053664110463033
0.864	0.07452959476384736	0.1054080073928899
0.865	0.07451277331578116	0.1052615905148741
0.868	0.07477262441146636	0.1056114580412625
0.87	0.0749429950786446	0.1056168157944945
0.872	0.07490276986860936	0.1057734325442335
0.875	0.0750038522980345	0.1059409988356587
0.876	0.07508099941622837	0.1060326400137004
0.88	0.07542614183971236	0.1064037612590518
0.88	0.07518951523475409	0.1061671381184579
0.885	0.07578959061145053	0.1068381770669502
0.89	0.07590502841822497	0.1071788427410741
0.895	0.07622227852221874	0.1075984460233867
0.9	0.07639294772622031	0.1079795271705187
0.905	0.0766508980516364	0.1083206673268782
0.91	0.07688688820058315	0.1087071337508077
0.915	0.07719299388277423	0.1091666696366604
0.92	0.0776331199572769	0.109635847420556
0.925	0.07787939984260157	0.1100998261817773
0.93	0.0782090771041426	0.1105422043664808
0.9350000000000001	0.07850183347501488	0.1110352353440985
0.9399999999999999	0.07879614804197818	0.1114973508656986
0.945	0.07917003196089299	0.1119402349092763
0.95	0.07956535653181382	0.1124634292224205
0.955	0.07980853419331012	0.112946004946269
0.96	0.08027867735929727	0.1134770136538445
0.965	0.08060403745693892	0.1140137060252926
0.97	0.08089399467770858	0.1144976192882064
0.975	0.08128371411703603	0.1150687585964721
0.98	0.08164465539471732	0.1156078932235464
0.985	0.08197274461425591	0.1161354321103609
0.99	0.08238706033176842	0.1166898053047919
0.995	0.08274494512221658	0.1172631821695819
1	0.08312322342924228	0.1177912121385378
1.005	0.08352565865578693	0.1183671645500368
1.01	0.08398911408257431	0.1190667389621433
1.015	0.0843727489057651	0.119624522171099
1.02	0.08473963958286398	0.1202582023275763
1.025	0.08513440230213169	0.1208917041074273
1.03	0.0855855312578664	0.1215106385639677
1.035	0.08599226324769221	0.1221549199732102
1.04	0.08639907017078254	0.1227834194600851
1.045	0.08682348146693405	0.1234619142160438
1.05	0.08734049696136997	0.1241744921469281
1.055	0.08773152118060484	0.1247931053439258
1.06	0.08813883201296942	0.1255027659293001
1.065	0.08868834137728121	0.1262709852319781
1.07	0.08913773797375149	0.1269998423897356
1.075	0.08962608029948857	0.1277222699512117
1.08	0.09004811828915441	0.1284466769151031
1.085	0.09053666827519415	0.1292897745153564
1.09	0.09109936993609766	0.1300654434218467
1.095	0.09160933686984604	0.1308399351874736
1.1	0.09199259253177323	0.1315864291998121
1.105	0.09243970411934929	0.1324144390945987
1.11	0.09304699119653656	0.1333695748961561
1.115	0.09349772837644998	0.1340498550040718
1.12	0.09404189351605345	0.1348187113858854
1.125	0.09461445605742588	0.1357432877324631
1.13	0.09505243922024564	0.1366486651251818
1.135	0.09560909000542844	0.1375698473940956
1.14	0.09621762055374992	0.138576815801037
1.145	0.0967341189119118	0.1395138343653688
1.15	0.09727907158808352	0.14047639331247
1.155	0.09789555504327313	0.1414145113000765
1.16	0.09848669263203139	0.1424317575730568
1.165	0.09906671067513514	0.1434435593211636
1.17	0.09961196708740724	0.1445051696679469
1.175	0.1003722454085135	0.1456036299538546
1.18	0.1008019525566848	0.1465545431138339
1.185	0.1014501315819247	0.1476422829227506
1.19	0.1020877384227331	0.1487742719274685
1.195	0.1026986093238202	0.1498535879725526
1.2	0.1034026151870811	0.1509777858878764
1.205	0.1039678596618711	0.1521185996029672
1.21	0.1048697758189364	0.1533749432555864
1.215	0.1054668939754385	0.1545608236237883
1.22	0.1061407784236075	0.1557408851372026
1.225	0.1067711894158111	0.1569579653071654
1.23	0.1076429062221923	0.1582798955537312
1.235	0.1083238330682814	0.1595095634818375
1.24	0.109130307801439	0.1608043250986669
1.245	0.1098808017111934	0.1621346396155198
1.25	0.1106205794498011	0.1634778650623621
1.255	0.1114075819294465	0.1648044232836432
1.26	0.112282507226726	0.1661958090846077
1.265	0.1130045584600918	0.1675072643737498
1.27	0.1138848859012893	0.1690074763487234
1.275	0.1147711797792804	0.1704109264685765
1.28	0.1155749242501979	0.1718508470462115
1.285	0.11645854324347	0.1733465349447206
1.29	0.1173891722209296	0.174875540436366
1.295	0.118263864364759	0.1763829035345534
1.3	0.1191718321115852	0.17795454161348
1.305	0.120122421655421	0.1794532648363932
1.31	0.1210148085349146	0.1809739812913642
1.315	0.1219038099854803	0.1825644355332123
1.32	0.1228864288812465	0.1841620501794676
1.325	0.1239546554785761	0.185853485548755
1.33	0.125059416255838	0.1875742314192954
1.335	0.1259447977497075	0.189108017256079
1.34	0.127135368757932	0.1908576231107807
1.345	0.1282518338217569	0.1925440871163699
1.35	0.1293735830909349	0.1942554173824921
1.355	0.1303750971517279	0.1959346728134836
1.36	0.1315057337758065	0.1976621763529333
1.365	0.1325948835782798	0.1993702586252392
1.37	0.133769424109935	0.201167556935081
1.375	0.1350394656039811	0.2029494827989583
1.38	0.1361495537179784	0.2046663673356793
1.385	0.1374430146712042	0.2065025728718572
1.39	0.1387700653504598	0.2083579702130412
1.395	0.1403243564131192	0.2105655033969115
1.4	0.1415898844999108	0.2122754937428586
1.405	0.1428210696458225	0.213913348390993
1.41	0.1441708974330453	0.2157331027988406
1.415	0.1456410377555322	0.2176526635589083
1.42	0.1470479469039381	0.219453841228942
1.425	0.1485402311192089	0.2213751690354201
1.43	0.1498984909878947	0.2231679560117232
1.435	0.1515380667730674	0.2250309388362259
1.44	0.1530333029935439	0.2270238921009843
1.445	0.1546126397126178	0.2290287178014697
1.45	0.1560976098146517	0.2307549099519102
1.455	0.1586541996490697	0.2340528361226221
1.46	0.1599020445094285	0.2355509054526943
1.465	0.1614295451378578	0.237310067061543
1.47	0.1630759934491707	0.2392030784881054
1.475	0.164685671676972	0.2410911453151193
1.48	0.1663067985791088	0.2428741821014975
1.485	0.1680988097946436	0.2448612545763704
1.49	0.1699357819527449	0.2466358643633937
1.495	0.1716867860464393	0.2485765949857537
1.5	0.1735645287013241	0.2506064464244675
1.505	0.1755788468914312	0.2526919890175094
1.51	0.1776124534980795	0.2548116207250341
1.515	0.1798460551710371	0.2570316378515837
1.52	0.1816542714912892	0.2588143291199153
1.525	0.1836397699809837	0.2606517119587836
1.53	0.1857034171780034	0.2625415977108091
1.535	0.1876212242428656	0.2643903728872172
1.54	0.1896980168565658	0.2663247244173124
1.545	0.1915700818071708	0.267863117157334
1.55	0.1939738589090572	0.2701572301031895
1.555	0.1960737066457433	0.2720215185651846
1.56	0.1984077092359536	0.2740329303901165
1.565	0.2005380230042503	0.2759161237590509
1.57	0.202744692835682	0.2777950478930531
1.575	0.2051216940741259	0.2798981851548438
1.58	0.2074900442796722	0.2818845451795844
1.585	0.2098448283411008	0.2838591512389803
1.59	0.2122038885927803	0.2859001201182506
1.595	0.21465062889118	0.2878557383158613
1.6	0.2171182969301926	0.2899446490178081
1.605	0.2197514211018563	0.2921411697071087
1.61	0.2223538117703359	0.29435505912774
1.615	0.224823610562881	0.2963957071263377
1.62	0.2273759171333957	0.2984266996542914
1.625	0.2299372488993048	0.3005144504841864
1.63	0.2325788120149578	0.3028409973267791
1.635	0.2353307557095273	0.3049601693890581
1.64	0.2380827438812726	0.3073085517702941
1.645	0.2406766306030239	0.3094134687730576
1.65	0.2434809843973199	0.3116727545329099
1.655	0.2462613252016237	0.3140326456714445
1.66	0.2491992208082927	0.3163797034395858
1.665	0.2519973479703399	0.3186949040290842
1.67	0.2548916602885493	0.3210604760959808
1.675	0.2578269941842058	0.3235483451491296
1.68	0.2606729530021392	0.3258872432186612
1.685	0.2636984092241793	0.328356292747677
1.69	0.2667445119418936	0.3308856829527282
1.695	0.2695742562553295	0.3333063726603075
1.7	0.2727229319347453	0.3359648646619334
1.705	0.275693222046918	0.3383024756621419
1.71	0.2788209618887092	0.3410246616705921
1.715	0.2820475117702182	0.343770399603698
1.72	0.2850935432723954	0.3462758132577337
1.725	0.288034914630955	0.3486187548088887
1.73	0.2911985687927229	0.3512753915957986
1.735	0.2941554676119843	0.3537449909150308
1.74	0.2975929336123926	0.3568124140688863
1.745	0.3008288330100122	0.3596685587752249
1.75	0.3040034719578421	0.3623021962567003
1.755	0.3069957720376801	0.3647512531417574
1.76	0.3098629175535808	0.367124284229459
1.765	0.312962325771448	0.3698548475332257
1.77	0.3159792816577723	0.3723847744738149
1.775	0.3190607976038287	0.3749634577087753
1.78	0.3221176025211938	0.3775702407652234
1.785	0.3251621374077249	0.3801756770319666
1.79	0.3281735496370483	0.3827250204655892
1.795	0.3311443284570137	0.3852826049777731
1.8	0.334045990804761	0.3876621403744671
1.805	0.3369896686408369	0.3902716367283587
1.81	0.3400517055868817	0.392920605089594
1.815	0.3430093799237262	0.3953645237203117
1.82	0.3457348540147994	0.3977715980493398
1.825	0.3486348146786314	0.4002696041308188
1.83	0.3516805452767212	0.4028821379775941
1.835	0.3544279843594418	0.4052432987870223
1.84	0.3572168537958451	0.4076698882915074
1.845	0.3599177493392294	0.4100464482063871
1.85	0.3626251120746021	0.4123360515235557
1.855	0.365084641471783	0.4143861794982684
1.86	0.3679844956326487	0.416908515743852
1.865	0.3705686235988309	0.4190859499412041
1.87	0.373300943571347	0.4214924915061466
1.875	0.375687707834968	0.4235759621987625
1.88	0.3780905552679042	0.4255947761493064
1.885	0.3806315205465473	0.4277798088707026
1.89	0.382558213981458	0.4293791930326303
1.895	0.3851386062074245	0.4316126952416957
1.9	0.3871082238787679	0.4333157915694493
1.905	0.3893691609886611	0.435261380322508
1.91	0.3914471665705913	0.4370317242684607
1.915	0.393503492796197	0.4387271472244625
1.92	0.3952489915784866	0.4401556207636781
1.925	0.3971120953328454	0.4417776629529478
1.93	0.3987016734225484	0.4431126611787409
1.935	0.4006865951713966	0.4447268719023177
1.94	0.4022566816081334	0.4460688576662654
1.945	0.4037862547833712	0.447290465296112
1.95	0.4050449203626444	0.4482786843274841
1.955	0.406637061558499	0.4495679860697063
1.96	0.407954901421935	0.4505857800093319
1.965	0.4089946855746153	0.4513840439535674
1.97	0.4103082274566026	0.4524398583257094
1.975	0.4113826301985277	0.4532179118349238
1.98	0.4123113372566093	0.4538951015268607
1.985	0.4132136402712172	0.4546006757345338
1.99	0.4140922626727913	0.4551877551968671
1.995	0.4149008422521154	0.4557638720751395
2	0.4155925991757335	0.4562066716281062
2.005	0.4173313030323695	0.4578022503378249
2.01	0.4167409680965226	0.4568192214300235
2.015	0.4172029490745473	0.4570480923269504
2.02	0.4174417058528051	0.4569912574168774
2.025	0.4178761052708062	0.4572087810634881
2.03	0.4182512468498429	0.457345052155644
2.035	0.4186925256072067	0.4575424731135384
2.04	0.4188351575513424	0.4573949606027081
2.045	0.4191986316557888	0.4575380204178005
2.05	0.4193400292981093	0.4575671185201187
2.055	0.4190624093160146	0.4569883449808312
2.06	0.4193267832646417	0.4571604351249406
2.065	0.4165913233932023	0.4541476448383801
2.07	0.4148921641802155	0.452123953874133
2.075	0.4139217996170581	0.4509946224252245
2.08	0.4127845568379625	0.449586241745822
2.085	0.4115328588833632	0.448150455633395
2.09	0.4104014660068971	0.4467730676355158
2.095	0.4093537913133436	0.4455908699388742
2.1	0.4083449942257675	0.4443530907465885
2.105	0.4069673900872565	0.4427681028762325
2.11	0.406097422430496	0.4416928017182865
2.115	0.4044766172719203	0.4398787154261507
2.12	0.4033065615609333	0.4384413871517694
2.125	0.4021076335829211	0.4370369401033277
2.13	0.4010812407942045	0.4357681579210073
2.135	0.3999405460591796	0.4344798111579535
2.14	0.3989114418570342	0.4332376042388897
2.145	0.3977803865640376	0.4319776129647352
2.15	0.3964411826806251	0.4304404930248958
2.155	0.3953197102821001	0.4291130658205257
2.16	0.3941663213627113	0.4277550097676781
2.165	0.3928874699535317	0.4263218709885332
2.17	0.3916320000200854	0.4248883994487587
2.175	0.3903524362600221	0.4234207400195514
2.18	0.388801410104283	0.4217405730260268
2.185	0.387430497571618	0.4202844265137709
2.19	0.386125024729283	0.4187681585096037
2.195	0.3846808697367877	0.4171208207404046
2.2	0.3832588066231434	0.415541215933412
2.205	0.3816826285028978	0.4138342345480307
2.21	0.3802942082966232	0.4123189311447296
2.215	0.3787591688753971	0.4106099128519972
2.22	0.3772364812109854	0.4089101449918608
2.225	0.3758397178515951	0.4073819081326011
2.23	0.3743347652622291	0.4057020949472934
2.235	0.3727130881516106	0.4040074821090439
2.24	0.3712031564105369	0.40229466143264
2.245	0.3696788861015053	0.4006478665858795
2.25	0.3683626262152068	0.399207823869401
2.255	0.3666373470753894	0.3973316902668864
2.26	0.365164318300449	0.3956915709468236
2.265	0.3638038527592987	0.394219367857187
2.27	0.3622834940156473	0.392558689536237
2.275	0.3606132144578625	0.3907889523714597
2.28	0.3591964074429801	0.3891798785605868
2.285	0.3575143818434806	0.3873974504659877
2.29	0.3560980339159804	0.3858566858011012
2.295	0.3545402253490481	0.3841585764583352
2.3	0.3530592380861193	0.3826045641282447
2.305	0.3517065954804915	0.3810823384509917
2.31	0.3502666698151881	0.3794843849526393
2.315	0.3488302193306069	0.3780182047322821
2.32	0.3472978289148633	0.3762893825839477
2.325	0.3455342022842487	0.3744432460895496
2.33	0.3439617631084816	0.372655674868034
2.335	0.3421677904530905	0.3707255623312615
2.34	0.3408689237799444	0.3693478518449638
2.345	0.3396490572131669	0.3680487634830358
2.35	0.3384035645030663	0.366638202815623
2.355	0.3369486927795396	0.3650990483113195
2.36	0.3356929749676721	0.363737539253552
2.365	0.3343019719968799	0.3622059816879435
2.37	0.3327955309207468	0.3606070113930202
2.375	0.3313681100697465	0.3590847225749014
2.38	0.3302010934980923	0.3577799278041265
2.385	0.328734897722872	0.3562203995954207
2.39	0.3273919226102723	0.354767823388865
2.395	0.3261737139633315	0.3533730826138077
2.4	0.3249209368474334	0.3520792155465888
2.405	0.3236548010739007	0.3506576451682429
2.41	0.3222786465597027	0.3491464341465815
2.415	0.320915121070916	0.3476694223464998
2.42	0.3196907731002256	0.3463736251258732
2.425	0.318487124082574	0.3450971015493774
2.43	0.3172350901226382	0.3436983768979637
2.435	0.315809334337842	0.342124580424704
2.44	0.3144833697589544	0.3406635089593086
2.445	0.3133780738435225	0.3394701515866578
2.45	0.3122122145274109	0.3381305491595283
2.455	0.3108779225276539	0.3367591975121063
2.46	0.3098629113738652	0.3356111604329835
2.465	0.3086685980683986	0.3342843547155182
2.47	0.3075566566657938	0.3331100366305218
2.475	0.3063077680181277	0.3317133194879046
2.48	0.3052747484322325	0.3305947644649802
2.485	0.3041472521786278	0.3293400313276985
2.49	0.3031807562497704	0.3283045258188065
2.495	0.3020756813615761	0.3270777570306218
2.5	0.3008560808411274	0.325728289823048
2.505	0.2999529004333809	0.3247179363701317
2.51	0.2988666867737218	0.3235476356917188
2.515	0.2981485113519685	0.322712903005409
2.52	0.2971667630942491	0.3216133644308663
2.525	0.2960253706594326	0.3204060666568295
2.53	0.2953500301597559	0.3195533500178704
2.535	0.2942457828518851	0.3183846782569579
2.54	0.2935175009019823	0.3175237912460161
2.545	0.2924600626859581	0.316341384833444
2.55	0.2916476617931602	0.3154726458321293
2.555	0.2906895833503352	0.3143471889192007
2.56	0.2897720473300977	0.3133111040097619
2.565	0.2890885386225768	0.3125592957757067
2.57	0.2882057639296806	0.311572304245073
2.575	0.2873836369974866	0.3105861973319743
2.58	0.286538272079846	0.3096116667581242
2.585	0.2858048335121631	0.3088101004347859
2.59	0.2850903073188789	0.3079687612381116
2.595	0.2843331133605855	0.3070974771106836
2.6	0.2838942528600067	0.3065354872152501
2.605	0.2837065116932245	0.306248319614782
2.61	0.2828211214796029	0.3051586143944898
2.615	0.2821401491719083	0.3043748058888152
2.62	0.2813312116033125	0.3034221237829559
2.625	0.2804179788675788	0.3022776226656834
2.63	0.2787553369425362	0.3004482565684473
2.635	0.278659017368036	0.3001017656967637
2.64	0.2774418331499914	0.2987554133697554
2.645	0.2758152155560639	0.2967949476588339
2.65	0.2745860450923093	0.2952956011933762
2.655	0.2727298936386086	0.293202999093571
2.66	0.2709243525035915	0.2909275227389242
