# Supplementary material for: Solution structures in alkali nitrates and nitrites at high concentrations
Source: RSC Adv. 2026 Mar 10;16(15):13347–57. doi: 10.1039/d5ra07630g (PMC12973280; doi:10.1039/d5ra07630g)
Supplement: RA-016-D5RA07630G-s001 [file RA-016-D5RA07630G-s001.zip › MNOx_SAXS/SAXS_SEN_B03_163_2rej_avg_sub.dat]

Qvector_A	Intensity	Uncertainty
0.00337528505	-0.2066784239281114	8.069609655324502
0.00347622402	2.859788347002088	16.06188907983575
0.00358018161	0.4216601539788893	12.79655537426259
0.00368724807	-0.1204230971839095	11.4548923325778
0.0037975164	-0.2288132036955517	9.377091062989708
0.00391108233	-8.019045844160665	8.761169057692047
0.00402804449	1.557892596537009	9.993076166380416
0.00414850444	0.6242238590951485	7.971927477322589
0.00427256678	-0.8181483943932211	5.905335726637883
0.00440033924	-0.03108800230020137	4.854074436326803
0.00453193279	-0.4595253048583423	4.524823102470844
0.00466746167	-0.2354530725327608	4.197428366156646
0.0048070436	-0.2393310925327601	3.60956275616681
0.00495079976	-0.1309838825327612	3.174666364354692
0.005098855	-0.1952744709048497	3.032722680654703
0.00525133787	-0.0461286878815903	2.677643935845008
0.0054083808	-0.07809007462578021	2.49602756201924
0.00557012014	-0.09204151695136042	2.253293862927154
0.00573669635	-0.01023015090485058	1.982508505123884
0.00590825408	-0.01147010346299049	1.881031452192049
0.00608494229	0.03491249397886942	1.694041509860415
0.00626691442	0.05259282467654947	1.601184068662584
0.00645432849	0.07457453235095945	1.419820870845286
0.00664734723	0.06795938258351963	1.289063554312323
0.00684613826	0.0974235546765494	1.204551118909755
0.00705087419	0.1008063265370096	1.101198617481896
0.00726173282	0.1119041593974794	1.033496054188806
0.00747889725	0.1279574927928246	0.946430778988063
0.00770255604	0.1153960093509636	0.881943293959228
0.007932903430000001	0.1421618281184056	0.8452640047457775
0.00817013942	0.1428431948393366	0.7427644839232435
0.008414470029999999	0.1387675017928246	0.7188872487474466
0.00866610743	0.1550534013044526	0.6660334601451835
0.00892527012	0.1609314574207316	0.6149886698818223
0.009192183160000001	0.1561429959556155	0.5860853286554263
0.00946707831	0.1576090798858475	0.5485037831497418
0.00975019429	0.1650580517230567	0.5122501023376375
0.0100417769	0.1593743877230565	0.4883411828389338
0.0103420795	0.1708927905602666	0.4616206207581754
0.0106513626	0.1669144302346846	0.4379646462050828
0.010969895	0.1717924008625915	0.4161207244594143
0.0112979532	0.1659212843044525	0.395958446237122
0.0116358221	0.1745069522346845	0.3806511677744636
0.011983795	0.1711355525835226	0.3692903425278796
0.0123421742	0.1721647994672436	0.3460615609598626
0.0127112709	0.1695957236300336	0.3287571788909686
0.0130914055	0.1701158023974755	0.3223882428157112
0.0134829081	0.1692509688160805	0.3075690303504073
0.0138861187	0.1715902971416615	0.2993663883088375
0.0143013875	0.1710303450021265	0.2920143992974881
0.0147290751	0.1698141470021265	0.2845797348513344
0.0151695527	0.1711625536532895	0.2774182116731598
0.015623203	0.1700311820021265	0.2715509911260844
0.0160904199	0.1694307298695685	0.2624694932572999
0.016571609	0.1702910387532895	0.2589708674189165
0.0170671882	0.1704740287486386	0.2530488492601319
0.0175775879	0.1707074282346846	0.248044581731666
0.0181032512	0.1709718126323596	0.2442443808459928
0.0186446347	0.1701166965672426	0.2399895372945096
0.0192022084	0.1698351184067776	0.2354354136504416
0.0197764565	0.1707200547928245	0.2329850316927831
0.0203678777	0.1689258233974755	0.2290930841697966
0.0209769856	0.1689467017579406	0.2265241670092332
0.021604309	0.1672706738067775	0.2226990541132855
0.0222503927	0.1660382234486386	0.2191101855100663
0.0229157978	0.1644695060393365	0.2154125956402245
0.023601102	0.1653757377277086	0.2144779574134355
0.0243069004	0.1652781299625916	0.2131110020698722
0.025033806	0.1659943537253826	0.2122760597767744
0.0257824499	0.1671918986044525	0.212083922119228
0.0265534822	0.1667288628021266	0.2101750951168392
0.0273475726	0.1667461959463125	0.2100123740188527
0.0281654104	0.1673955381602666	0.2094601584733659
0.0290077059	0.1676006690974756	0.2088986415088787
0.0298751906	0.1676953831928246	0.2083527326026866
0.0307686176	0.1668438133695686	0.2069884129461454
0.0316887629	0.1663858468323596	0.2064915779331206
0.0326364254	0.1666923615184056	0.2062853819160238
0.0336124281	0.1668844245579406	0.2056880110380066
0.0346176184	0.1669214111486386	0.2053302975077317
0.0356528693	0.1666021732835226	0.2048034296836223
0.0367190796	0.1667234608811966	0.2043722267687501
0.0378171754	0.1659074711393366	0.2035111247005774
0.03894811	0.1662635633300336	0.203659255038487
0.0401128656	0.1665670515625916	0.2034327572900648
0.0413124536	0.1658270070323596	0.202104224301316
0.0425479156	0.1659395188881736	0.2020412209598737
0.0438203245	0.1662068472765456	0.2019571801379508
0.0451307852	0.1653952021858476	0.2008231308690825
0.0464804357	0.1655096019858476	0.2007653535154528
0.0478704478	0.1649674706137546	0.2003649098271198
0.0493020288	0.1655621978625915	0.2002804177835563
0.0507764216	0.1649765971625916	0.1998738233156925
0.0522949066	0.1646722679230566	0.1995643791167646
0.0538588024	0.1647744057323596	0.1994888019984128
0.0554694669	0.1649925961625915	0.1994057680482931
0.057128299	0.1649946502811966	0.1992527156841752
0.0588367389	0.1651270612974756	0.1994261049175563
0.0605962702	0.1649433884346846	0.1992531232367719
0.0624084209	0.1648767950649176	0.1988933444969368
0.0642747645	0.1647914232463126	0.1988981238474539
0.0661969218	0.1646746591346846	0.198696737943174
0.0681765617	0.1648010951998015	0.198621606849502
0.0702154034	0.1648641856835226	0.1986142022862846
0.0723152173	0.1640813052416616	0.1978579011205319
0.0744778269	0.1641013024021266	0.1978023849964525
0.0767051099	0.1641260197765456	0.1975746979684166
0.07899900059999999	0.1640719311230566	0.1975131042085811
0.0813614907	0.1636713488556156	0.1971542374176253
0.0837946319	0.1637626369346846	0.1971506363495178
0.086300537	0.1637941247788706	0.1969948938436477
0.0888813819	0.1634946428207315	0.1968403974025466
0.09153940789999999	0.1634531699439876	0.1965327111322349
0.0942769229	0.1632202206416616	0.1963025125832444
0.0970963042	0.1630590382742196	0.1961620422473968
0.1	0.1630882251649176	0.196099999004873
0.102	0.1631781112114296	0.1959922205504258
0.104	0.1625628461091036	0.1956165391129285
0.106	0.1625051961091036	0.1952884826483786
0.108	0.1625245580253825	0.1956127684415588
0.11	0.1624091721277086	0.1953114345442852
0.112	0.1625528517393365	0.195364388788818
0.114	0.1625135930509636	0.1953982743241768
0.116	0.1626179067998015	0.1954383418924667
0.118	0.1623580720137546	0.1950831000325988
0.12	0.1621820759277086	0.195001531219104
0.122	0.1616913879067776	0.1943469638436792
0.124	0.1615507940277086	0.1941272661774417
0.126	0.1611886815323596	0.1937864525467571
0.128	0.1608681574672426	0.1935253031026349
0.13	0.1611509641463126	0.1936332875821372
0.132	0.1608768134044526	0.1934348884990726
0.134	0.1608464083974755	0.193308865980131
0.136	0.1607669006718946	0.1932390390840034
0.138	0.1610410369928246	0.1933107437213337
0.14	0.1603979541021266	0.1927789587243709
0.142	0.1600866292091035	0.1924901156325645
0.144	0.1602917390021266	0.1925531177328319
0.146	0.1600963900021266	0.1925241786158209
0.148	0.1600684512649175	0.1924333217763321
0.15	0.1597697539230565	0.192097804051607
0.152	0.1596189154370106	0.1919755856192014
0.154	0.1596611795835226	0.1918153269337695
0.156	0.1594431870695686	0.1916707613690108
0.158	0.1592204161114296	0.1913551055271322
0.16	0.1591924479486385	0.1913093533386789
0.162	0.1590649242184056	0.191045388096742
0.164	0.1589692671579406	0.1910087390830225
0.166	0.1590125968277086	0.1910062864907132
0.168	0.1586390501904986	0.1906035835652022
0.17	0.1585412316974756	0.1905562922542068
0.172	0.1582841003067776	0.1902303289843384
0.174	0.1580434928998016	0.1899581677500693
0.176	0.1578015852788706	0.1897178907197586
0.178	0.1575527623788706	0.1895145435594373
0.18	0.1574478235021266	0.1892857159918833
0.182	0.1574095220672426	0.1891972217570267
0.184	0.1571001359579406	0.1887800703893914
0.186	0.1567247780021265	0.1884723373885626
0.188	0.1569844291509636	0.1885997609987924
0.19	0.1566805030579406	0.1883506727732431
0.192	0.1566213266253826	0.1880879621183716
0.194	0.1562318199486386	0.1877645107247738
0.196	0.1559988794346846	0.1875151886119919
0.198	0.1560840977556156	0.1875950289196162
0.2	0.1558167839742196	0.1872552173171251
0.202	0.1558466855881736	0.1870940133158442
0.204	0.1555553210602666	0.1869187452763778
0.206	0.1553507743951496	0.1866486315641432
0.208	0.1553100728323596	0.1865512473345989
0.21	0.1550987273579406	0.186309900891252
0.212	0.1548478229021266	0.1861814532965955
0.214	0.1548808822532896	0.1861080063418567
0.216	0.1544289697230566	0.1856656858179837
0.218	0.1542835184393365	0.1854091315216322
0.22	0.1544436694137546	0.1855603361566312
0.222	0.1540928827091036	0.1852982674836487
0.224	0.1540107488416616	0.1850489432369585
0.226	0.1538760120974756	0.1849146623056253
0.228	0.1538439935928246	0.1847332318247375
0.23	0.1534634062346846	0.1843247889784505
0.232	0.1531794113951496	0.1841872361885319
0.234	0.1531240590067776	0.1840993682985451
0.236	0.1529737125858476	0.1839620661406448
0.238	0.1527766127742196	0.1838027090207697
0.24	0.1525309267137546	0.1835781544002552
0.242	0.1525151208253825	0.1834249266840382
0.244	0.1523273510974756	0.1832129170392797
0.246	0.1524539238509636	0.18328395606234
0.248	0.1524480258160806	0.1831539044253051
0.25	0.1520169779067776	0.1826277990190066
0.252	0.1520490721463126	0.1828290853420309
0.254	0.1518106396207316	0.1825316728644183
0.256	0.1518785421998016	0.1824901684194997
0.258	0.1515770844230566	0.1821622068565002
0.26	0.1512748790114296	0.1818615536143345
0.262	0.1510694248323596	0.1816497171645035
0.264	0.1511851583556156	0.1817259560577218
0.266	0.1507471295928246	0.1813091125831154
0.268	0.1507451202928246	0.1812073603038147
0.27	0.1505511281695686	0.1810036755828686
0.272	0.1502831079904986	0.1807208611939959
0.274	0.1503875256602666	0.1807406404632442
0.276	0.1501038322788706	0.1804738359205836
0.278	0.1500562149393366	0.180338085592492
0.28	0.1496980528974756	0.1800651630605954
0.282	0.1496327288649176	0.1798542463769789
0.284	0.1493842988323596	0.1796299695868678
0.286	0.1491480369881736	0.1793974143385995
0.288	0.1488149629928246	0.1791546141449451
0.29	0.1487847753532896	0.1789914745267543
0.292	0.1486386623695686	0.1787720873838158
0.294	0.1482917112323596	0.1784735792976855
0.296	0.1480837814160806	0.1781568255224577
0.298	0.1481478679230566	0.1782049644255474
0.3	0.1478857055300336	0.1778417693752363
0.302	0.1477525537579406	0.1777347283246227
0.304	0.1474928296416616	0.1774512399241788
0.306	0.1475595130160806	0.1775715480031124
0.308	0.1470561568370106	0.1769819992737056
0.31	0.1470311946184056	0.1768543884793481
0.312	0.1467688882811966	0.1766134270445845
0.314	0.1466616076974755	0.1766015664692845
0.316	0.1464835484625916	0.176292675357268
0.318	0.1463460698021266	0.1760586520123157
0.32	0.1460796185695686	0.1758177135090068
0.322	0.1458413881974756	0.1755977443105192
0.324	0.1458114736416616	0.1755546911696931
0.326	0.1455598147486385	0.1753104126677569
0.328	0.1453910118277086	0.1750110817121223
0.33	0.1451767392835226	0.1748244555250835
0.332	0.1451673645091036	0.1747612269277242
0.334	0.1450071212137546	0.1745313117749836
0.336	0.1447180624672426	0.1743460711484389
0.338	0.1445783881486386	0.1741310333574007
0.34	0.1444855434718946	0.1739990033952908
0.342	0.1441994215579406	0.173704781183483
0.344	0.1440520957137546	0.1734940903787663
0.346	0.1438328948649176	0.1733590949826873
0.348	0.1436588142788706	0.1731876567180119
0.35	0.1435380281021266	0.172966571575852
0.352	0.1434659938718946	0.1728568996568487
0.354	0.1432519846718946	0.1725729844229868
0.356	0.1430823205416616	0.1723745135971828
0.358	0.1429939266137546	0.1722610744299627
0.36	0.1429041010067776	0.1721286219849879
0.362	0.1427564975649176	0.1719506601598254
0.364	0.1427784447439876	0.1719004356555664
0.366	0.1426021459416615	0.17169293806914
0.368	0.1424133798602666	0.1714469984617898
0.37	0.1418063712998016	0.1709559143149869
0.372	0.1419270233672426	0.1709777822545359
0.374	0.1416147048137546	0.1706708888161592
0.376	0.1413895870556156	0.1704304483281659
0.378	0.1411624280602666	0.1702495703192359
0.38	0.1408498489742195	0.1699231412639038
0.382	0.1407923055207316	0.1697690543602859
0.384	0.1407633745137546	0.169754087719394
0.386	0.1405086766463126	0.1694705462840144
0.388	0.1402931261835225	0.1692423128384917
0.39	0.1402389321602666	0.169068879280735
0.392	0.1398059780044526	0.1687355958900894
0.394	0.1397177883858476	0.1686652684686988
0.396	0.1397769953998015	0.1686192098660383
0.398	0.1395930243951496	0.1683643676357484
0.4	0.1394147709602666	0.1682183624898768
0.402	0.1393174218253826	0.1680867980062449
0.404	0.1391762398788706	0.1679088821016318
0.406	0.1390717714277086	0.1677727088045812
0.408	0.1388602123370106	0.16758206804438
0.41	0.1387411118207316	0.1674159636404142
0.412	0.1387323043556156	0.1673343989463714
0.414	0.1382936274742196	0.1670082375081996
0.416	0.1383439736323596	0.1669414153616714
0.418	0.1380119674370106	0.1666943911795838
0.42	0.1380154384672426	0.1665756469015945
0.422	0.1379087128184056	0.1665117660873811
0.424	0.1377574152114296	0.1663498940408668
0.426	0.1374776516393366	0.166075068779579
0.428	0.1371486499811966	0.1657669807477707
0.43	0.1369916274509635	0.1655806833271825
0.432	0.1367155705695685	0.1653708948263208
0.434	0.1364548227160806	0.1650881983181797
0.436	0.1364150981044526	0.1650237826969462
0.438	0.1361254785114296	0.1647265905319546
0.44	0.1360948693532895	0.1646127285990754
0.442	0.1357008397114296	0.1643517469793154
0.444	0.1356997784532896	0.1643745581116101
0.446	0.1355689362486386	0.1640818210960905
0.448	0.1352086842346846	0.1638403458399336
0.45	0.1352044873765456	0.1637717316120801
0.452	0.1349636222509636	0.1636122379587701
0.454	0.1347219139718945	0.1633966266699571
0.456	0.1347678006904985	0.1633200272729523
0.458	0.1344648963230566	0.1630566152864463
0.46	0.1344625166091036	0.163012656396181
0.462	0.1342995474602666	0.1627815192543833
0.464	0.1340892186067776	0.1626709642437861
0.466	0.1339614933346845	0.1625083038651803
0.468	0.1338059273393366	0.1623748974577405
0.47	0.1335874830114296	0.1621140924973092
0.472	0.1335133207998016	0.1619656773699825
0.474	0.1333263050556155	0.1618986541135702
0.476	0.1332440802904986	0.161747668881182
0.478	0.1331803054928246	0.1617134837886366
0.48	0.1329952157998016	0.1614969353797762
0.482	0.1327937094323595	0.1612739686259794
0.484	0.1328518224091035	0.1613189079719545
0.486	0.1328029485858476	0.1612515909947128
0.488	0.1326717436393366	0.1610695518311177
0.49	0.1324151989184056	0.160892320133614
0.492	0.1324625916695685	0.1608909450474489
0.494	0.1322890695509636	0.1606915855234212
0.496	0.1320036113021266	0.1604726326424115
0.498	0.1318469757346846	0.160302848470954
0.5	0.1315744517067776	0.1600465268558394
0.504	0.1314534884137546	0.1599106687304983
0.508	0.1310580372649175	0.1595718154760415
0.512	0.1309392979858476	0.1593565002619333
0.516	0.1307588478486386	0.1592175277378776
0.52	0.1302644865602666	0.1587858612633693
0.524	0.1300675021393366	0.1585131313076291
0.528	0.1299852653509636	0.1584367567407713
0.532	0.1296586516091036	0.1580819322603178
0.536	0.1293331886300336	0.1578189424400458
0.54	0.1291019068649176	0.157558490934234
0.544	0.1289162832114296	0.1573913723850246
0.548	0.1286752927742195	0.1571418897574381
0.552	0.1283949670625916	0.1568660516153885
0.556	0.1282453365788706	0.1566787320092986
0.5600000000000001	0.1279768958835226	0.1565211260615709
0.5639999999999999	0.1277911214277086	0.1563324720921323
0.5679999999999999	0.1275343528463126	0.1561163771033036
0.572	0.1272624205300336	0.1558480809833424
0.576	0.1272341326904986	0.1557709205264572
0.58	0.1268853046044525	0.155486734821265
0.584	0.1266711520486385	0.1552468684610503
0.588	0.1265073635230566	0.1550938153584378
0.592	0.1262705881300336	0.1549251554001203
0.596	0.1261348094439876	0.1547816482416307
0.6	0.1259095468137546	0.1546005617862863
0.604	0.1257692785021265	0.1544242216906249
0.608	0.1255600412091036	0.15431935868991
0.612	0.1253956475509636	0.1541241351699131
0.616	0.1250053206346846	0.153784507917647
0.62	0.1249244576765456	0.1536624405508498
0.624	0.1245407205904986	0.1533430790961064
0.628	0.1244601384439876	0.1532502228987602
0.632	0.1242170536649176	0.1531268617287059
0.636	0.1240914103463125	0.1530211313709977
0.64	0.1239039708323596	0.1528903421455734
0.644	0.1239205144835226	0.1529148279310112
0.648	0.1237163661091036	0.1528253537259352
0.652	0.1236546724625916	0.1527117683573515
0.656	0.1235741007532895	0.1527467034001163
0.66	0.1233279908974756	0.1525898843034919
0.664	0.1232599849439876	0.1524982190562899
0.668	0.1232190674625916	0.1525118518920175
0.672	0.1230410334253826	0.1523266031386392
0.676	0.1228367377556156	0.1522496019484575
0.68	0.1226655088858476	0.1520768282505612
0.6840000000000001	0.1225086353695685	0.1519946083594577
0.6879999999999999	0.1224560955835226	0.1519535829522715
0.6919999999999999	0.1224326874137545	0.1519526687794938
0.696	0.1222601089067775	0.1517931707860607
0.7	0.1220604081904985	0.151688618539127
0.704	0.1219650277672426	0.1516077778195801
0.708	0.1218937726160806	0.151593426210036
0.712	0.1218150661998015	0.1515577271581688
0.716	0.1217950280695686	0.1515437482009941
0.72	0.1214839767323596	0.1513666421658572
0.724	0.1215252885463126	0.1514327606594527
0.728	0.1215818437974756	0.1514612361965868
0.732	0.1214518547160806	0.1514227945432012
0.736	0.1211608123788706	0.1511335533298648
0.74	0.1210947225509636	0.1509864857477062
0.744	0.1209309819230566	0.1509027912960907
0.748	0.1207394960881736	0.1507354966797001
0.752	0.1207344495602665	0.1508716607817773
0.756	0.1208264138044526	0.1508964700015022
0.76	0.1207376572695686	0.1508882896828433
0.764	0.1206611901300336	0.1508730621481693
0.768	0.1205175844649176	0.1507678997265789
0.772	0.1205146448858476	0.1508056674107516
0.776	0.1205350693230566	0.1508070980443123
0.78	0.1204669521021266	0.1507807882727416
0.784	0.1205097541323596	0.1508394612946168
0.788	0.1204722373114296	0.1508569475726261
0.792	0.1204032265881735	0.1507864110200063
0.796	0.1204190671137546	0.1508963885794851
0.8	0.1204521868091036	0.1509090600736814
0.804	0.1202967298742196	0.1508100387349866
0.8080000000000001	0.1203187190904986	0.150894589756549
0.8120000000000001	0.1204005465253825	0.1509497130724109
0.8159999999999999	0.1202651492184056	0.1509550125000494
0.82	0.1204108866811966	0.1510321633275242
0.824	0.1204132709811966	0.1510527231422109
0.828	0.1202610517486385	0.1509745479932083
0.832	0.1203013737532895	0.1511471902325422
0.836	0.1204659397811965	0.1512259721905692
0.84	0.1205310397742196	0.1512784993291745
0.844	0.1206203728765456	0.1514013737004368
0.848	0.1207206779207315	0.1515191601743368
0.852	0.1207158060625916	0.1514697355949689
0.856	0.1207153702091036	0.1515076437031749
0.86	0.1208204863253826	0.15156252126336
0.864	0.1205751963998016	0.1514535672622398
0.865	0.1207402630158749	0.1514884352746287
0.868	0.1207139658021266	0.1515527504813189
0.87	0.1207287888915948	0.1514020148915185
0.872	0.1209049103439876	0.1517755149391723
0.875	0.1206773303945875	0.151613973357149
0.876	0.1206103316114296	0.1515618994976295
0.88	0.1209108929710088	0.1518880469203951
0.88	0.1205932936082483	0.1515704498392737
0.885	0.1210657152718732	0.1521138669951925
0.89	0.1208905012105178	0.1521638897832999
0.895	0.1211224816316653	0.1524982725062721
0.9	0.1211347679122861	0.1527209860168544
0.905	0.1213198044219858	0.1529892275358329
0.91	0.1213433933007846	0.1531632986237411
0.915	0.1214458336560245	0.153419181820752
0.92	0.1216750003508825	0.1536774270779828
0.925	0.1218512413205565	0.1540713633548651
0.93	0.1219959986121407	0.1543288323854899
0.9350000000000001	0.1221051133504338	0.1546382328675808
0.9399999999999999	0.1223116429457117	0.1550125774932084
0.945	0.1226737983912719	0.1554437384760598
0.95	0.1228708179045014	0.1557686341744171
0.955	0.1229542756846211	0.1560914950385631
0.96	0.1233214852063269	0.1565195819453582
0.965	0.1234288820532526	0.1568383154392174
0.97	0.1237331004717723	0.1573364933434329
0.975	0.1238684952405	0.1576533119519619
0.98	0.1241774473934709	0.1581404674626768
0.985	0.1244415140557279	0.1586039872795339
0.99	0.1247361800135843	0.1590387101855969
0.995	0.1250078056920905	0.1595258314785177
1	0.1251402386425857	0.1598080256394911
1.005	0.1255060887452758	0.1603473933201007
1.01	0.1258762668927529	0.1609536931122313
1.015	0.1261645127440244	0.1614160882220179
1.02	0.1263438815729196	0.1618622557085851
1.025	0.1267472887350857	0.1625044026213234
1.03	0.1270559691251653	0.1629808896769715
1.035	0.1273782923343306	0.1635407636915701
1.04	0.127661944481293	0.1640461142961561
1.045	0.1279564140578363	0.1645946713544727
1.05	0.1284157544331591	0.1652495751840232
1.055	0.1287239321244264	0.1657853412785933
1.06	0.1290086218872719	0.1663723871912178
1.065	0.1294613916088904	0.1670438689986195
1.07	0.1298019787803595	0.1676639173172527
1.075	0.130183320017089	0.1682793435527264
1.08	0.1305689969605371	0.168967396479332
1.085	0.1309761881650071	0.1697291348175919
1.09	0.1314304350573009	0.1703963497794655
1.095	0.1318411102212719	0.1710715479094808
1.1	0.1321265464643718	0.1717202258423014
1.105	0.1324775278115249	0.1724521034481174
1.11	0.1329646466846368	0.1732870699448991
1.115	0.1333156586946793	0.1738676228173373
1.12	0.1338961372799145	0.1746727702534614
1.125	0.1343931471941699	0.1755217880947815
1.13	0.1346762321137438	0.17627227986784
1.135	0.1351719514009244	0.1771325320402719
1.14	0.135531442883585	0.177890463848818
1.145	0.1359917830231213	0.1787713247053929
1.15	0.1365532547824442	0.179750399725378
1.155	0.1369891460032648	0.1805079262088556
1.16	0.1374749279504257	0.1814198171424771
1.165	0.1380515963798909	0.1824282695534759
1.17	0.1384479335579877	0.183340959428099
1.175	0.1391207190378259	0.1843519263346535
1.18	0.1394970694107745	0.1852494819762323
1.185	0.1400567695137484	0.1862487421604619
1.19	0.1405280929786744	0.1872144461941702
1.195	0.1411247943310749	0.1882795883962631
1.2	0.1417940613147787	0.1893690519953616
1.205	0.1422582430018778	0.1904088010014914
1.21	0.1430191136395759	0.1915240979581047
1.215	0.1435868632623145	0.1926806039526595
1.22	0.1442055325362336	0.1938054585236263
1.225	0.1448321332159451	0.19501872211471
1.23	0.1455323250816698	0.1961691284809067
1.235	0.1462549824167269	0.1974405196570785
1.24	0.1469290094190378	0.1986028418032705
1.245	0.1476118955080716	0.1998655456429262
1.25	0.1483669128192129	0.2012240059356579
1.255	0.1490019931201212	0.2023986370389148
1.26	0.1498694819644806	0.2037825933275678
1.265	0.1504675798734995	0.2049700929991394
1.27	0.151279490774145	0.2064018863823349
1.275	0.1522590952925572	0.2078986427037378
1.28	0.1529704504109176	0.2092461780522683
1.285	0.1538082106750877	0.2106960058188308
1.29	0.1546231439591698	0.2121093130644456
1.295	0.1555419328871991	0.2136607678351008
1.3	0.1563659734409606	0.215148482668249
1.305	0.1572205494751507	0.216551192891468
1.31	0.1580999796540921	0.2180589508694545
1.315	0.159024640763661	0.2196850604526334
1.32	0.1599035664444338	0.221178987273898
1.325	0.1610936999016251	0.2229923305967693
1.33	0.1621014229357186	0.2246160353110154
1.335	0.1629575275065666	0.2261205425001769
1.34	0.1640612846995831	0.2277833383477611
1.345	0.1652058177510468	0.2294978689530543
1.35	0.1661623344514005	0.2310439651166054
1.355	0.1671975382122773	0.2327569066566442
1.36	0.1683515970209914	0.2345078357426972
1.365	0.1694434408561242	0.2362186122091931
1.37	0.1706579073138889	0.2380558341727879
1.375	0.1718276090533213	0.2397374178058398
1.38	0.1730194718077135	0.2415360805183689
1.385	0.1742802579675098	0.2433396118082281
1.39	0.1755411823361617	0.2451288815092161
1.395	0.1771875375545708	0.2474284768555296
1.4	0.1784664734485018	0.2491518459516369
1.405	0.179847833621288	0.2509398506736129
1.41	0.1813911551392186	0.2529530820370803
1.415	0.1828030870605313	0.2548144134941133
1.42	0.1843644291066357	0.256770005757291
1.425	0.1858245301167795	0.2586591317100816
1.43	0.1872395383074064	0.2605086468245832
1.435	0.1888877766157977	0.2623802713449871
1.44	0.190473818007297	0.2644640117299107
1.445	0.1922008631454141	0.266616530352848
1.45	0.1936982665824136	0.2683551360890298
1.455	0.1962035674613464	0.2716018651013248
1.46	0.1973298728613717	0.2729784267376668
1.465	0.1990400564434553	0.2749202779417868
1.47	0.2005972070126673	0.2767240000048244
1.475	0.2020975635939816	0.2785027635903429
1.48	0.2039188689111012	0.2804859837368903
1.485	0.2056192784442188	0.282381462139994
1.49	0.2075632089485828	0.2842630339543314
1.495	0.2093884056060565	0.2862779687841078
1.5	0.2113175888308658	0.288359262108067
1.505	0.2133910824512767	0.2905039872216943
1.51	0.2155657819890583	0.2927647120922351
1.515	0.2178428826338265	0.2950282399107216
1.52	0.2198021546961522	0.296961989551643
1.525	0.2217630290787495	0.298774751184147
1.53	0.2238491626316306	0.3006871274327756
1.535	0.2258835511811503	0.3026524923708012
1.54	0.2279822030899715	0.3046087036159142
1.545	0.2299700501380787	0.3062628806883345
1.55	0.2323976773582461	0.3085808477700272
1.555	0.2346080491967947	0.3105556674187174
1.56	0.237073040850025	0.3126980731287379
1.565	0.2393441506182858	0.3147220668806457
1.57	0.2417567983886283	0.3168069786070803
1.575	0.244165163951938	0.3189414897984388
1.58	0.2467357107639778	0.3211300527408922
1.585	0.2492250451441644	0.3232392104556769
1.59	0.2518041931289097	0.3255002770411348
1.595	0.2545496348984997	0.327754603879277
1.6	0.2571510623618438	0.3299772790943758
1.605	0.2600376454713666	0.3324272596706349
1.61	0.2625896963568022	0.3345908175738211
1.615	0.2654192358628793	0.3369912085777026
1.62	0.2681008755312709	0.3391515370859698
1.625	0.2709975542015464	0.3415746342303598
1.63	0.2737923104334467	0.3440543805281681
1.635	0.2768679614887655	0.3464972613848717
1.64	0.2796925169726646	0.3489182139622317
1.645	0.2824938587240046	0.3512305857000626
1.65	0.2854453655526749	0.3536370307343988
1.655	0.2886066440970086	0.3563778621476941
1.66	0.2917012718432812	0.3588816521339433
1.665	0.2947961421381011	0.3614935979698435
1.67	0.2979778699973848	0.3641465901506748
1.675	0.3010229651251831	0.366744223190157
1.68	0.3042507237996055	0.3694649204336608
1.685	0.3073922349482656	0.3720500279935828
1.69	0.3106802769113368	0.3748213609901128
1.695	0.3138093041917163	0.3775413360356257
1.7	0.3171970884582738	0.3804389371750912
1.705	0.3206002739104432	0.3832094447576745
1.71	0.3240662910139894	0.3862699115162068
1.715	0.3276226908640087	0.3893455022253065
1.72	0.3309742037316675	0.3921563966230919
1.725	0.3343363198558714	0.3949200801229677
1.73	0.3380237774281664	0.3981005072350975
1.735	0.3409927408103596	0.4005821827762137
1.74	0.3449395946614707	0.4041589976770802
1.745	0.3484738785617553	0.4073135292019485
1.75	0.3518830919445047	0.4101817455285524
1.755	0.3551292785905745	0.4128846909311458
1.76	0.3583870252143312	0.4156483249836198
1.765	0.3616259252993104	0.4185183818457852
1.77	0.3651375272925607	0.4215429575272155
1.775	0.3683632216165852	0.4242658202781854
1.78	0.371628943893526	0.4270815209909667
1.785	0.3751582310608407	0.4301717122020108
1.79	0.3783029494952957	0.4328543640494947
1.795	0.3817257868684326	0.435864007936182
1.8	0.3848590439691309	0.438475138589339
1.805	0.3882290638253028	0.4415109796040825
1.81	0.3916402681546579	0.4445091161122818
1.815	0.3947442353819788	0.4470993293953945
1.82	0.3978623608101598	0.4498990540806085
1.825	0.4009891760096482	0.4526239174769311
1.83	0.4044030551033376	0.4556046013666085
1.835	0.4075477202578095	0.4583629885763457
1.84	0.4104415041074773	0.4608944924294393
1.845	0.4134540765055773	0.4635827316681246
1.85	0.4165072749988885	0.4662181711939689
1.855	0.4192890943021588	0.4685905904836583
1.86	0.4223211285163259	0.4712451072318071
1.865	0.4252650847401874	0.4737823721355991
1.87	0.4282708322467403	0.4764623422753849
1.875	0.4308637023787837	0.4787519190389019
1.88	0.4335474970090163	0.4810516804142356
1.885	0.4362048868322032	0.4833531393553019
1.89	0.4386789689019035	0.485499912799403
1.895	0.4414532319795867	0.4879272861070711
1.9	0.4435815271156676	0.4897890600087315
1.905	0.445945764961745	0.4918379509401085
1.91	0.4483793204444588	0.4939638453394538
1.915	0.4505968999579676	0.4958205221378553
1.92	0.4525345137254353	0.4974411102322172
1.925	0.4544906891128759	0.499156225983993
1.93	0.456364728359569	0.5007756852475774
1.935	0.458565382217125	0.5026056287000555
1.94	0.4603370049665171	0.5041491505783093
1.945	0.4618255058312971	0.5053296873495658
1.95	0.4633289167520147	0.5065626518493023
1.955	0.4650842465140469	0.5080151426491892
1.96	0.4664887965329666	0.5091196468441344
1.965	0.4675962067080171	0.509985537532523
1.97	0.4690706128263372	0.5112022167192946
1.975	0.4701474238814601	0.511982678718723
1.98	0.4713893531210611	0.5129730905705382
1.985	0.4725043622101468	0.5138913715410667
1.99	0.4732122696508461	0.5143077366615731
1.995	0.4739933626532014	0.5148563670761045
2	0.4751060631807085	0.5157201099068145
2.005	0.4771638691171309	0.5176347900798455
2.01	0.4764817818459718	0.5165600035402933
2.015	0.4770771313370078	0.5169222404820291
2.02	0.4774789337833446	0.5170284477965464
2.025	0.4779577802999597	0.5172904155280423
2.03	0.4784163455972098	0.517510107314275
2.035	0.4788742455832685	0.5177241466377059
2.04	0.4791151635779851	0.5176749175863514
2.045	0.4795869248870528	0.517926258742518
2.05	0.4798359324821616	0.5180629636698171
2.055	0.4796860331224819	0.5176119042173648
2.06	0.4799036130887837	0.5177372098067285
2.065	0.4766209088478887	0.5141771888545991
2.07	0.4748015184919805	0.512033269894849
2.075	0.4735715338119497	0.5106443213138285
2.08	0.4722753620134919	0.5090770119498667
2.085	0.4710702464837851	0.5076878114473447
2.09	0.4697526855704631	0.506124255738471
2.095	0.4686840655791506	0.5049211129996671
2.1	0.4674538733364786	0.5034619385983694
2.105	0.4662165286068967	0.50201721237754
2.11	0.4652250368688341	0.5008203875843036
2.115	0.4635132955148373	0.4989153653212291
2.12	0.4621544856229245	0.4972892830057973
2.125	0.4609157191596892	0.4958449998652151
2.13	0.4599052864520962	0.494592178554516
2.135	0.4588555243054449	0.4933947652310133
2.14	0.4577749281620985	0.4921010668947732
2.145	0.4566484789218527	0.4908456829212111
2.15	0.4554917036182634	0.4894909925741506
2.155	0.454288807766536	0.4880821424073652
2.16	0.4530292136995237	0.4866178816865906
2.165	0.451932964757879	0.4853673460565528
2.17	0.4504610351903985	0.4837174155902683
2.175	0.4493714460432147	0.4824397308109294
2.18	0.4478296810677269	0.4807688246812838
2.185	0.4464407715170749	0.4792946813153868
2.19	0.4450841781204949	0.477727293201603
2.195	0.4434818590670379	0.4759217913088842
2.2	0.4420221629073611	0.4743045532230851
2.205	0.4406701647486838	0.4728217518277034
2.21	0.4391771865915992	0.4712018909301232
2.215	0.4376866715068864	0.4695373968660728
2.22	0.4361611711809211	0.46783481620247
2.225	0.4346672757160896	0.4662094471088351
2.23	0.4331320002132225	0.4644993116585525
2.235	0.4315135930205787	0.4628079684619766
2.24	0.4301094813724229	0.4612009678311317
2.245	0.4286510917455894	0.4596200532846362
2.25	0.4270590111419124	0.4579041906192652
2.255	0.4255605511011116	0.4562548760744431
2.26	0.4239970643996708	0.4545242986462219
2.265	0.4226733336686289	0.4530888300028023
2.27	0.4211747619587255	0.4514499392479951
2.275	0.419491409594121	0.4496671293335029
2.28	0.4180851660480575	0.4480686189472757
2.285	0.4164225317246537	0.4463055817382407
2.29	0.4150915875882049	0.4448502209467209
2.295	0.4135235766973002	0.4431419096773336
2.3	0.4119816302122244	0.4415269380255529
2.305	0.4107314893761045	0.4401072139468252
2.31	0.4092733610045237	0.4384910576149287
2.315	0.4078837080138093	0.4370716752229503
2.32	0.4063156796614136	0.4353072151982884
2.325	0.4047071996149899	0.4336162252256966
2.33	0.4029511637157791	0.4316450546195548
2.335	0.4012441282801866	0.4298018759521204
2.34	0.3997902325329038	0.4282691391707158
2.345	0.3987141934289444	0.4271138789039513
2.35	0.3974440016827622	0.4256786194633677
2.355	0.3960878356996927	0.424238171205165
2.36	0.394902638644427	0.4229471834110474
2.365	0.3935149222035003	0.4214189122352891
2.37	0.392072571839867	0.4198840326531571
2.375	0.3907315473890695	0.4184481397248885
2.38	0.3896250108888112	0.4172038260309078
2.385	0.388219195822442	0.4157046786071063
2.39	0.3866210801051844	0.4139969617076103
2.395	0.3854945054577006	0.4126938546435516
2.4	0.384289822576405	0.4114480820724365
2.405	0.3830708736082464	0.4100736987738388
2.41	0.3816620908509025	0.408529859555624
2.415	0.3803223814009179	0.4070766634884485
2.42	0.3791331535610568	0.4058159862619153
2.425	0.3780737099006599	0.4046836687546819
2.43	0.3767535527583313	0.4032168212496378
2.435	0.3753947273993839	0.4017099553404414
2.44	0.374049476916997	0.4002295977153398
2.445	0.3730422539015503	0.3991343138695431
2.45	0.3718284838354472	0.3977468006186459
2.455	0.3705333494989002	0.3964146066478578
2.46	0.3694497073591271	0.3951979384391427
2.465	0.3683984665638323	0.3940142049652495
2.47	0.3673575953648865	0.3929109577841997
2.475	0.3661063450223497	0.3915118787221459
2.48	0.3651433102787198	0.3904633084656344
2.485	0.363991664141095	0.3891844250909275
2.49	0.3631062415550483	0.3882299933140204
2.495	0.3620490122145096	0.3870510704419202
2.5	0.3608219449575727	0.385694136303773
2.505	0.3598769816862512	0.3846419998333367
2.51	0.3589185467802577	0.3835994776385039
2.515	0.3583202117042413	0.3828845859080802
2.52	0.3572059178462131	0.3816525018805282
2.525	0.3562841465526338	0.3806648251281582
2.53	0.3554898032620243	0.3796931054363133
2.535	0.3544880457329648	0.3786269235528602
2.54	0.3537685981590751	0.3777748712661236
2.545	0.35291817505391	0.37679947997865
2.55	0.3520482908015845	0.3758732575614384
2.555	0.3511771437137815	0.3748347315443509
2.56	0.3504583543847332	0.3739973940960752
2.565	0.3499013617386774	0.3733721018762279
2.57	0.3489779518884945	0.3723444751509438
2.575	0.3482332307028169	0.3714357740814545
2.58	0.3474640118882719	0.370537389150828
2.585	0.3468143625709501	0.3698196129068556
2.59	0.3461774004332309	0.3690558375757013
2.595	0.3453722884191889	0.3681366355412093
2.6	0.3451313050181149	0.3677725226074458
2.605	0.3451714448372999	0.3677132339714384
2.61	0.3444166894874797	0.3667541602995594
2.615	0.3438653998502445	0.3661000307833538
2.62	0.3431291156814842	0.3652199996382286
2.625	0.3423779466364035	0.364237558686839
2.63	0.3406800443031476	0.3623729289024663
2.635	0.3408235940550471	0.3622663033003382
2.64	0.3395374620360757	0.360850997873448
2.645	0.338111289591666	0.359090972585903
2.65	0.3365886511774563	0.3572981505863051
2.655	0.3344471398763888	0.3549201810785321
2.66	0.332688192397698	0.3526912855136476
