# Supplementary material for: Solution structures in alkali nitrates and nitrites at high concentrations
Source: RSC Adv. 2026 Mar 10;16(15):13347–57. doi: 10.1039/d5ra07630g (PMC12973280; doi:10.1039/d5ra07630g)
Supplement: RA-016-D5RA07630G-s001 [file RA-016-D5RA07630G-s001.zip › MNOx_SAXS/SAXS_SEN_C01_156_2rej_avg_sub.dat]

Qvector_A	Intensity	Uncertainty
0.00337528505	-0.2243143010726172	8.052443800095556
0.00347622402	2.89358454195065	16.09523096652118
0.00358018161	0.3911960117180513	12.76662039360366
0.00368724807	-0.1894804743284482	11.38705023178405
0.0037975164	-0.1499212929330795	9.454002831224511
0.00391108233	-7.93093623990983	8.840044947810485
0.00402804449	1.551780355439012	9.987002141854743
0.00414850444	0.6150469052064533	7.962795382475202
0.00427256678	-0.8347187782819168	5.889763104881159
0.00440033924	-0.03657535409586732	4.848655894740215
0.00453193279	-0.4511280613051776	4.533119561803786
0.00466746167	-0.2285667071191266	4.20427867780213
0.0048070436	-0.2383014389795868	3.610577854575192
0.00495079976	-0.1200290708400575	3.185503123457244
0.005098855	-0.1845662643284265	3.04333013028699
0.00525133787	-0.05013304270051666	2.673657033164292
0.0054083808	-0.07421557014237701	2.499872665412123
0.00557012014	-0.08598287409586725	2.259244800007378
0.00573669635	-0.002414752467966963	1.990295313680673
0.00590825408	-0.01571493107261679	1.876810800022448
0.00608494229	0.02994021148552317	1.6891035927241
0.00626691442	0.04821388567157325	1.596828203293702
0.00645432849	0.07243732055529328	1.417689077052779
0.00664734723	0.08049754241575324	1.301538840890666
0.00684613826	0.08807950427622302	1.195244028897858
0.00705087419	0.09959233729948314	1.099988049872482
0.00726173282	0.1208097032529631	1.042371695940722
0.00747889725	0.1316018570436651	0.9500677874234139
0.00770255604	0.1077858146948272	0.874352900004034
0.007932903430000001	0.1396989659273862	0.8428084390776373
0.00817013942	0.1376460355320372	0.7375746264832335
0.008414470029999999	0.1384225139041302	0.718543092429916
0.00866610743	0.1517530861134322	0.6627370366593022
0.00892527012	0.1539716873227341	0.608040587117043
0.009192183160000001	0.1551783334855251	0.5851217966439035
0.00946707831	0.1510221871599441	0.5419245280991773
0.00975019429	0.1621679049971532	0.5093624518450388
0.0100417769	0.1589762681366881	0.4879434741133759
0.0103420795	0.1702836840669202	0.4610119383629325
0.0106513626	0.1643927835087812	0.4354448200937398
0.010969895	0.1685217201366881	0.4128516684044247
0.0112979532	0.1638362157413391	0.3938746688765052
0.0116358221	0.1723721726715721	0.378517348963666
0.011983795	0.1668768587645952	0.3650334793055357
0.0123421742	0.1691081457413391	0.3430058517121594
0.0127112709	0.1684635876715722	0.3276253550279858
0.0130914055	0.1655564319041302	0.3178302290675684
0.0134829081	0.1660672158808741	0.3043859457690841
0.0138861187	0.1685361202529672	0.2963127348159692
0.0143013875	0.1683265343925022	0.2893110104342881
0.0147290751	0.1680295126948271	0.2827953565367235
0.0151695527	0.1686523229506411	0.2749082292200767
0.015623203	0.1667127444157582	0.2682328709447461
0.0160904199	0.1686504290273861	0.2616892536595907
0.016571609	0.1676216736552932	0.2563016833514458
0.0170671882	0.1667352246738972	0.2493102685036458
0.0175775879	0.1678256370669201	0.2451629260068249
0.0181032512	0.1671761786971532	0.2404489143325014
0.0186446347	0.1663722533297112	0.2362452279226117
0.0192022084	0.1673611753552932	0.2329615497367315
0.0197764565	0.1670626447645951	0.2293277234943061
0.0203678777	0.1660608859273862	0.2262282165770138
0.0209769856	0.1653981866599442	0.2229757306841498
0.021604309	0.1641053499180831	0.2195337922028655
0.0222503927	0.1633908194901762	0.2164628279351379
0.0229157978	0.1609329942204092	0.2118761379824461
0.023601102	0.1621116482576182	0.2112139138436825
0.0243069004	0.1611384781669202	0.2089714088564601
0.025033806	0.1626550960925022	0.2089368447810707
0.0257824499	0.1634563850645951	0.2083484502801863
0.0265534822	0.1644091602855252	0.2078554173441824
0.0273475726	0.1641235339413392	0.2073897393207926
0.0281654104	0.1643321291087812	0.2063967769241724
0.0290077059	0.1638751872087812	0.205173193342045
0.0298751906	0.1639771369087812	0.2046345148614546
0.0307686176	0.1637020747366882	0.203846698714369
0.0316887629	0.1629499865948272	0.2030557419269969
0.0326364254	0.1630546180483162	0.2026476630182232
0.0336124281	0.1639395613436652	0.2027431671977374
0.0346176184	0.1636060653529672	0.2020149723987638
0.0356528693	0.1636249852320372	0.2018262585982809
0.0367190796	0.1631613360390132	0.2008101227614213
0.0378171754	0.1634051560180832	0.201008823309227
0.03894811	0.1629187638832001	0.2003144724807275
0.0401128656	0.1625309367669202	0.1993966611668489
0.0413124536	0.1629420756785482	0.199219305378428
0.0425479156	0.1627746384645952	0.1988763532804203
0.0438203245	0.1627037127599442	0.1984540582692944
0.0451307852	0.1623823751808742	0.1978103138713104
0.0464804357	0.1627426543994792	0.1979984144071866
0.0478704478	0.1624347753064552	0.1978322221802115
0.0493020288	0.1625991877180832	0.1973174155522898
0.0507764216	0.1622634222738972	0.1971606556860948
0.0522949066	0.1623262322436652	0.1972183491763435
0.0538588024	0.1620119467273862	0.1967263500161397
0.0554694669	0.1622297895529671	0.1966429685793108
0.057128299	0.1619838391599442	0.1962419115352978
0.0588367389	0.1621043025018042	0.1964033524715727
0.0605962702	0.1618339630111062	0.196143703838081
0.0624084209	0.1621436045715722	0.1961601589552944
0.0642747645	0.1617994501250602	0.1959061558142466
0.0661969218	0.1621141488273862	0.1961362317188613
0.0681765617	0.1620377283576181	0.195858244158187
0.0702154034	0.1620626135622691	0.195812634382181
0.0723152173	0.1618780369111062	0.1956546359884281
0.0744778269	0.1616725821413392	0.1953736680180413
0.0767051099	0.1618018840971532	0.1952505651022845
0.07899900059999999	0.1616138796064552	0.1950550554585305
0.0813614907	0.1616362965250602	0.1951191872618069
0.0837946319	0.1614690469529672	0.1948570486532429
0.086300537	0.1615212364018042	0.1947220075666329
0.0888813819	0.1614565121645951	0.1948022685253788
0.09153940789999999	0.1616204264273862	0.1946999691098635
0.0942769229	0.1613574398459902	0.1944397332197397
0.0970963042	0.1611801178738972	0.1942831232196198
0.1	0.1611216257180832	0.1941334011777473
0.102	0.1614953290436651	0.1943094400314915
0.104	0.1610193264529672	0.1940730209619835
0.106	0.1610242657552932	0.1938075537906415
0.108	0.1610165660436652	0.1941047779939482
0.11	0.1610253805413392	0.1939276443369905
0.112	0.1612198708273861	0.1940314092783286
0.114	0.1609210046971531	0.1938056877044392
0.116	0.1612455622599442	0.194065998853491
0.118	0.1610590030552932	0.1937840324924305
0.12	0.1608912215506412	0.1937106783010243
0.122	0.1606250242041302	0.1932806013067397
0.124	0.1607927246738972	0.1933691975798594
0.126	0.1602777562948272	0.1928755281719242
0.128	0.1601506563692462	0.1928078026733069
0.13	0.1604052537459902	0.1928875778385997
0.132	0.1602233086320372	0.1927813842868159
0.134	0.1604908480669202	0.1929533059474206
0.136	0.1600505265971532	0.192522665589967
0.138	0.1602427788018042	0.1925124861646429
0.14	0.1600279908878512	0.1924089958153821
0.142	0.1598601937157582	0.1922636803403449
0.144	0.1600721329273862	0.1923335118645067
0.146	0.1599892718576182	0.1924170605696608
0.148	0.1599305817250601	0.1922954523545316
0.15	0.1595918153134321	0.1919198655832605
0.152	0.1595180310134321	0.1918747012724568
0.154	0.1596845143459902	0.1918386616792808
0.156	0.1595211941111062	0.1917487683537364
0.158	0.1595223183390132	0.1916570075414848
0.16	0.1596409247343622	0.1917578298102125
0.162	0.1597185797715722	0.1916990432065378
0.164	0.1595182640599442	0.1915577356099432
0.166	0.1597357097064552	0.1917293988934437
0.168	0.1594969427901762	0.1914614756042261
0.17	0.1593534549715722	0.1913685150024073
0.172	0.1593645471157581	0.1913107751075445
0.174	0.1592113277320372	0.1911260018484576
0.176	0.1589400262971532	0.1908563310115692
0.178	0.1586927670948272	0.190654547482339
0.18	0.1586679866366882	0.1905058783127731
0.182	0.1588031076436652	0.190590806424286
0.184	0.1585573199064552	0.1902372534556361
0.186	0.1585613884157582	0.1903089466978047
0.188	0.1585684392390132	0.1901837701648574
0.19	0.1582979010064552	0.1899680697718847
0.192	0.1585532685506412	0.1900199029339676
0.194	0.1583288387343622	0.189861528309618
0.196	0.1581775860111062	0.1896938939545696
0.198	0.1580676777738972	0.1895786078391254
0.2	0.1581189494576182	0.1895573815253895
0.202	0.1583956540483162	0.1896429804295104
0.204	0.1579935489390132	0.1893569718447472
0.206	0.1580264790413392	0.1893243348179718
0.208	0.1580594424785482	0.1893006155508836
0.21	0.1579870630041302	0.1891982350767218
0.212	0.1577751033622692	0.1891087322653878
0.214	0.1575417246901762	0.1887688474151382
0.216	0.1574697281832002	0.1887064426966492
0.218	0.1575921521785482	0.1887177635473831
0.22	0.1576942480134322	0.1888109131432868
0.222	0.1577615915878512	0.1889669745447173
0.224	0.1575647260227342	0.1886029187193594
0.226	0.1575895008832002	0.1886281493203593
0.228	0.1573547033320372	0.1882439399398903
0.23	0.1573181952762232	0.1881795762215656
0.232	0.1571685637157582	0.1881763866617868
0.234	0.1571203591645952	0.1880956664647147
0.236	0.1571411474180832	0.1881294988395409
0.238	0.1570431376529672	0.1880692316604939
0.24	0.1570708885459902	0.1881181137965319
0.242	0.1570510698436652	0.1879608732719774
0.244	0.1570568392552932	0.1879424026380669
0.246	0.1570440929390132	0.1878741228595967
0.248	0.1570810154390132	0.1877868917868638
0.25	0.1569979923204092	0.1876088109777649
0.252	0.1570228554901761	0.1878028662057744
0.254	0.1569032898483162	0.1876243206900353
0.256	0.1569869535436652	0.1875985774005764
0.258	0.1569301923250602	0.1875153123552696
0.26	0.1568398716808742	0.1874265438059285
0.262	0.1567232200832002	0.1873035099316396
0.264	0.1568167626762232	0.1873575579390538
0.266	0.1566344767273862	0.1871964571752409
0.268	0.1566886909622692	0.1871509284783052
0.27	0.1565434060948271	0.1869959509809549
0.272	0.1563897222180832	0.1868274729128264
0.274	0.1564934496552932	0.1868465620088954
0.276	0.1563898592041301	0.1867598603890622
0.278	0.1564376649808742	0.1867195331458598
0.28	0.1562431256832001	0.1866102332960158
0.282	0.1563084761855252	0.1865299911113887
0.284	0.1561959656878512	0.1864416337860906
0.286	0.1560343166576182	0.1862836912281369
0.288	0.1560368427320372	0.1863764909236601
0.29	0.1558672109297112	0.1860739073655889
0.292	0.1558597732483162	0.1859931954802267
0.294	0.1558076476692462	0.1859895128890496
0.296	0.1557269023413392	0.1857999435781963
0.298	0.1556449883832002	0.1857020821100305
0.3	0.1556752985715722	0.1856313593620904
0.302	0.1555622361948271	0.1855444077260709
0.304	0.1556587105204092	0.185617117730773
0.306	0.1553929746390132	0.1854050067429923
0.308	0.1553648711576182	0.185290710599496
0.31	0.1551775458227342	0.1850007367593256
0.312	0.1552700286715722	0.1851145644125663
0.314	0.1552091017390131	0.1851490574582761
0.316	0.1549618937366882	0.1847710176696863
0.318	0.1550403348204092	0.1847529140159962
0.32	0.1548137608669202	0.1845518527401175
0.322	0.1547796133087812	0.1845359662268227
0.324	0.1548035505204092	0.1845467648774995
0.326	0.1547212215343622	0.1844718162914855
0.328	0.1546343981250602	0.1842544648773616
0.33	0.1544986195111062	0.1841463326145205
0.332	0.1546453182948272	0.1842391775718475
0.334	0.1546011964878512	0.1841253839064893
0.336	0.1543212178343622	0.1839492233450563
0.338	0.1543573987715722	0.1839100408240615
0.34	0.1544156324901762	0.1839290892080794
0.342	0.1542009894832002	0.1837063459523648
0.344	0.1542894657785482	0.18373145721658
0.346	0.1540873331622692	0.1836135300482412
0.348	0.1539159803901762	0.1834448195980836
0.35	0.1539301347715722	0.1833586750360679
0.352	0.1539315669599442	0.1833224695117018
0.354	0.1538290380855252	0.1831500345794098
0.356	0.1537368539785482	0.1830290435119048
0.358	0.1536992548413392	0.1829663989148952
0.36	0.1538169588622691	0.1830414760589138
0.362	0.1537961113738971	0.1829902701050401
0.364	0.1537711798320372	0.1828931668811927
0.366	0.1537337298204091	0.1828245179916207
0.368	0.1535979460413392	0.1826315608488783
0.37	0.1531560591320372	0.1823055983704255
0.372	0.1532624986413392	0.1823132539325498
0.374	0.1532053533436652	0.1822615336988278
0.376	0.1530257094459902	0.1820665671124965
0.378	0.1528806491948272	0.1819677877954544
0.38	0.1527910401087811	0.1818643287254701
0.382	0.1528032232832002	0.1817799684893763
0.384	0.1527719348343622	0.181762644455478
0.386	0.1526465461762232	0.1816084122323679
0.388	0.1525029736204092	0.1814521566885049
0.39	0.1525526313645952	0.1813825749025803
0.392	0.1522739991157582	0.1812036132420955
0.394	0.1522638064971532	0.1812112827975406
0.396	0.1522190654878512	0.1810612762972015
0.398	0.1523124916692462	0.1810838312860797
0.4	0.1522019443273862	0.1810055321848839
0.402	0.1522081949366882	0.1809775674826931
0.404	0.1521018868041302	0.1808345253691749
0.406	0.1521069769808742	0.1808079107150491
0.408	0.1520083398436652	0.1807301918729821
0.41	0.1519238943506412	0.1805987425008924
0.412	0.1520860558157582	0.1806881467082514
0.414	0.1517060102599442	0.1804206165632688
0.416	0.1519374266971532	0.1805348647008959
0.418	0.1516172922227342	0.1802997122155288
0.42	0.1517735046948272	0.180333709430196
0.422	0.1516291722552932	0.1802322216403673
0.424	0.1516259365087812	0.1802184113458877
0.426	0.1513808965645952	0.179978309688612
0.428	0.1513292238599442	0.1799475504880035
0.43	0.1511182979808742	0.179707349610127
0.432	0.1507769310297112	0.1794322509679737
0.434	0.1509024932459901	0.1795358642972073
0.436	0.1507542642157582	0.1793629442959556
0.438	0.1507026811343622	0.1793037884907236
0.44	0.1505164703715721	0.1790343250262222
0.442	0.1505315800087812	0.1791824824911407
0.444	0.1503486048669201	0.1790233798195434
0.446	0.1504525712669202	0.1789654513658686
0.448	0.1501776839041302	0.1788093405990605
0.45	0.1502291798832002	0.178796419162036
0.452	0.1501395118273862	0.1787881224713175
0.454	0.1498548593622692	0.1785295670042991
0.456	0.1498862490111061	0.1784384705241693
0.458	0.1499519372018042	0.1785436509942709
0.46	0.1499395043483162	0.1784896389728806
0.462	0.1497650632459901	0.1782470298564355
0.464	0.1495731577645951	0.1781548981271239
0.466	0.1495947735390132	0.1781415787443307
0.468	0.1495442012180832	0.178113165887397
0.47	0.1495255924250602	0.1780521964205361
0.472	0.1495501327715722	0.1780024837811823
0.474	0.1493361157483162	0.1779084592082343
0.476	0.1492770708901762	0.1777806538496993
0.478	0.1493503279529672	0.1778835003359614
0.48	0.1491895309808742	0.1776912442058386
0.482	0.1491771805901762	0.1776574330754165
0.484	0.1491863428692461	0.1776534215257687
0.486	0.1491605901622692	0.1776092254648733
0.488	0.1493594824250602	0.1777572831964473
0.49	0.1491479413087811	0.1776250552642437
0.492	0.1490439697343622	0.177472316354589
0.494	0.1488423965692462	0.1772449058900649
0.496	0.1487579288087812	0.1772269434662901
0.498	0.1487056000320372	0.1771614660798865
0.5	0.1486034260738972	0.1770754967704737
0.504	0.1485006624552932	0.1769578394709587
0.508	0.1482279330738971	0.1767417079469441
0.512	0.1482456978645952	0.1766628967682006
0.516	0.1481507259366882	0.1766094024049251
0.52	0.1479330903925022	0.1764544616157306
0.524	0.1478303395994792	0.1762759652894566
0.528	0.1477094200436652	0.1761609079683623
0.532	0.1475948503250602	0.176018127470797
0.536	0.1474407793925022	0.1759265296144746
0.54	0.1473312909994792	0.1757878714579933
0.544	0.1472246324157582	0.1756997177105585
0.548	0.1470408948622692	0.1755074879283662
0.552	0.1469688834529672	0.1754399641094305
0.556	0.1468712127134321	0.1753046043103605
0.5600000000000001	0.1466840993669202	0.1752283257520258
0.5639999999999999	0.1465650239808742	0.1751063709126915
0.5679999999999999	0.1465287968413392	0.1751108172576955
0.572	0.1462659768273862	0.1748516334329222
0.576	0.1463012627087812	0.1748380467184038
0.58	0.1462138733204091	0.1748152996047503
0.584	0.1459677104390132	0.1745434229308929
0.588	0.1459302820994792	0.1745167299632363
0.592	0.1456338767297111	0.1742884400202152
0.596	0.1456414059738972	0.1742882407594159
0.6	0.1455127157157582	0.1742037264883769
0.604	0.1454715090320371	0.1741264473847145
0.608	0.1453058879948272	0.174065200163173
0.612	0.1452299909180832	0.1739584731931398
0.616	0.1449330909552932	0.1737122733360501
0.62	0.1448766121831992	0.1736145903543926
0.624	0.1446016233297112	0.1734039771319159
0.628	0.1446971185785482	0.173487198308506
0.632	0.1445401631018042	0.1734499664068768
0.636	0.1444607978297112	0.1733905140760552
0.64	0.1443741829669202	0.1733605495258969
0.644	0.1444355444087811	0.1734298531959344
0.648	0.1443076372436652	0.1734166202454946
0.652	0.1444311139459902	0.1734882052247385
0.656	0.1442830952134322	0.1734556932282755
0.66	0.1441234585669202	0.1733853473006316
0.664	0.1442262974506412	0.1734645267690362
0.668	0.1441468271087812	0.1734396063401066
0.672	0.1441087624204092	0.1733943271322509
0.676	0.1438036743087812	0.1732165335336026
0.68	0.1437887926018042	0.1732001070375826
0.6840000000000001	0.1438120267832002	0.1732979947772548
0.6879999999999999	0.1436894900204092	0.173186972433659
0.6919999999999999	0.1435903613855251	0.1731103378238412
0.696	0.1435565049715722	0.1730895619011669
0.7	0.1434772888832002	0.1731054942707602
0.704	0.1435396752971532	0.1731824203162614
0.708	0.1433591431459902	0.1730587917234704
0.712	0.1433985666366882	0.1731412225453452
0.716	0.1433903959715722	0.1731391110538096
0.72	0.1432452439832002	0.1731279042275755
0.724	0.1433502782622691	0.1732577443335686
0.728	0.1433712486994791	0.1732506343260857
0.732	0.1432109583855252	0.1731818909533476
0.736	0.1429656637227342	0.1729383983189406
0.74	0.1430128762669202	0.1729046335758651
0.744	0.1429762236855252	0.1729480273705717
0.748	0.1429293555018042	0.172925350377738
0.752	0.1428026864390132	0.1729398920111921
0.756	0.1429291705204092	0.1729992211282368
0.76	0.1429215298692462	0.1730721566474357
0.764	0.1429472800320372	0.1731591464428222
0.768	0.1428970050180832	0.1731473146429007
0.772	0.1428614678808742	0.1731524847820568
0.776	0.1430136660157582	0.1732856891108965
0.78	0.1430592975390132	0.1733731280644917
0.784	0.1429101055227342	0.1732398070716714
0.788	0.1430597212134322	0.173444425170086
0.792	0.1429973964204092	0.1733805748731257
0.796	0.1430464537599442	0.1735237693426089
0.8	0.1431100794320372	0.173566946924722
0.804	0.1431069876366882	0.1736202906627586
0.8080000000000001	0.1431139232018042	0.1736897880517724
0.8120000000000001	0.1432333003808741	0.1737824611341229
0.8159999999999999	0.1431760314925022	0.1738658889192377
0.82	0.1432968227925022	0.1739180936361764
0.824	0.1434600548134322	0.1740995011616306
0.828	0.1434022143715722	0.17411570476896
0.832	0.1434260913994792	0.174271901956724
0.836	0.1435897464971531	0.1743497730762416
0.84	0.1437148698390132	0.1744623236791511
0.844	0.1439878427552932	0.1747688371514601
0.848	0.1439993277064552	0.1747978025284265
0.852	0.1441300130576182	0.1748839340505349
0.856	0.1442947698785482	0.1750870336971986
0.86	0.1442779415994792	0.1750199655086166
0.864	0.1441654922552932	0.1750438502322382
0.865	0.1440052005560239	0.1747531773068394
0.868	0.1442521111227341	0.1750908806741878
0.87	0.1441964200680924	0.1748694619629583
0.872	0.1441682975250602	0.1750388843715378
0.875	0.1443112566325657	0.1752477420712434
0.876	0.1442011576994792	0.1751527027782588
0.88	0.1444558806791751	0.1754328884885515
0.88	0.1442932558358329	0.1752702645199367
0.885	0.1445141234514214	0.175562138162155
0.89	0.1446079363437309	0.175881188131411
0.895	0.1447942753279114	0.1761699449286926
0.9	0.1448736043809213	0.1764597051696921
0.905	0.1450171351170084	0.1766864456459932
0.91	0.1452216181584028	0.1770414112748112
0.915	0.1452559458176256	0.1772291854138495
0.92	0.1454996212330837	0.177501947476729
0.925	0.1457220657116347	0.1779420855322938
0.93	0.1459084920187887	0.1782412263909616
0.9350000000000001	0.1461116261637189	0.1786446490600219
0.9399999999999999	0.1462183336988316	0.178919176399377
0.945	0.1466123113564255	0.1793821611787676
0.95	0.1469305552923338	0.1798282824671122
0.955	0.1470439564809012	0.1801810878479946
0.96	0.147405417403268	0.1806034299224769
0.965	0.1475889102590727	0.1809982600676958
0.97	0.1478957500650827	0.181499060480315
0.975	0.148122051631344	0.181906786284666
0.98	0.1484919466396917	0.1824548878319173
0.985	0.1486975807529123	0.1828599762514342
0.99	0.1489803094611319	0.1832827613425968
0.995	0.149192519909037	0.1837104685290068
1	0.1495159378108076	0.1841836499690854
1.005	0.1498317653154341	0.1846729951196153
1.01	0.1501594491347811	0.1852368013259001
1.015	0.1504527373995532	0.1857042388315617
1.02	0.1507446312244475	0.1862629339407585
1.025	0.1510771027390345	0.1868341455331296
1.03	0.1514244845263109	0.1873493339038861
1.035	0.1517597865118571	0.1879221868828082
1.04	0.1520774741279903	0.1884615747556478
1.045	0.1523197126570365	0.1889579020530951
1.05	0.1527445720286655	0.1895783251062998
1.055	0.1530805780772691	0.1901419189838768
1.06	0.1534152302388812	0.1907789293033308
1.065	0.1537795625631155	0.191361974439749
1.07	0.1542096619151667	0.1920715346188014
1.075	0.1544743763887022	0.192570333936093
1.08	0.1548584490860917	0.1932567852155285
1.085	0.1552107791668038	0.193963662070554
1.09	0.1556442900072198	0.1946101410247155
1.095	0.1560175615298091	0.1952479345332539
1.1	0.1563552858996347	0.1959489015117037
1.105	0.1566726104223478	0.1966471212215961
1.11	0.1571271020825249	0.1974494597452647
1.115	0.1574407277695949	0.1979926252309938
1.12	0.1578989165429265	0.1986754739514749
1.125	0.1583237940533047	0.1994523568445878
1.13	0.1586747153102061	0.2002706894430399
1.135	0.1591146998891208	0.2010752073457676
1.14	0.1594656112520577	0.2018245593652109
1.145	0.1598778575449535	0.2026573264404112
1.15	0.1602494933848677	0.2034465646796949
1.155	0.1607784961545155	0.2042972022039444
1.16	0.1611158665440296	0.2050606817162609
1.165	0.1615782175810802	0.2059548170014471
1.17	0.1619724066206314	0.2068653577180126
1.175	0.1625169330380652	0.2077480653267421
1.18	0.1628783174392406	0.2086306544551141
1.185	0.1633718482965547	0.2095637449142454
1.19	0.163861673984966	0.2105479498718363
1.195	0.1643481619334125	0.2115028769596027
1.2	0.1649133646225283	0.2124882782767684
1.205	0.1652921014717331	0.2134425814686489
1.21	0.1659598800432625	0.2144647856118343
1.215	0.1664030887852034	0.2154967483579829
1.22	0.1669080075955204	0.2165078560475276
1.225	0.1674052343764173	0.2175917432776333
1.23	0.1680845764672007	0.2187212997795993
1.235	0.1686580330849481	0.2198434875442709
1.24	0.1691961786177643	0.2208699316941132
1.245	0.1698253453799428	0.2220789148080666
1.25	0.1703502179147084	0.2232072289221931
1.255	0.1710448498203505	0.2244414087359674
1.26	0.1716671773479184	0.2255802073202522
1.265	0.1722764941526447	0.2267789243806937
1.27	0.1729121471815782	0.228034459252081
1.275	0.1737358356756352	0.2293752982689893
1.28	0.1743722985127489	0.2306479429370474
1.285	0.1750262605572064	0.2319139722375078
1.29	0.1757240140336495	0.2332100985261748
1.295	0.1765099741288716	0.234628722722917
1.3	0.177099452146619	0.2358818771495504
1.305	0.177850207026255	0.2371807663940171
1.31	0.1784862781627851	0.2384451652911219
1.315	0.1793567028740061	0.2400170367986131
1.32	0.1801348938332018	0.2414102310807351
1.325	0.180998148278138	0.2428966972136383
1.33	0.1818124437317643	0.2443269732635192
1.335	0.1826202721989453	0.2457832035993714
1.34	0.1833904408333006	0.2471124133379768
1.345	0.1843307591055914	0.2486227293088469
1.35	0.1853605599361526	0.2502421081130349
1.355	0.1860243518359271	0.2515836377679268
1.36	0.1870867933036971	0.2532429511199693
1.365	0.18789141727506	0.2546665087929144
1.37	0.1888259464552415	0.2562237936704256
1.375	0.1898908169274356	0.2578005451092754
1.38	0.190826778948727	0.2593433095588278
1.385	0.191869200234789	0.260928476851548
1.39	0.1929559379891217	0.2625435598529702
1.395	0.1943550442852628	0.2645959066166905
1.4	0.1953708951659761	0.2660561810832323
1.405	0.1964656230856104	0.2675575462370507
1.41	0.1976288696436867	0.2691906991823257
1.415	0.1987954938897273	0.2708067167789786
1.42	0.2001778678147459	0.2725833360848751
1.425	0.2012730826672204	0.2741075717156489
1.43	0.2024883846322018	0.2757573753284639
1.435	0.2038401978897357	0.2773325700469762
1.44	0.205067047458098	0.2790571158066824
1.445	0.2065616887633976	0.280977228014306
1.45	0.2076304112766005	0.2822871503504187
1.455	0.2101961681735904	0.2855943623360198
1.46	0.2109456913278968	0.2865941533922175
1.465	0.2123312163407984	0.2882113504223172
1.47	0.2136795837525995	0.2898062926980269
1.475	0.2148716371607046	0.2912767598218541
1.48	0.2163514998580563	0.2929185410407277
1.485	0.2177570226905903	0.2945191361665797
1.49	0.2194044578032386	0.2961042153373638
1.495	0.2209021006450539	0.2977916011738843
1.5	0.2224680559772775	0.2995096688450302
1.505	0.2241177639031804	0.3012306121896887
1.51	0.2261190538191098	0.303317928532044
1.515	0.2279892953999764	0.3051746019819907
1.52	0.229545770936803	0.306705557777066
1.525	0.2311926169014548	0.3082042930134971
1.53	0.2329254395436762	0.3097633608393993
1.535	0.2346487021851389	0.3114176030275727
1.54	0.2363420599564107	0.3129685220113589
1.545	0.2378616000390603	0.3141543947028425
1.55	0.2401102769713031	0.3162934129598191
1.555	0.2418760449164418	0.3178236318698202
1.56	0.2438817435447221	0.319506747297447
1.565	0.2456732232665441	0.3210511136693466
1.57	0.2477044204321143	0.3227545777084212
1.575	0.2498621628238487	0.3246384678830691
1.58	0.2520126515108156	0.3264069750337963
1.585	0.2541389584816324	0.3281531067835377
1.59	0.2562105503965194	0.3299066200746549
1.595	0.258449663664334	0.3316546207300206
1.6	0.2607454325432447	0.3335716387122811
1.605	0.2631450915514681	0.3355346967242057
1.61	0.2653348708718614	0.3373359845792373
1.615	0.2677444714814378	0.3393164379997695
1.62	0.2701997982448532	0.3412504543474476
1.625	0.272538988408568	0.3431160644406619
1.63	0.2748561438759077	0.3451182113608857
1.635	0.2775285404068599	0.3471578387133857
1.64	0.2799239011443498	0.3491495975911283
1.645	0.2825729870112165	0.3513097138019612
1.65	0.2850532568660509	0.3532449229130354
1.655	0.2878116235882985	0.3555828433371805
1.66	0.2906793296654584	0.3578597121316264
1.665	0.2932633001966307	0.3599607592064944
1.67	0.296091666724276	0.3622603905888135
1.675	0.298886796480906	0.3646080586226914
1.68	0.3016545941086271	0.3668687956950444
1.685	0.3045346496504617	0.3691924479585619
1.69	0.3074184915351327	0.371559581361245
1.695	0.3101859740611559	0.3739180120792419
1.7	0.3132785479838668	0.3765204033054103
1.705	0.3162739069164766	0.3788830848835628
1.71	0.319378435552909	0.3815820633962081
1.715	0.3226931006545277	0.3844159194127806
1.72	0.3256300414682916	0.3868122423985298
1.725	0.3285743994068483	0.3891581685824186
1.73	0.3320791325797631	0.3921558729621742
1.735	0.3348421522200583	0.3944316037651909
1.74	0.3385028431811717	0.3977222556419061
1.745	0.3417010167857152	0.4005406770153843
1.75	0.3448819356358996	0.4031805985117668
1.755	0.3480746594251222	0.405830080823783
1.76	0.3511383352019628	0.4083996439558481
1.765	0.3543541415269524	0.411246606837686
1.77	0.3576750381527865	0.4140804769310167
1.775	0.3609270890692571	0.4168296960673615
1.78	0.3641802092944837	0.4196327946690272
1.785	0.3675615626378951	0.4225750517736833
1.79	0.3707320960325518	0.4252835182351586
1.795	0.3740529085988901	0.4281911372355572
1.8	0.3773485729265493	0.4309646748525494
1.805	0.3806212400323764	0.4339031627967748
1.81	0.3839983526778984	0.4368672075029078
1.815	0.387296401408333	0.4396515018666817
1.82	0.3905747777302189	0.4426114773786639
1.825	0.3939821100028956	0.4456168572388918
1.83	0.3973957962275232	0.4485973480337722
1.835	0.4008032458885434	0.4516185194602609
1.84	0.4038969898655174	0.4543499832816957
1.845	0.4072391549656231	0.4573678146768125
1.85	0.4105180562308219	0.4602289567334243
1.855	0.4136116783455138	0.462913178450434
1.86	0.417167113816925	0.4660910960445989
1.865	0.420489290421329	0.4690065808554147
1.87	0.4238302406374761	0.472021753400467
1.875	0.4269572699629554	0.4748454890042568
1.88	0.4301572511995322	0.4776614366460508
1.885	0.4333154163408872	0.4804636705213088
1.89	0.4360396451455423	0.4828605905131831
1.895	0.439387235240818	0.4858612905059302
1.9	0.4421695820499792	0.4883771157149651
1.905	0.4452941062652377	0.491186292584052
1.91	0.4481566433623251	0.4937411683708848
1.915	0.4511329017489976	0.4963565236612835
1.92	0.4536666355645446	0.4985732315011799
1.925	0.4563251855944354	0.5009907215986468
1.93	0.4588684618972944	0.5032794176052362
1.935	0.4615313148438621	0.5055715599633116
1.94	0.4641716914289098	0.5079838352755265
1.945	0.4663892648175497	0.5098934443358354
1.95	0.4686593386716553	0.5118930714569258
1.955	0.471210500160679	0.5141413936950849
1.96	0.4733794190744498	0.5160102664789749
1.965	0.4754646718915889	0.5178539994912287
1.97	0.4774984878607506	0.5196300883849858
1.975	0.4793858162915343	0.5212210674653914
1.98	0.4813978074882931	0.5229815409942729
1.985	0.4830986148758426	0.5244856201595193
1.99	0.4848451472384678	0.5259406099043528
1.995	0.4864836171614793	0.5273466169443792
2	0.4881367114358607	0.5287507533019453
2.005	0.4907904972799392	0.5312614130727629
2.01	0.4909281782779527	0.5310063933902691
2.015	0.4921406638292317	0.5319857656020466
2.02	0.4932993806598517	0.5328488861866841
2.025	0.4944795781351643	0.533812203809175
2.03	0.4956377748281883	0.5347315258742071
2.035	0.4969442668748144	0.5357941560187266
2.04	0.4978762338761047	0.5364359748697519
2.045	0.4988447564068584	0.5371840753487135
2.05	0.4996798287041053	0.5379068436985176
2.055	0.5000566278456484	0.5379824805103711
2.06	0.5008712329727913	0.5387048134933237
2.065	0.4979851321152028	0.5355413996155959
2.07	0.4967863317684892	0.5340180712746457
2.075	0.4960346366455153	0.5331074128995339
2.08	0.495212922581073	0.5320145611227994
2.085	0.4943240444521422	0.5309415989366129
2.09	0.493392264911966	0.5297638245122388
2.095	0.4926701392142472	0.5289071760064591
2.1	0.4918957075241682	0.5279037619060661
2.105	0.490652875346781	0.5264535490517483
2.11	0.4901231765154769	0.525718517122391
2.115	0.4884871637518283	0.5238892234894292
2.12	0.4872876860938483	0.5224224733660948
2.125	0.4863960665172213	0.5213253378460968
2.13	0.4855909187694326	0.5202778017197909
2.135	0.4846289061220238	0.5191681381976286
2.14	0.4837149647333541	0.5180410947503217
2.145	0.4826238544536944	0.5168210501912109
2.15	0.4813190064877985	0.515318287629732
2.155	0.4802853518397119	0.5140786787904833
2.16	0.4790577105816471	0.5126463710352319
2.165	0.4779464704794493	0.5113808445292314
2.17	0.4764471484225772	0.5097035218156698
2.175	0.475059584033671	0.5081278619131774
2.18	0.4735536275006163	0.5064927641078343
2.185	0.4719803124850449	0.5048342153855814
2.19	0.4706135972919263	0.5032567056355605
2.195	0.4688798013103869	0.5013197268095186
2.2	0.4672577897892258	0.4995401733194778
2.205	0.4656726147952068	0.4978241951915405
2.21	0.4640647680430622	0.4960894658793491
2.215	0.4621585613251522	0.4940092802580069
2.22	0.460462090505188	0.4921357290985927
2.225	0.4587661400970773	0.4903083050608705
2.23	0.4569468535202258	0.4883141588276894
2.235	0.4550007235911635	0.4862950928880633
2.24	0.4531407972274476	0.484232277656331
2.245	0.4512929938640858	0.4822619493602037
2.25	0.4494951494208215	0.4803403231237971
2.255	0.4475707020379524	0.4782650213576734
2.26	0.4457292717700486	0.4762565003696457
2.265	0.4439881434475132	0.4744036341362178
2.27	0.442117137953035	0.4723923098547098
2.275	0.4400824622375847	0.4702581766951217
2.28	0.4381939352868728	0.4681773830147524
2.285	0.4361578990058508	0.4660409438371245
2.29	0.4343234149129411	0.464082043249846
2.295	0.4323565194766062	0.461974847643141
2.3	0.4303550301198132	0.4599003332043131
2.305	0.4286240034091179	0.4579997233389369
2.31	0.4268219299406819	0.4560396219661015
2.315	0.4250144009654034	0.4542023637823062
2.32	0.4230150305646739	0.4520065618304054
2.325	0.4209423972164237	0.4498514186719176
2.33	0.4186956421205693	0.4473895283877136
2.335	0.4164488846484399	0.445006627130232
2.34	0.4145834413570471	0.4430623435102324
2.345	0.4130958000377117	0.4414954812917577
2.35	0.4113183521042337	0.4395529658602663
2.355	0.4095317062835115	0.4376820379914457
2.36	0.407768101133928	0.4358126423607019
2.365	0.4059258789246382	0.4338298655161595
2.37	0.404021667956096	0.4318331254601496
2.375	0.4020757101935725	0.4297922993091883
2.38	0.4004620869975402	0.4280408992184033
2.385	0.3986893155738782	0.4261747955502773
2.39	0.3967801408161357	0.4241560196675123
2.395	0.3949280477915101	0.4221273943861438
2.4	0.3934665342716508	0.4206247912831447
2.405	0.3917608428537834	0.4187636657011777
2.41	0.3898773352131584	0.4167451017293939
2.415	0.3882252394535327	0.4149795194025331
2.42	0.3863937289297936	0.4130765596513875
2.425	0.3848930079819833	0.4115029650496378
2.43	0.3832303739491058	0.409693640771244
2.435	0.3812339118862121	0.4075491383344996
2.44	0.3796118178294035	0.4057919371851464
2.445	0.3780669576292097	0.4041590163398439
2.45	0.3765159558456428	0.4024342714496748
2.455	0.374616627116667	0.4004978832391143
2.46	0.3732692276558472	0.3990174577665337
2.465	0.3716947904802828	0.397310528034502
2.47	0.370249101077387	0.3958024627827154
2.475	0.3684591370324301	0.3938646701433888
2.48	0.367143071478962	0.3924630691637498
2.485	0.3656135072849276	0.3908062678191161
2.49	0.3643589286935969	0.3894826801387457
2.495	0.362857612195938	0.3878596702250411
2.5	0.3612309784203948	0.3861031696651105
2.505	0.3598360519411965	0.3846010700985409
2.51	0.3585712872587635	0.383252218205174
2.515	0.3574808478639717	0.3820452222734209
2.52	0.356072828338354	0.3805194126486574
2.525	0.3546880281148835	0.3790687070804599
2.53	0.3536006598655426	0.3778039625096783
2.535	0.3522176607155887	0.3763565390961416
2.54	0.3510797849248927	0.3750860586831231
2.545	0.34987340193572	0.3737547075945886
2.55	0.3486133139510853	0.3724382815432992
2.555	0.347324516031836	0.3709821048197306
2.56	0.3462887615106778	0.3698278022097038
2.565	0.3451590679585199	0.3686298092211468
2.57	0.344024770961331	0.3673912954024948
2.575	0.3430343686216734	0.3662369132288535
2.58	0.3419137427797875	0.3649871213881868
2.585	0.3408651697544092	0.3638704214629829
2.59	0.3399880013932038	0.3628664399783443
2.595	0.3388140007492929	0.3615783493887048
2.6	0.338294719215001	0.3609359383939866
2.605	0.3378720821011776	0.360413873131135
2.61	0.3369132367448566	0.3592507098440466
2.615	0.3360519950945434	0.3582866288003498
2.62	0.3347861582173722	0.3568770454136057
2.625	0.333919576691865	0.3557791924245464
2.63	0.3318009472451854	0.3534938361131542
2.635	0.3316556033387089	0.35309831748288
2.64	0.3303052053306367	0.3516187467746311
2.645	0.3282451111554796	0.3492248007596432
2.65	0.3267041952844868	0.3474137023753704
2.655	0.3243060847908337	0.3447791349713197
2.66	0.322500111047436	0.3425032149688086
