# Supplementary material for: Solution structures in alkali nitrates and nitrites at high concentrations
Source: RSC Adv. 2026 Mar 10;16(15):13347–57. doi: 10.1039/d5ra07630g (PMC12973280; doi:10.1039/d5ra07630g)
Supplement: RA-016-D5RA07630G-s001 [file RA-016-D5RA07630G-s001.zip › MNOx_SAXS/SAXS_SEN_C02_154_2rej_avg_sub.dat]

Qvector_A	Intensity	Uncertainty
0.00337528505	-0.6453589312154424	7.643256118330248
0.00347622402	2.532029466226426	15.73863666103343
0.00358018161	0.2653108452962272	12.64294865635489
0.00368724807	-0.4202396709828715	11.16046008470643
0.0037975164	-0.2616710940061431	9.345067625526335
0.00391108233	-8.190367343308466	8.608314468488617
0.00402804449	1.291455042505488	9.72834894286281
0.00414850444	0.4408435299473474	7.789463551205518
0.00427256678	-0.8603421195875329	5.865693400912725
0.00440033924	-0.09778189772707258	4.788227491490415
0.00453193279	-0.5061767377270741	4.478738423557878
0.00466746167	-0.3142255958666027	4.119076812694133
0.0048070436	-0.287525143773582	3.562059322120711
0.00495079976	-0.1682465726107925	3.137811366355209
0.005098855	-0.2362180449363716	2.992170976865282
0.00525133787	-0.09196734261079165	2.632008227694979
0.0054083808	-0.132646219587532	2.441895276679609
0.00557012014	-0.1383756186573022	2.207802825468083
0.00573669635	-0.05413380051777206	1.938769738066111
0.00590825408	-0.06323228028521188	1.829571709652455
0.00608494229	-0.02304813656428206	1.636494393477523
0.00626691442	0.002500385063628041	1.551363334839472
0.00645432849	0.025613208551998	1.37098790172811
0.00664734723	0.01972642529618795	1.241084277336386
0.00684613826	0.04470509366827802	1.15204902128798
0.00705087419	0.05713691762176798	1.057657224467747
0.00726173282	0.06867139627293006	0.9904160824761886
0.00747889725	0.08558359020316308	0.9041467529594752
0.00770255604	0.07030475452874418	0.8369746075254263
0.007932903430000001	0.09747728215665119	0.8007188123039223
0.00817013942	0.09471475117990713	0.694707835195584
0.008414470029999999	0.0952414297147911	0.6754727924597923
0.00866610743	0.1071661236915351	0.6182067211034379
0.00892527012	0.1106997118543261	0.5648477336973511
0.009192183160000001	0.1111623002264192	0.5411616292923852
0.00946707831	0.107540668156651	0.4984984880523367
0.00975019429	0.118853286063628	0.4660889510307031
0.0100417769	0.115678092342698	0.4446943706447824
0.0103420795	0.1240419181566511	0.4148060040885309
0.0106513626	0.1203214014822331	0.3914090437478921
0.010969895	0.1238344762031631	0.3681895129537975
0.0112979532	0.117990209458977	0.3480609617134819
0.0116358221	0.1258348459706051	0.3320040360075975
0.011983795	0.1218993491799071	0.320078276640107
0.0123421742	0.123383135249675	0.2972972877599389
0.0127112709	0.1227232385985121	0.2818997114792811
0.0130914055	0.1218315601333951	0.2741206601502144
0.0134829081	0.122648320552	0.2609777926677468
0.0138861187	0.1242538792729301	0.2520395076422152
0.0143013875	0.1230099180171161	0.2440028536587451
0.0147290751	0.1219451145287441	0.2367189055086669
0.0151695527	0.1236552161333951	0.2299164918498248
0.015623203	0.1214149852264191	0.2229403892148104
0.0160904199	0.1225642475124651	0.2156074756148277
0.016571609	0.1222731760008371	0.2109569611392013
0.0170671882	0.1225681594613021	0.2051464574146357
0.0175775879	0.1232238163659541	0.2005636978534786
0.0181032512	0.1218872404613021	0.1951624761587513
0.0186446347	0.1224180375822331	0.192292973337772
0.0192022084	0.1227977799333951	0.1883999357317505
0.0197764565	0.1228786532961861	0.1851452800697838
0.0203678777	0.1216539458310701	0.18182264118189
0.0209769856	0.1209139143543261	0.1784927116131815
0.021604309	0.1200556579613021	0.1754851948159969
0.0222503927	0.1200419737194421	0.1731149434455369
0.0229157978	0.1179895237752561	0.1689335061594355
0.023601102	0.1183574488822331	0.1674605025022108
0.0243069004	0.1180041476054881	0.1658378627149819
0.025033806	0.1189134211357211	0.1651958875139581
0.0257824499	0.1198477643171161	0.164740456254704
0.0265534822	0.1198758875380471	0.1633227558998713
0.0273475726	0.1196679453799071	0.1629347473667768
0.0281654104	0.1203615968496751	0.1624267537264935
0.0290077059	0.1194215694845581	0.1607200986186204
0.0298751906	0.1197857816961861	0.1604436001766834
0.0307686176	0.1195932510357211	0.1597383189310937
0.0316887629	0.1183398156613021	0.1584459810075443
0.0326364254	0.1191572710217681	0.1587507012971402
0.0336124281	0.1193843806426981	0.1581883676393718
0.0346176184	0.1188242341171161	0.1572335060619939
0.0356528693	0.1188903249496751	0.1570919306729346
0.0367190796	0.1191683841752561	0.1568175062429943
0.0378171754	0.1189491948520001	0.1565531792328844
0.03894811	0.1184697575543261	0.1558657594110675
0.0401128656	0.1189592763915351	0.1558252639548301
0.0413124536	0.1188057943264191	0.1550832718680353
0.0425479156	0.1183328288566511	0.1544347777930984
0.0438203245	0.1184427252682791	0.1541932800820563
0.0451307852	0.1183359375496751	0.1537640673170975
0.0464804357	0.1183446578380471	0.1536005956561779
0.0478704478	0.1178558950240931	0.1532535181801149
0.0493020288	0.1182267958775811	0.1529451788922594
0.0507764216	0.1179238593403721	0.1528212479085826
0.0522949066	0.1173757396124651	0.1522680006598855
0.0538588024	0.1174427244217681	0.1521572762593968
0.0554694669	0.1177604273171161	0.1521737569507029
0.057128299	0.1176633185287441	0.1519215255171636
0.0588367389	0.1176326697775811	0.1519318423684846
0.0605962702	0.1173320742403721	0.1516419283682166
0.0624084209	0.1171532666613021	0.1511699282855531
0.0642747645	0.1171975258426981	0.1513043312390429
0.0661969218	0.1172343979868841	0.1512565748892956
0.0681765617	0.1173399781682791	0.1511605821902893
0.0702154034	0.1171070240706051	0.1508571339839102
0.0723152173	0.1171579619775811	0.1509346461568506
0.0744778269	0.1168852498357211	0.1505864152206203
0.0767051099	0.1169603908380471	0.1504091431425482
0.07899900059999999	0.1169225795566511	0.1503638214816168
0.0813614907	0.1167080623589771	0.1501910161207109
0.0837946319	0.1164974434380471	0.1498855040812278
0.086300537	0.1165545391659541	0.1497553649839739
0.0888813819	0.1162094950450231	0.1495553033860978
0.09153940789999999	0.1164814749124651	0.1495610659546444
0.0942769229	0.1161269063310701	0.1492092454550955
0.0970963042	0.1160604474752561	0.1491634961657532
0.1	0.1159049427380471	0.1489167672380846
0.102	0.1161947464124651	0.1490089157822243
0.104	0.1156763348450231	0.1487300875103123
0.106	0.1158451627520001	0.1486285107568537
0.108	0.1155958035985121	0.1486840763404282
0.11	0.1156542428636281	0.1485565661066539
0.112	0.1156854746147911	0.1484970760488678
0.114	0.1155322357636281	0.1484169838362088
0.116	0.1157232845589771	0.1485437866557459
0.118	0.1153880941915351	0.1481131893035778
0.12	0.1150825981287441	0.1479021231421221
0.122	0.1150767276426981	0.1477323702479323
0.124	0.1149081911357211	0.1474847242907481
0.126	0.1145973670589771	0.1471951958916847
0.128	0.1145949350171161	0.147252137117734
0.13	0.1145686329054881	0.1470510101572002
0.132	0.1145252993264191	0.1470834264958466
0.134	0.1143520039473491	0.1468145127171566
0.136	0.1142784963380471	0.1467506841882972
0.138	0.1144376398682791	0.1467073951922991
0.14	0.1140504075357211	0.1464314624115553
0.142	0.1138131935264191	0.1462167339948408
0.144	0.1140529785054881	0.146314414367125
0.146	0.1138090907845581	0.1462369353163298
0.148	0.1136762810008371	0.1460412038194291
0.15	0.1135241776822331	0.1458522761256719
0.152	0.1133421948240931	0.1456989114206393
0.154	0.1134469335520001	0.1456011251483317
0.156	0.1132470279217681	0.1454746465675649
0.158	0.1131814497775811	0.1453161820797624
0.16	0.1130992989636281	0.1452162469946122
0.162	0.1130662389078141	0.1450467440220626
0.164	0.1130091758240931	0.1450486892182363
0.166	0.1130800414938611	0.1450737711178316
0.168	0.1126468699729301	0.1446114431422723
0.17	0.1125023988752561	0.1445174989048783
0.172	0.1124700768333951	0.144416344032131
0.174	0.1122798112636281	0.1441945242306869
0.176	0.1121864091543261	0.1441027531476694
0.178	0.1120057946264191	0.1439676177672718
0.18	0.1118650321217681	0.1437029649087375
0.182	0.1119362500822331	0.1437239891122765
0.184	0.1116348312985121	0.1433148022702346
0.186	0.1113965512729301	0.1431441468969831
0.188	0.1115900462589771	0.1432054131966921
0.19	0.1112722170031631	0.1429424221592474
0.192	0.1112208022915351	0.1426874725118259
0.194	0.1111539077310701	0.1426866328562474
0.196	0.1109922263101401	0.1425085694148493
0.198	0.1109980057008371	0.1425089700885206
0.2	0.1108253744310701	0.1422638409783423
0.202	0.1108363486031631	0.1420837080658768
0.204	0.1105858864008371	0.1419493428563817
0.206	0.1105637025264191	0.1418615907988218
0.208	0.1103611201961861	0.1416023259502207
0.21	0.1102549699078141	0.1414661737720586
0.212	0.1099907579868841	0.1413244189615739
0.214	0.1099864186868841	0.141213573530483
0.216	0.1096522582729301	0.1408890055598507
0.218	0.1097981656403721	0.1409238095737887
0.22	0.1097310729868841	0.1408477694728913
0.222	0.1095445236775811	0.1407499380849752
0.224	0.1093708958566511	0.1404091189115865
0.226	0.1093648636240931	0.1404035423510556
0.228	0.1092655830264191	0.1401548489560895
0.23	0.1090308900636281	0.1398923006924145
0.232	0.1088371684799071	0.13984502090484
0.234	0.1087708196961861	0.1397461587401335
0.236	0.1087272316008371	0.1397156156543741
0.238	0.1086924120915351	0.1397185394789801
0.24	0.1084954243101401	0.1395426838491983
0.242	0.1083894223287441	0.1392992600888013
0.244	0.1084274554845581	0.1393130534711803
0.246	0.1083108449124651	0.1391409068700731
0.248	0.1081032582729301	0.1388091661641459
0.25	0.1081224308520001	0.1387332812188492
0.252	0.1080200214868841	0.138800064388164
0.254	0.1078660828682791	0.1385871441724155
0.256	0.1078192246101401	0.1384308784466205
0.258	0.1076799295310701	0.1382650786915471
0.26	0.1075027891659541	0.1380894902220651
0.262	0.1074708183822331	0.1380511367003165
0.264	0.1074819581613021	0.1380227815592274
0.266	0.1071156401659541	0.1376776487753922
0.268	0.1071357888426981	0.1375980537522519
0.27	0.1069543699985121	0.1374069424337347
0.272	0.1069977068426981	0.1374354842197744
0.274	0.1069165271403721	0.1372696656797111
0.276	0.1066681827589771	0.137038209536165
0.278	0.1066091260706051	0.1368910198303658
0.28	0.1063999081682791	0.1367670413511612
0.282	0.1063514849264191	0.1365730253390018
0.284	0.1060800328240931	0.1363257266734128
0.286	0.1059678920961861	0.1362172932847519
0.288	0.1057797849613021	0.1361194602685321
0.29	0.1057588059031631	0.1359655278366496
0.292	0.1056046308729301	0.135738078607427
0.294	0.1053388406659541	0.1355207310492082
0.296	0.1052898265706051	0.1353628927299448
0.298	0.1052592588450231	0.1353163771386697
0.3	0.1051498989403721	0.13510598581167
0.302	0.1050304482613021	0.1350126456479064
0.304	0.1048891352147911	0.1348475675601814
0.306	0.1047534721240931	0.1347655287855008
0.308	0.1046364221543261	0.1345622856450289
0.31	0.1045221778426981	0.1343453927171293
0.312	0.1044191622961861	0.134263721818573
0.314	0.1040767646659541	0.1340167444484837
0.316	0.1042303494078141	0.1340394966488857
0.318	0.1040138239799071	0.1337264264689091
0.32	0.1037080444915351	0.1334461600028054
0.322	0.1036551133752561	0.1334114903465976
0.324	0.1035907840985121	0.1333340222337437
0.326	0.1033918998333951	0.1331425179173376
0.328	0.1033743347264191	0.1329944243356303
0.33	0.1032086623682791	0.1328563981923977
0.332	0.1031853695706051	0.1327792512978448
0.334	0.1030433636008371	0.1325675732533658
0.336	0.1027813513659541	0.1324093792819517
0.338	0.1028280590008371	0.13238072293022
0.34	0.1026583894636281	0.1321718681763604
0.342	0.1025370720613021	0.1320424499794372
0.344	0.1023930714729301	0.1318350844387176
0.346	0.1021944404845581	0.1317206588950236
0.348	0.1021173645729301	0.1316462252476581
0.35	0.1020524451403721	0.1314810064803259
0.352	0.1018259546310701	0.1312168783884313
0.354	0.1018494736403721	0.1311704911938545
0.356	0.1016933978822331	0.1309856100563414
0.358	0.1016528230938611	0.1309199911089332
0.36	0.1015103843008371	0.1307349253619046
0.362	0.1013946766031631	0.1305888594832277
0.364	0.1014720227589771	0.1305940339962728
0.366	0.1012732550264191	0.1303640677535048
0.368	0.1011182165729301	0.1301518548307213
0.37	0.1007752472682791	0.129924809441947
0.372	0.1006955837543261	0.1297463610214513
0.374	0.1006300171775821	0.1296862193050567
0.376	0.1005604270938611	0.1296013061415929
0.378	0.1003319236101401	0.1294190837918162
0.38	0.1000599871054881	0.1291332970650797
0.382	0.1000419472101401	0.1290187134180697
0.384	0.09990904729618609	0.1288997776979688
0.386	0.09980264296362808	0.1287645295418973
0.388	0.09969696064037208	0.1286461641165091
0.39	0.09960330268688407	0.1284332665036699
0.392	0.09929319587990706	0.1282228310280159
0.394	0.09918789491246507	0.1281353922759832
0.396	0.09920077667060508	0.1280430080008244
0.398	0.09916199594502309	0.1279333554899105
0.4	0.09897003827758107	0.1277736462605279
0.402	0.09896239997990709	0.1277317922832469
0.404	0.09887057528920908	0.1276032336757732
0.406	0.09875018621014008	0.1274511395721579
0.408	0.09856973870083709	0.1272916104106887
0.41	0.09855054323107008	0.1272254109309804
0.412	0.09857498227758107	0.1271770926691707
0.414	0.09828134244269807	0.1269959682880231
0.416	0.09828087925200009	0.1268783366049065
0.418	0.09803145266130209	0.1267138920827877
0.42	0.09803794343572107	0.126598167180597
0.422	0.09789019294967508	0.1264932623594728
0.424	0.09777304048223308	0.1263655357272873
0.426	0.09774926304967509	0.1263466965377126
0.428	0.09748159250781407	0.1260999397944541
0.43	0.09735093318688408	0.1259400060683284
0.432	0.09713003525897707	0.1257853768582194
0.434	0.09697414535897705	0.1256075387364149
0.436	0.09684789421246508	0.1254565966061193
0.438	0.09678573157293008	0.125386861593294
0.44	0.09666613771711609	0.1251840149146582
0.442	0.09643526361014007	0.1250861890275433
0.444	0.09625431844502307	0.1249291162611886
0.446	0.09640748435665107	0.1249203871036672
0.448	0.09615206659851208	0.1247837465625383
0.45	0.09605688939153506	0.1246241521559287
0.452	0.09597420087060508	0.1246228352429262
0.454	0.09574773935897708	0.124422470741248
0.456	0.09575989282176807	0.1243121381790595
0.458	0.09564664847758106	0.1242383860671682
0.46	0.09567624206595408	0.1242264004418563
0.462	0.09557606189386107	0.1240580523365199
0.464	0.09527889101711608	0.1238606556697195
0.466	0.09522795186130208	0.1237747813808991
0.468	0.09503983963339507	0.1236088290921985
0.47	0.09512093644502309	0.1236475650124013
0.472	0.09512815569851207	0.1235805314395176
0.474	0.09482175186130207	0.1233941203309666
0.476	0.09491513591014007	0.123418743892423
0.478	0.09463855564734908	0.1231717542966976
0.48	0.09464914244269806	0.1231508837348363
0.482	0.09461416016827907	0.1230944419244127
0.484	0.09448065026130208	0.1229477592663825
0.486	0.09439875429851208	0.1228474208285636
0.488	0.09432780802641907	0.1227256409137277
0.49	0.09418971823572107	0.1226668634660222
0.492	0.09422837966130207	0.1226567555850334
0.494	0.09414220212409308	0.1225447402673519
0.496	0.09390185536362806	0.1223708987142556
0.498	0.09379149526130208	0.1222473898776228
0.5	0.0936517145124651	0.1221238040386455
0.504	0.09352054689386106	0.1219777378669723
0.508	0.09332062432641906	0.1218344131806865
0.512	0.09330742562874408	0.1217246385478622
0.516	0.09307014323572108	0.1215288338983551
0.52	0.09279544813339508	0.1213168335700993
0.524	0.09268786559618607	0.1211335054162172
0.528	0.09251201006362807	0.1209635121225449
0.532	0.09236603687990709	0.1207893281521956
0.536	0.09213116966827907	0.1206169342302147
0.54	0.09205899048455808	0.1205155852563095
0.544	0.09180856378455808	0.1202836644417069
0.548	0.09171074055665107	0.1201773490537146
0.552	0.09155692875200008	0.1200280246000261
0.556	0.09143115977990707	0.1198645662917789
0.5600000000000001	0.09115716031711608	0.1197014014234787
0.5639999999999999	0.09104520616362807	0.1195865675256501
0.5679999999999999	0.09086324279153507	0.1194452779189002
0.572	0.09071015368455806	0.1192958249854583
0.576	0.09064061631014007	0.1191774149192791
0.58	0.09041501854967507	0.1190164596652574
0.584	0.09043221601711607	0.1190079432281452
0.588	0.09021425228223308	0.1188007150193558
0.592	0.09006573093572107	0.1187203091294847
0.596	0.08997496583107006	0.1186218155562676
0.6	0.08982241947990709	0.1185134458170912
0.604	0.08975216705200006	0.1184071232407168
0.608	0.08953601450316308	0.118295346245185
0.612	0.08946407470548808	0.1181925765730167
0.616	0.08926826681246508	0.1180474670321842
0.62	0.08915009876130209	0.1178880940545187
0.624	0.08899402688455807	0.1177963976585683
0.628	0.08888713157525607	0.1176772282743494
0.632	0.08873883244734908	0.1176486527586736
0.636	0.08868616573339508	0.1176158990021591
0.64	0.08863040617293008	0.1176167895611906
0.644	0.08857184198688407	0.1175661672800432
0.648	0.08844549784502308	0.1175544971234081
0.652	0.08852943115200007	0.1175865385607918
0.656	0.08835739883804708	0.1175300131099676
0.66	0.08823270281944208	0.1174946078615138
0.664	0.08829815951711607	0.1175364054271897
0.668	0.08826926859386108	0.1175620658302959
0.672	0.08812338423107008	0.1174089661863671
0.676	0.08800273760781407	0.117415613976954
0.68	0.08795130813339508	0.1173626394522162
0.6840000000000001	0.08789508266362807	0.1173810676374948
0.6879999999999999	0.08792330211014007	0.117420801365824
0.6919999999999999	0.08783686675432606	0.1173568600048177
0.696	0.08772899852641908	0.117262072252354
0.7	0.08762335506595406	0.1172515771916498
0.704	0.08763711903804708	0.1172798809161885
0.708	0.08756181604967508	0.1172614814848696
0.712	0.08754139661014007	0.1172840694061894
0.716	0.08755610392176807	0.1173048358689177
0.72	0.08740037263107006	0.1172830500619664
0.724	0.08741300904967506	0.1173204951086581
0.728	0.08743196664967506	0.1173113747245186
0.732	0.08731658470781409	0.1172875413503508
0.736	0.08729537967293008	0.1172681351790515
0.74	0.08721992454269809	0.1171117011742652
0.744	0.08719975254269807	0.1171715747617737
0.748	0.08718864570781408	0.1171846590519246
0.752	0.08706004966827907	0.1171972736103731
0.756	0.08719731021479109	0.1172673789573175
0.76	0.08719763726130206	0.1173482822399949
0.764	0.08715858372641908	0.117370468180794
0.768	0.08709638289851208	0.117346710581103
0.772	0.08719993638920909	0.1174909712698398
0.776	0.08722194950083707	0.1174939905191723
0.78	0.08723906504734909	0.1175529134631187
0.784	0.08719002803107008	0.1175197475017746
0.788	0.08722436051246509	0.1176090844594293
0.792	0.08729715551014007	0.1176803528495506
0.796	0.08729772475665108	0.1177750589100819
0.8	0.08738402380083707	0.1178409094727865
0.804	0.08739502563339509	0.1179083468867624
0.8080000000000001	0.08739133073339507	0.1179672137690934
0.8120000000000001	0.08754633705200007	0.1180955158668446
0.8159999999999999	0.08742157762874408	0.1181114532656246
0.82	0.08757573564967508	0.1181970245459782
0.824	0.08764413501944207	0.1182835993455163
0.828	0.08761258106595407	0.1183260894494908
0.832	0.08770495560548806	0.118550784355894
0.836	0.08784485154037208	0.1186048960403388
0.84	0.08791502769618609	0.1186624990716505
0.844	0.08799468696130208	0.1187757009902912
0.848	0.08807866916827906	0.1188771667447839
0.852	0.08824929035665108	0.1190032372901743
0.856	0.08826444424734908	0.1190567373237463
0.86	0.08843769552641907	0.1191797528231911
0.864	0.08840016008920909	0.1192785567428296
0.865	0.08822075227928386	0.1189693259567035
0.868	0.08835537274734907	0.1191941879757474
0.87	0.08855622939980251	0.1192298255789548
0.872	0.08838606689386108	0.119256707904076
0.875	0.08845167348920892	0.1193886317362113
0.876	0.08855419671944208	0.1195058100282544
0.88	0.08859902372285136	0.1195764719102247
0.88	0.08847938599533181	0.1194568355679222
0.885	0.08883140155049295	0.1198798291098088
0.89	0.08884978324675255	0.120123442380784
0.895	0.08906947483701227	0.1204455058969539
0.9	0.08910592559271509	0.1206923751192535
0.905	0.0893669755896309	0.1210366203071066
0.91	0.08940605804121476	0.1212261825405795
0.915	0.0896428190092487	0.1216163785006828
0.92	0.08991450597135917	0.1219171277254346
0.925	0.09010577873700013	0.122326098506134
0.93	0.09026736160459221	0.1226003871277142
0.9350000000000001	0.09046135747524553	0.1229946619763074
0.9399999999999999	0.09058009409026965	0.1232812055659397
0.945	0.09093620942301187	0.123706323036625
0.95	0.09118334895893837	0.1240813352890258
0.955	0.09132360286472363	0.1244609894707354
0.96	0.09168881236884779	0.1248870690753634
0.965	0.09183509090405365	0.1252446822359116
0.97	0.09208160492349179	0.1256851537737344
0.975	0.09238080175663461	0.1261657720693647
0.98	0.09266131883324868	0.1266244862205046
0.985	0.092956422359527	0.1271190407126981
0.99	0.09324014382968381	0.1275428201603667
0.995	0.09354399613889507	0.1280621659418399
1	0.09376663136516744	0.1284345564967432
1.005	0.09413117328971457	0.1289726159522282
1.01	0.09441859515144446	0.1294961585506093
1.015	0.09470514687177178	0.1299568593996366
1.02	0.09494554753881404	0.1304640528809435
1.025	0.09529072713333321	0.1310479720645269
1.03	0.09564509639094335	0.1315701475805333
1.035	0.09598727716138428	0.1321498784850265
1.04	0.0963588911128035	0.1327431868657858
1.045	0.09664270402204986	0.1332810850468952
1.05	0.09699164634473181	0.1338255909206859
1.055	0.09737047358982948	0.1344320070037714
1.06	0.09771001074788598	0.1350738960277008
1.065	0.09809372817737266	0.1356763247547419
1.07	0.09849991869602939	0.1363619761547845
1.075	0.09896576205343977	0.1370619047385152
1.08	0.09928761986013523	0.1376861339643328
1.085	0.09963220486718675	0.1383852670834916
1.09	0.1001045671056135	0.139070597157392
1.095	0.1005036561236537	0.1397342109658599
1.1	0.100822149590442	0.1404159439396614
1.105	0.1012559198293376	0.141230611962296
1.11	0.1017083924924517	0.1420309337186347
1.115	0.1021261687151623	0.1426782524305306
1.12	0.1026354663706378	0.1434122356818276
1.125	0.103042952555836	0.1441717350188921
1.13	0.1033696740824929	0.1449658545169795
1.135	0.1038982918185384	0.1458590042346045
1.14	0.1043969158867015	0.1467560671818472
1.145	0.1047815342523745	0.147561206550393
1.15	0.1052459070479669	0.1484431853488226
1.155	0.1058028965104138	0.149321809720788
1.16	0.1063333181127302	0.150278340353485
1.165	0.106823896697647	0.1512007032171791
1.17	0.1072115228166827	0.1521046837166831
1.175	0.1078587826778319	0.1530901259840289
1.18	0.108290259564893	0.1540428086989101
1.185	0.1088448341493004	0.1550369443725724
1.19	0.109361825562826	0.1560483181375996
1.195	0.1098950196826508	0.1570499568887629
1.2	0.1106059243858159	0.1581810546501123
1.205	0.1110381139749221	0.1591888137321561
1.21	0.1118353159917292	0.1603404434909946
1.215	0.1123230797334078	0.1614169688136922
1.22	0.112890086081632	0.162490154574722
1.225	0.1135113693152464	0.163698105756407
1.23	0.1142435216653815	0.1648804724594745
1.235	0.1148318844983599	0.1660175754948552
1.24	0.1154706391498034	0.1671446195920905
1.245	0.1162039744671889	0.1684577750372452
1.25	0.1168326329724783	0.1696898810180497
1.255	0.1175496924865188	0.1709464956491978
1.26	0.1183200900378936	0.1722333556915866
1.265	0.1190339605880677	0.173536629853666
1.27	0.1197500186715433	0.1748725730496987
1.275	0.120644952099533	0.1762846619655284
1.28	0.1212713731543232	0.1775472609149265
1.285	0.1221626475549545	0.1790506039321113
1.29	0.1229845181890484	0.1804708512376052
1.295	0.1237640511725359	0.1818830549459343
1.3	0.1245512673722909	0.1833339428816467
1.305	0.1253719115485395	0.1847027215880844
1.31	0.1261977576022405	0.1861568973646728
1.315	0.1270518641625056	0.1877124562982456
1.32	0.1279139410823966	0.1891895305500838
1.325	0.1288716963165009	0.1907704955318792
1.33	0.1297833870467398	0.1922981720022608
1.335	0.1307112398195439	0.1938744286085995
1.34	0.1316931544348391	0.1954153799112596
1.345	0.1327148313366572	0.1970070561989148
1.35	0.1337401377017426	0.1986219438791217
1.355	0.1346924779188373	0.2002520253409114
1.36	0.13574213197026	0.2018985473232181
1.365	0.1367426480388514	0.2035179964734714
1.37	0.1377932823779547	0.2051913891374968
1.375	0.1388633521425007	0.2067733442171822
1.38	0.1400143861833832	0.2085311749224476
1.385	0.1411197031342246	0.2101792377198411
1.39	0.1423967551557855	0.2119846365595545
1.395	0.1438233851324025	0.2140645093305949
1.4	0.1450293066017123	0.215714890341723
1.405	0.1461128888551257	0.217205140721377
1.41	0.1474273841766899	0.2189895614000352
1.415	0.1487520003419874	0.2207635972185985
1.42	0.1500869929890488	0.2224928574569822
1.425	0.1514526841324524	0.2242875917507853
1.43	0.1526861132637509	0.2259555476034029
1.435	0.15423721777283	0.2277300584181029
1.44	0.1555361568524744	0.2295267155057067
1.445	0.1571439061163285	0.2315599523465955
1.45	0.1584046419472534	0.2330619116615097
1.455	0.1608849722142472	0.2362835855491215
1.46	0.1619483370231783	0.2375971786781658
1.465	0.1633421406165461	0.2392226449830346
1.47	0.1647568894762659	0.2408839594853192
1.475	0.1662831343635904	0.2426885945931261
1.48	0.167834849298298	0.2444022202927683
1.485	0.1694957692649443	0.2462582029000119
1.49	0.1711939364490532	0.2478940089900734
1.495	0.1728214393565332	0.2497112398164183
1.5	0.174564256103757	0.2516061664082472
1.505	0.1764612299736519	0.25357436575415
1.51	0.1784125208093365	0.2556116823111003
1.515	0.1803945338112287	0.2575801127650726
1.52	0.1821734915677911	0.2593335457243655
1.525	0.1839709294129619	0.2609828692042598
1.53	0.185753600296465	0.2625917805042887
1.535	0.1876668613549528	0.264436009716104
1.54	0.189493312769558	0.2661200215974175
1.545	0.1912493417011846	0.2675423790095345
1.55	0.1935514614866925	0.2697348352059235
1.555	0.1954768077912195	0.2714246231436087
1.56	0.1976877169285539	0.2733129421066129
1.565	0.1995969202919443	0.2749750261676812
1.57	0.2017662574766576	0.2768166175525246
1.575	0.2039533398894389	0.2787298366280374
1.58	0.2062278451859723	0.2806223519348857
1.585	0.2084836490925502	0.2824979782229638
1.59	0.2107046143904974	0.284400852312262
1.595	0.2131046352620224	0.2863097509163197
1.6	0.2154601976675855	0.2882865561721598
1.605	0.217928912995884	0.2903186685634448
1.61	0.2203278889821575	0.2923291436090773
1.615	0.2227963111364905	0.2943684147803396
1.62	0.2251999291890909	0.2962507191093493
1.625	0.2277214254808934	0.2982986345772295
1.63	0.2302088711727014	0.3004710640709881
1.635	0.2328761471630629	0.3025055685443624
1.64	0.2353969221197491	0.3046227382079927
1.645	0.2379329266738331	0.3066697731996025
1.65	0.2406486757862302	0.3088404540329587
1.655	0.2433175939374102	0.3110889225636607
1.66	0.2462310370416901	0.3134115278569781
1.665	0.2488673181198612	0.3155648825754033
1.67	0.2516863886563064	0.3178552126159844
1.675	0.2543994604854209	0.3201208198954174
1.68	0.2573557009839045	0.3225699993598081
1.685	0.2601585814205101	0.3248164733399467
1.69	0.263147973769532	0.3272891529300217
1.695	0.2658379514086953	0.3295700759957407
1.7	0.2689177265409036	0.3321596675007748
1.705	0.2719613374466072	0.3345705989399869
1.71	0.2750040694782536	0.3372077769212399
1.715	0.2781301089645784	0.3398530043284474
1.72	0.2812764681597066	0.3424587454897139
1.725	0.2841057701527189	0.3446896181001078
1.73	0.2873887367876835	0.3474655682598201
1.735	0.2902502271923453	0.3498397582608639
1.74	0.2937634559229356	0.3529829435510789
1.745	0.2968435685105585	0.3556833014717422
1.75	0.3000622717850419	0.3583610027465011
1.755	0.3031871021591501	0.3609425894872983
1.76	0.3060758311603112	0.3633372038097429
1.765	0.3091588919871125	0.3660514195765424
1.77	0.3123618040414958	0.3687673021218809
1.775	0.3153492774977108	0.3712519428886645
1.78	0.3184305044778399	0.3738831479233522
1.785	0.3216376146520309	0.3766511589849288
1.79	0.3246925798301755	0.3792440551187818
1.795	0.3277578263893285	0.3818961071474046
1.8	0.3308594120111869	0.3844755655108641
1.805	0.3338765161300346	0.3871584878418505
1.81	0.3370959495634251	0.3899648524324752
1.815	0.3401802812013558	0.392535428098733
1.82	0.343088454150436	0.3951252011194183
1.825	0.3462568077657076	0.3978915996972438
1.83	0.3493991060190162	0.4006007010052725
1.835	0.3525189640919007	0.4033342804026323
1.84	0.3553980957379436	0.4058511320254143
1.845	0.3583002619010027	0.4084289622669145
1.85	0.3612122160732028	0.4109231568089792
1.855	0.3639958280205191	0.4132973670000045
1.86	0.3670501297404941	0.4159741506581154
1.865	0.3700588827664767	0.4185762095196855
1.87	0.3729387697172259	0.4211303179345878
1.875	0.3757020536357236	0.4235903079884385
1.88	0.3783439819654061	0.4258482026533493
1.885	0.3812087500398749	0.4283570379444294
1.89	0.3835792039706918	0.4304001823004488
1.895	0.3864551776931145	0.4329292658076325
1.9	0.3887874608366109	0.4349950273622462
1.905	0.3912455110093837	0.4371377290985785
1.91	0.3937206726011906	0.4393052288261398
1.915	0.396207363446978	0.4414310161598274
1.92	0.3982016393665301	0.4431082666608609
1.925	0.400567356989824	0.4452329225340043
1.93	0.4025488500647306	0.4469598355134837
1.935	0.4048109997820971	0.4488512740994295
1.94	0.4069877159019659	0.4507998891865388
1.945	0.4086523540748955	0.4521565618708195
1.95	0.410482966675867	0.4537167276335788
1.955	0.4124272888970894	0.4553582102720683
1.96	0.4140331354023627	0.4566640107162429
1.965	0.4155301799104384	0.4579195348669971
1.97	0.4172695402255541	0.4594011675385742
1.975	0.4186992530102143	0.4605345309371797
1.98	0.4201276222450081	0.4617113825727767
1.985	0.4213867442571654	0.4627737757202782
1.99	0.422674137918288	0.4637696263352574
1.995	0.4237563870059929	0.4646194126110099
2	0.4249458680974127	0.4655599360709672
2.005	0.4271077446814212	0.4675786872217669
2.01	0.4267939492254337	0.4668721966681694
2.015	0.427533253101314	0.4673783898452532
2.02	0.4284362758119097	0.4679858197786801
2.025	0.4290318700094602	0.468364537483452
2.03	0.4299081272928432	0.4690019232799254
2.035	0.430623176025322	0.4694731133764026
2.04	0.4311440575398942	0.469703849554134
2.045	0.4317309118684673	0.4700702880757709
2.05	0.4321798370933007	0.4704069127500982
2.055	0.4321774446576483	0.4701033649420225
2.06	0.432725804775529	0.4705594432160061
2.065	0.4302466442656622	0.467802955350116
2.07	0.4288037259103452	0.466035505835092
2.075	0.4280473002522264	0.4651201138812782
2.08	0.426941739685981	0.4637434154580358
2.085	0.426085487983078	0.4627030762082279
2.09	0.4249331569861743	0.4613047501635053
2.095	0.4242157734298244	0.4604528434837304
2.1	0.4233246334673408	0.4593327213053176
2.105	0.4221424267979689	0.4579431314393911
2.11	0.4212880902387713	0.4568834614800325
2.115	0.4197362965374698	0.4551383866596417
2.12	0.4187671474277408	0.4539019648993707
2.125	0.4176034249186009	0.4525327239858071
2.13	0.4167757659921904	0.4514626758045365
2.135	0.4158661882311067	0.4504054461718032
2.14	0.4148545557638757	0.4491807111283271
2.145	0.413655430429816	0.4478526502095868
2.15	0.4125128793584601	0.4465121833211636
2.155	0.4115241392580538	0.4453174885024502
2.16	0.4102920443269653	0.4438807265998148
2.165	0.4090201280161434	0.4424545231356997
2.17	0.4076876236658653	0.4409440173974206
2.175	0.4065191821250541	0.4395874801751249
2.18	0.4051336707497208	0.4380728278084939
2.185	0.403555543436018	0.4364094666328954
2.19	0.4022877052934533	0.4349308334432952
2.195	0.4007619336632441	0.4332018790298455
2.2	0.3992622626750658	0.4315446662998481
2.205	0.3979062663702603	0.4300578666803475
2.21	0.3963836681118459	0.4284083853971019
2.215	0.3946961312726714	0.4265468697067129
2.22	0.3932179586106876	0.424891616789458
2.225	0.3916673309383369	0.4232095156210938
2.23	0.390176705719872	0.421544029989766
2.235	0.3883595571057269	0.4196539456294958
2.24	0.3868516206490547	0.4179431202293873
2.245	0.3851278288536684	0.4160968038558018
2.25	0.3836340333232517	0.4144792257527866
2.255	0.3819586293785783	0.4126529673324315
2.26	0.3803963305559006	0.4109235779330365
2.265	0.3788766233404619	0.4092921331200644
2.27	0.3772558342376314	0.4075310246236304
2.275	0.3754748283556797	0.4056505611840983
2.28	0.3738492219376682	0.4038326880255796
2.285	0.3720847394512395	0.4019678029633212
2.29	0.3706082482692327	0.4003668950912038
2.295	0.3689045232213757	0.3985228694213075
2.3	0.3672502089318371	0.3967955300887869
2.305	0.365819343087974	0.3951950811591526
2.31	0.364291221795853	0.3935089320264848
2.315	0.3626254447759449	0.3918134254368401
2.32	0.3610846720079143	0.3900762209500754
2.325	0.3592822972799225	0.3881913363632773
2.33	0.3573473655973947	0.3860412720653917
2.335	0.3554654714095136	0.3840232371895019
2.34	0.3538760031868831	0.3823549259537668
2.345	0.3526382820036127	0.381037983147424
2.35	0.3512689885530086	0.3795036218471028
2.355	0.349735942052699	0.377886292723188
2.36	0.348336061928574	0.376380621530822
2.365	0.3468920620713378	0.374796067062393
2.37	0.3451879375415201	0.3729994133873058
2.375	0.3435359455093138	0.3712525533547674
2.38	0.3422338759685369	0.3698127058967703
2.385	0.3407089729799768	0.3681944705143702
2.39	0.339309129470729	0.3666850258931528
2.395	0.3379152059481916	0.3651145702439377
2.4	0.336519952914526	0.3636782273691292
2.405	0.3350849534233548	0.3620877933937028
2.41	0.3336153928549476	0.360483176356625
2.415	0.3321774992772231	0.3589317964272196
2.42	0.3307444261973728	0.3574272741429668
2.425	0.3294154912377965	0.3560254648244128
2.43	0.3280548201035975	0.3545181030985329
2.435	0.3265027830380976	0.3528180254171618
2.44	0.3251923889776024	0.351372524409555
2.445	0.3238802644777364	0.3499723386525446
2.45	0.3226502172816504	0.348568548347754
2.455	0.3211959527491305	0.3470772242102348
2.46	0.3200942849847501	0.3458425305161963
2.465	0.3186642116949514	0.3442799648476226
2.47	0.3176154444892152	0.3431688210749477
2.475	0.3161854778095523	0.341591025915059
2.48	0.315112221873641	0.3404322345430458
2.485	0.3138642873525469	0.3390570631096941
2.49	0.3128654537064302	0.3379892199692884
2.495	0.311717748680892	0.3367198211266521
2.5	0.3103982669744748	0.3352704727280147
2.505	0.3093286099706017	0.3340936427028616
2.51	0.3083118986926567	0.3329928443384517
2.515	0.3074233402844047	0.3319877288358223
2.52	0.306398143186425	0.3308447414541627
2.525	0.3053786533341151	0.3297593462098618
2.53	0.3044904930742654	0.3286938098276501
2.535	0.3032503558173736	0.3273892481825717
2.54	0.3024966120835666	0.3265028994554161
2.545	0.3015085691253253	0.3253898882879031
2.55	0.3005447848433073	0.3243697659328966
2.555	0.2996526907828727	0.3233102933043714
2.56	0.2988679789381014	0.3224070326675113
2.565	0.2980469223321616	0.3215176765744521
2.57	0.2971438466578214	0.3205103840595351
2.575	0.2962986176547055	0.3195011751012173
2.58	0.2955375377626514	0.3186109294492221
2.585	0.294668049621809	0.3176733137392351
2.59	0.2940252055136091	0.3169036565751649
2.595	0.2932236232155382	0.3159879841440162
2.6	0.2928071084675904	0.3154483399778433
2.605	0.2928313990093745	0.3153732036789234
2.61	0.2918474893530901	0.3141849784870296
2.615	0.2913067191076143	0.3135413713536125
2.62	0.2903336455661722	0.3124245529396666
2.625	0.2896803968329987	0.3115400350823436
2.63	0.2880039446326177	0.309696858137432
2.635	0.2879763096531133	0.3094190511234791
2.64	0.2869926936030731	0.3083062658330032
2.645	0.2854209281677559	0.3064006513960912
2.65	0.2841048382225101	0.3048143841214498
2.655	0.2821836495528304	0.3026567434660762
2.66	0.2806247701527372	0.3006279261783624
