# Supplementary material for: Solution structures in alkali nitrates and nitrites at high concentrations
Source: RSC Adv. 2026 Mar 10;16(15):13347–57. doi: 10.1039/d5ra07630g (PMC12973280; doi:10.1039/d5ra07630g)
Supplement: RA-016-D5RA07630G-s001 [file RA-016-D5RA07630G-s001.zip › MNOx_SAXS/SAXS_SEN_C03_166_2rej_avg_sub.dat]

Qvector_A	Intensity	Uncertainty
0.00337528505	2.839336925453381	11.05666090339043
0.00347622402	6.493880890569677	19.65601979737359
0.00358018161	2.156899818476681	14.5052915689972
0.00368724807	2.080096590569681	13.62308334792164
0.0037975164	0.8447614901045792	10.42625838976913
0.00391108233	-6.667396194779171	9.988163259140629
0.00402804449	3.783475507313881	12.20727997301504
0.00414850444	2.276190558709201	9.617210475315835
0.00427256678	-0.2808037331512683	6.413036023889688
0.00440033924	0.4930987166161813	5.372332012073928
0.00453193279	-0.04430252477916952	4.935470692519098
0.00466746167	0.5054769545231519	4.935054744690337
0.0048070436	0.1834502468487318	4.026989216256096
0.00495079976	0.2586824805696608	3.560577811818912
0.005098855	0.142939364755712	3.368062160715431
0.00525133787	0.2787461170812917	3.001257662985067
0.0054083808	0.2084188033603613	2.780582471994036
0.00557012014	0.1563146208022212	2.497659456212272
0.00573669635	0.2463017805696615	2.238206098130382
0.00590825408	0.2554320996394317	2.146605044855231
0.00608494229	0.2706015277789715	1.928304213159682
0.00626691442	0.3011000245231517	1.84856049741529
0.00645432849	0.3027049173138516	1.647453660589526
0.00664734723	0.2884060184766417	1.508556726063836
0.00684613826	0.3015227428952516	1.407965142494096
0.00705087419	0.3068348268487318	1.306738394876896
0.00726173282	0.3068985811743117	1.227934803651196
0.00747889725	0.3017141323836215	1.119889927659211
0.00770255604	0.3016713753371117	1.067821886530693
0.007932903430000001	0.3297633049882717	1.03241186317619
0.00817013942	0.3138859008952468	0.9136132051300627
0.008414470029999999	0.3140291058952468	0.8938092998531463
0.00866610743	0.3258340879417587	0.8366546413018305
0.00892527012	0.3214144168719908	0.7752602944824999
0.009192183160000001	0.3237268936161768	0.7535167436193319
0.00946707831	0.3158321931278047	0.7065862016430273
0.00975019429	0.3212849306859448	0.6683741574538188
0.0100417769	0.3196840201975727	0.6485263521532272
0.0103420795	0.3253662339417587	0.6160135781580509
0.0106513626	0.3223606624766417	0.5933285175961226
0.010969895	0.3271825528022237	0.5714551141062769
0.0112979532	0.3137886601045486	0.5437594980876883
0.0116358221	0.3301738799882698	0.5362686487992002
0.011983795	0.3178104575696657	0.5159206406207453
0.0123421742	0.3202711919882698	0.4941361876798009
0.0127112709	0.3139259708487347	0.4730598714667026
0.0130914055	0.3165897540347817	0.468832647238088
0.0134829081	0.3153156936859448	0.4536131801623027
0.0138861187	0.3169880827557118	0.4447475733872358
0.0143013875	0.3146799043836188	0.4356490787839186
0.0147290751	0.3125017766394327	0.4272538174650183
0.0151695527	0.3113940463138518	0.4176405758104197
0.015623203	0.3119358180812938	0.4134468214989952
0.0160904199	0.3133613118092007	0.4063928008526066
0.016571609	0.3120785025766418	0.4007521815448676
0.0170671882	0.3126953652231538	0.3952648277047566
0.0175775879	0.3112895119417587	0.3886224972421146
0.0181032512	0.3092921848278047	0.3825609183227862
0.0186446347	0.3114921165998977	0.3813618263516279
0.0192022084	0.3130649262766417	0.3786624027615179
0.0197764565	0.3089363421975727	0.3711989416627985
0.0203678777	0.3094679455464097	0.3696331083349607
0.0209769856	0.3079390446510608	0.3655146276720422
0.021604309	0.3056577581185028	0.3610844909896764
0.0222503927	0.3043058306673397	0.3573763254228188
0.0229157978	0.3000435551650147	0.3509853913895424
0.023601102	0.3011284761092008	0.3502295445402547
0.0243069004	0.2994276580185027	0.3472593877116856
0.025033806	0.3045317103394328	0.3508123628658032
0.0257824499	0.3053862577068747	0.3502773636031894
0.0265534822	0.3044754530208287	0.3479208075309047
0.0273475726	0.3052416246766417	0.3485069446430762
0.0281654104	0.3041863271696658	0.3462502154456159
0.0290077059	0.3051928338510607	0.3464900687793062
0.0298751906	0.3055042082952468	0.3461609323365578
0.0307686176	0.3067616891231537	0.3469056501356144
0.0316887629	0.3032114110278047	0.3433165713987759
0.0326364254	0.3056984181324557	0.3452908874643817
0.0336124281	0.3031869708231538	0.3419900256962035
0.0346176184	0.3030247390882698	0.3414331229789471
0.0356528693	0.3044560418045488	0.3426568354894145
0.0367190796	0.3043959650068747	0.3420442581444411
0.0378171754	0.3034193555208288	0.3410225643510629
0.03894811	0.3033144130603627	0.3407096979087744
0.0401128656	0.3041470090603627	0.3410123426184724
0.0413124536	0.3040499270650148	0.3403267956893163
0.0425479156	0.3040789208975728	0.3401802977741253
0.0438203245	0.3041811707743167	0.339931212811771
0.0451307852	0.3034508405208288	0.3388785015355316
0.0464804357	0.3048840526231538	0.3401395555618242
0.0478704478	0.3034606723905957	0.3388578670494126
0.0493020288	0.3030591537324557	0.3377771591425137
0.0507764216	0.3030411829161767	0.3379381935580406
0.0522949066	0.3025191902347817	0.3374111043295672
0.0538588024	0.3018957688115257	0.3366099613504578
0.0554694669	0.3026061623115257	0.3370191266715871
0.057128299	0.3036433419882698	0.3379012209187117
0.0588367389	0.3029141301673398	0.3372130052090702
0.0605962702	0.3027326068394327	0.3370421862690642
0.0624084209	0.3027907090278047	0.3368071129399789
0.0642747645	0.3022550473022237	0.336361611751805
0.0661969218	0.3024907833068747	0.3365127340276145
0.0681765617	0.3020753261859447	0.3358957176017973
0.0702154034	0.3017147473905958	0.3354646437509455
0.0723152173	0.3007802665533867	0.3345567463788537
0.0744778269	0.3012052286905957	0.3349062031904409
0.0767051099	0.3013056636231538	0.3347542449639954
0.07899900059999999	0.3020696806208277	0.335510763409969
0.0813614907	0.3018210473766417	0.3353038500288958
0.0837946319	0.3013468062231537	0.3347347258314827
0.086300537	0.3002579974394327	0.3334586928762936
0.0888813819	0.3000950457836187	0.333440730708628
0.09153940789999999	0.3003244326975728	0.3334039087194982
0.0942769229	0.3005226324185027	0.3336048628335329
0.0970963042	0.2999859224929218	0.3330888681240083
0.1	0.2999009816859447	0.3329126898180186
0.102	0.2999463776626888	0.3327604087496652
0.104	0.2999410806998977	0.3329946956263302
0.106	0.2996684386766418	0.3324516444369728
0.108	0.2988108739417588	0.3318990032732125
0.11	0.2990595666254797	0.3319617494848333
0.112	0.2994218561208277	0.3322333091293482
0.114	0.2997921664092008	0.3326767606039958
0.116	0.2998607893440838	0.3326811368790478
0.118	0.2994014103022238	0.3321263510226619
0.12	0.2989333779603627	0.3317527430022527
0.122	0.2987150207533867	0.3313705093219245
0.124	0.2982214242464097	0.3307978166987333
0.126	0.2974216478440838	0.3300193434540707
0.128	0.2974382808487347	0.3300953521430087
0.13	0.2980367190626888	0.3305189721396141
0.132	0.2981568098324557	0.3307148163338904
0.134	0.2977289108254798	0.3301913014024806
0.136	0.2974227772626887	0.3298948510275128
0.138	0.2975618510022238	0.3298314944112709
0.14	0.2962467144603628	0.3286276534490112
0.142	0.2965610357533867	0.3289644513296534
0.144	0.2963016916394328	0.3285629955352454
0.146	0.2964139168487357	0.3288416322285174
0.148	0.2966691225301307	0.3290339246812338
0.15	0.2959701698626887	0.3282981567742405
0.152	0.2958250859812937	0.328181695513824
0.154	0.2958889573371077	0.3280430467980364
0.156	0.2958902911719907	0.3281178073984968
0.158	0.2954898456092007	0.3276244787219991
0.16	0.2952085321673397	0.3273253817340011
0.162	0.2952125558789677	0.3271929656514565
0.164	0.2952670122138517	0.3273064296396033
0.166	0.2953260913254798	0.3273197284266098
0.168	0.2949919024092008	0.3269563836022866
0.17	0.2947829289394328	0.3267979378395767
0.172	0.2940281363394328	0.3259743144514448
0.174	0.2936380993975727	0.3255527242253703
0.176	0.2929239756138518	0.3248402303939003
0.178	0.2929485351789677	0.3249102610900559
0.18	0.2928402414417587	0.3246780809552797
0.182	0.2928669693092008	0.3246546171199982
0.184	0.2926694219905958	0.3243493082792892
0.186	0.2930892630812937	0.3248367744280067
0.188	0.2923303132301308	0.3239455988279144
0.19	0.2919664887882697	0.3236366118672387
0.192	0.2917563653557118	0.3232229552175198
0.194	0.2920514766789677	0.3235841218189037
0.196	0.2911100795371078	0.3226263437254183
0.198	0.2915675959045487	0.323078483030744
0.2	0.2914502722161768	0.3228886614554673
0.202	0.2913129403650148	0.3225602260208612
0.204	0.2908115349998977	0.3221749164923162
0.206	0.2901567877301308	0.3214546035839405
0.208	0.2903727623998977	0.321613895556823
0.21	0.2903518871580377	0.3215630204458212
0.212	0.2902131438185027	0.3215467336536939
0.214	0.2902308251929218	0.3214579085496777
0.216	0.2892267017324557	0.3204633765442977
0.218	0.2891226937975727	0.3202482657300892
0.22	0.2892946903766417	0.3204113176871303
0.222	0.2892528469278047	0.3204581922142237
0.224	0.2890749077812937	0.3201130641418977
0.226	0.2888378560138518	0.3198764682669707
0.228	0.2882101758580377	0.319099377421538
0.23	0.2882510630812937	0.3191124087424546
0.232	0.2883721383580378	0.3193799262638327
0.234	0.2880730409231537	0.3190483105646268
0.236	0.2877922507115258	0.3187805635371294
0.238	0.2880927383882698	0.3191187927844546
0.24	0.2876209468859448	0.3186681317833624
0.242	0.2878553626487347	0.3187651257488326
0.244	0.2874529087812937	0.318338431557826
0.246	0.2872739586743168	0.3181039511473771
0.248	0.2876096585231537	0.3183154982124579
0.25	0.2871852243347818	0.3177960061200196
0.252	0.2868082800626888	0.3175882535225981
0.254	0.2867508475371077	0.3174718431668763
0.256	0.2864477000696657	0.3170592894617766
0.258	0.2862376159440838	0.3168227025966611
0.26	0.2862959328115257	0.3168825718558242
0.262	0.2862774704231537	0.3168577276442354
0.264	0.2857147496440837	0.3162555128254852
0.266	0.2860622423231537	0.3166241907648632
0.268	0.2858666098138518	0.3163288162670974
0.27	0.2852933844812937	0.3157458982402451
0.272	0.2853853610231537	0.315823081393161
0.274	0.2849277164603627	0.315280799278546
0.276	0.2850967788464097	0.3154667512538642
0.278	0.2849157969254797	0.3151976364292685
0.28	0.2854474743022238	0.315814553210395
0.282	0.2845740527812938	0.3147955393172431
0.284	0.2844303771208287	0.3146760166735235
0.286	0.2839130563464097	0.3141624014383909
0.288	0.2837879266068747	0.3141275449308514
0.29	0.2840714031533867	0.3142780713660955
0.292	0.2836941847975727	0.3138275789711397
0.294	0.2836137477301307	0.3137955854293539
0.296	0.2836784098673397	0.3137514238269413
0.298	0.2833843640719907	0.313441430910727
0.3	0.2835758494696657	0.3135318818105917
0.302	0.2834461762557117	0.3134283196006538
0.304	0.2830773115580377	0.3130356915941338
0.306	0.2831038371417587	0.3131158425897356
0.308	0.2826660640092007	0.3125918774722023
0.31	0.2825170287208277	0.3123401937742525
0.312	0.2826161513603627	0.3124606615103171
0.314	0.2827242525673397	0.312664182564788
0.316	0.2820142518905958	0.3118233507316029
0.318	0.2815857316952468	0.3112982860752728
0.32	0.2818992093464097	0.3116372760489218
0.322	0.2814915559278047	0.3112478832923744
0.324	0.2814318926975727	0.3111750818624281
0.326	0.2814933652231538	0.3112439353352304
0.328	0.2812164094650147	0.3108364520676126
0.33	0.2813675751998977	0.3110152642958897
0.332	0.2812534153557117	0.3108472510390429
0.334	0.2813179575719907	0.3108421216854596
0.336	0.2808569467324557	0.3104849287847231
0.338	0.2810029924836188	0.3105556116165376
0.34	0.2810319433650147	0.3105453771819932
0.342	0.2810453024743167	0.3105506365525986
0.344	0.2808625015603627	0.3103044706911625
0.346	0.2807774575254797	0.3103036321047786
0.348	0.2810498989859447	0.3105787158608208
0.35	0.2803702453905957	0.3097987638546869
0.352	0.2807919671603627	0.3101828478715446
0.354	0.2800156756347817	0.3093366504498523
0.356	0.2802857906208278	0.3095779568605789
0.358	0.2806505537161768	0.3099176731203999
0.36	0.2812766392254797	0.3105011319373638
0.362	0.2813946351092007	0.3105887691162411
0.364	0.2819051041254798	0.3110270662919633
0.366	0.2824857740905957	0.311576537046143
0.368	0.2817748412417587	0.310808432065211
0.37	0.2810668050301308	0.3102163208118556
0.372	0.2811346172138517	0.3101853501444248
0.374	0.2809015526371078	0.3099577108668365
0.376	0.2804800611347817	0.3095208970525231
0.378	0.2800560427440837	0.3091431594795803
0.38	0.2799422814952467	0.3090155486056455
0.382	0.2803138218092007	0.3092905458428563
0.384	0.2801352724766418	0.3091259612206818
0.386	0.2799916584696657	0.3089535039141594
0.388	0.2798466378208287	0.3087958003857694
0.39	0.2795320891464098	0.3083620124294117
0.392	0.2786002148045487	0.3075298080320377
0.394	0.2790601790464097	0.3080076344133929
0.396	0.2794486730138517	0.3082908633703729
0.398	0.2794482446138518	0.3082195644451041
0.4	0.2793546288766418	0.3081581968014173
0.402	0.2794992609045487	0.3082686138796618
0.404	0.2796939292836187	0.3084265481922968
0.406	0.2791652673208287	0.3078661817056007
0.408	0.2792609139975727	0.3079827466572415
0.41	0.2792205697138518	0.3078953985976223
0.412	0.2792457348533867	0.307847806603628
0.414	0.2789184649487347	0.3076330520426632
0.416	0.2787803510371077	0.3073777701600373
0.418	0.2791972382603627	0.3078796392152535
0.42	0.2792181862905957	0.3077783724812541
0.422	0.2798645177347817	0.3084675475249704
0.424	0.2797831284533868	0.3083755833891744
0.426	0.2788273527185027	0.3074247459543283
0.428	0.2779572294557118	0.3065755361016782
0.43	0.2766656446464097	0.3052546758020802
0.432	0.2759473996022238	0.3046026986700401
0.434	0.2752221624696657	0.3038555122450546
0.436	0.2745321122998978	0.3031407711760466
0.438	0.2743470053812938	0.3029480912262273
0.44	0.2741911630371077	0.3027089962813186
0.442	0.2740425815812937	0.3026934624243243
0.444	0.2731598776254797	0.3018346310936203
0.446	0.2735965798161767	0.302109438576954
0.448	0.2729630929417587	0.3015947277560123
0.45	0.2728444696650147	0.3014116869647264
0.452	0.2720499785626888	0.3006985670729093
0.454	0.2717363435161767	0.300411029009349
0.456	0.2716579887464097	0.3002101880463794
0.458	0.2710222670998977	0.2996139588928191
0.46	0.2710370152929217	0.2995871279384782
0.462	0.2706464906557117	0.299128435217608
0.464	0.2703062093836188	0.2988879273627504
0.466	0.2698445471115257	0.2983913300089973
0.468	0.2700130631161767	0.2985820051026762
0.47	0.2692682751371077	0.2977948566772243
0.472	0.2693037707859447	0.2977560992088771
0.474	0.2691160602743168	0.2976883809562674
0.476	0.2687000404161768	0.2972036005483676
0.478	0.2687720248975727	0.2973051735279837
0.48	0.2692467519952467	0.2977484396663393
0.482	0.2694068901859447	0.2978871160188035
0.484	0.2694171415812937	0.2978841927085677
0.486	0.2694680495254797	0.2979166565387824
0.488	0.2697576770673397	0.2981554489172732
0.49	0.2696939574394328	0.2981710431735978
0.492	0.2688389766324557	0.2972672968286891
0.494	0.2686079552812937	0.2970104385647666
0.496	0.2678180128231538	0.2962870017598492
0.498	0.2678466970231538	0.2963025374987588
0.5	0.2674647355068747	0.2959367893960026
0.504	0.2667167004231537	0.2951738650371731
0.508	0.2661717793208287	0.2946855417773147
0.512	0.2656111311812938	0.294028317689415
0.516	0.2651960904161768	0.2936547544015306
0.52	0.2647060426859447	0.2932274014551164
0.524	0.2642901460324557	0.2927357593737086
0.528	0.2639907121278047	0.2924421877362854
0.532	0.2634293964324557	0.2918526613158506
0.536	0.2632805097789678	0.291766247585041
0.54	0.2625392220138518	0.2909957901166139
0.544	0.2624672354533867	0.2909423075402591
0.548	0.2619103225743167	0.2903769023818581
0.552	0.2615904390254797	0.2900615066785167
0.556	0.2611563874254798	0.2895897662963048
0.5600000000000001	0.2609374948464098	0.2894817087062094
0.5639999999999999	0.2610151403673397	0.2895564750137435
0.5679999999999999	0.2606762240185028	0.2892582319780942
0.572	0.2601630056092007	0.2887486497676302
0.576	0.2598392051417587	0.2883759768439878
0.58	0.2595485062185027	0.2881499200604672
0.584	0.2591819471743168	0.2877576472564716
0.588	0.2589034082766417	0.2874898436780259
0.592	0.2584214341626888	0.2870759849435569
0.596	0.2580508175929218	0.2866976398962474
0.6	0.2579872756371077	0.2866782734144782
0.604	0.2586757026510608	0.2873306260706088
0.608	0.2588935880324557	0.2876528838061223
0.612	0.2581286032115258	0.2868570691435143
0.616	0.2570667578533867	0.2858459253936144
0.62	0.2565204681743168	0.2852584321693227
0.624	0.2559710973440837	0.2847734370860535
0.628	0.2557338914998977	0.2845239572665521
0.632	0.2551275721859448	0.2840373615311536
0.636	0.2549457102161767	0.2838754124915759
0.64	0.2547436465626887	0.2837299993088504
0.644	0.2550586844231537	0.2840529796820692
0.648	0.2550825840719907	0.2841915537227974
0.652	0.2546961724719908	0.2837532505661898
0.656	0.2545947055301307	0.2837672902637317
0.66	0.2547965654417588	0.2840584408180493
0.664	0.2544499118603628	0.2836881276310502
0.668	0.2547496957045488	0.28404246018531
0.672	0.2541499547371077	0.28343550540944
0.676	0.2535043346487347	0.2829171798855933
0.68	0.2534964740347817	0.2829077747096597
0.6840000000000001	0.2533454792859448	0.282831433475948
0.6879999999999999	0.2531469257324557	0.2826443944121247
0.6919999999999999	0.2532246730278047	0.2827446357442798
0.696	0.2528357234510608	0.2823687667271277
0.7	0.2522793641998978	0.2819075560261232
0.704	0.2524860542650147	0.2821287856260359
0.708	0.2521245229975728	0.2818241579023905
0.712	0.2521861000231537	0.2819287422494063
0.716	0.2522127578464097	0.281961459253647
0.72	0.2516078096022237	0.2814904559516969
0.724	0.2518395584626887	0.2817470083917945
0.728	0.2525485454580377	0.2824279128863729
0.732	0.2521383866324557	0.2821092996944354
0.736	0.2514976120626887	0.2814703296751378
0.74	0.2514087686068748	0.2813005102868888
0.744	0.2515995628161767	0.2815713514810234
0.748	0.2513969924231537	0.2813929723329693
0.752	0.2509401799650147	0.2810773706782642
0.756	0.2511754411859448	0.2812454771075069
0.76	0.2512213267440837	0.2813719387697775
0.764	0.2507259636743168	0.2809378155218554
0.768	0.2508486636138517	0.2810989586550231
0.772	0.2503483798254797	0.2806393821910738
0.776	0.2505433941464097	0.2808154027881826
0.78	0.2506632782743168	0.2809770943714495
0.784	0.2501990687929218	0.2805287558855442
0.788	0.2502462973673397	0.2806309852414102
0.792	0.2509465638301307	0.281329726971745
0.796	0.2504958333557117	0.2809731339350606
0.8	0.2505461904464097	0.2810030432412618
0.804	0.2505810020231538	0.28109429029998
0.8080000000000001	0.2500198456115257	0.2805956957931371
0.8120000000000001	0.2503696208603627	0.2809187670055724
0.8159999999999999	0.2501742082510607	0.2808640509815633
0.82	0.2502011968766417	0.2808224531425483
0.824	0.2499213852231537	0.2805608171146362
0.828	0.2500518162231538	0.280765292130122
0.832	0.2501850925766417	0.2810308884296311
0.836	0.2501370205580377	0.2808970326743405
0.84	0.2505534618533868	0.2813009015306515
0.844	0.2513569731185027	0.2821379516659834
0.848	0.2513647431859448	0.2821631996019726
0.852	0.2514782199324557	0.2822321199134794
0.856	0.2515358245440837	0.2823280647482392
0.86	0.2508248091952467	0.2815668061394131
0.864	0.2515235815022238	0.2824019080296308
0.865	0.2508317283468928	0.2815792221280589
0.868	0.2508867173696658	0.2817254500541333
0.87	0.2507038454528041	0.2813764377545376
0.872	0.2510877908650148	0.281958333801093
0.875	0.2509612361080837	0.2818973392337806
0.876	0.2507699449231537	0.2817214345734351
0.88	0.2506433180412482	0.2816199703802021
0.88	0.2500997534083454	0.2810764068830101
0.885	0.2512320752522466	0.2822797539367335
0.89	0.2512538805458572	0.2825268010751217
0.895	0.2511967993310244	0.2825721747451482
0.9	0.2513052601891841	0.2828910770246205
0.905	0.2520139276091169	0.2836829639942201
0.91	0.2521681819565554	0.2839877040302057
0.915	0.2521291447649835	0.2841021212035262
0.92	0.252301157145315	0.2843032399029557
0.925	0.2528463993644461	0.2850661712685548
0.93	0.2532518516961969	0.2855843449367325
0.9350000000000001	0.2536288583971884	0.2861616474501751
0.9399999999999999	0.2540464123200301	0.2867470310737771
0.945	0.2549305710122194	0.2877002001640114
0.95	0.2552014357908368	0.2880989461887945
0.955	0.2554455511400283	0.2885824683505518
0.96	0.256177057903119	0.2893748646863682
0.965	0.2565079749684414	0.28991712094474
0.97	0.2572963264597853	0.2908994349519671
0.975	0.2575856738722533	0.2913702081366363
0.98	0.2581908211205726	0.2921535696851212
0.985	0.2589494709804278	0.2931116753138006
0.99	0.2592412979294884	0.2935435569009885
0.995	0.259872725582776	0.29439048283684
1	0.2604321610965974	0.2950996888410807
1.005	0.2609427802430052	0.2957838249027983
1.01	0.2616768325984932	0.2967540003988221
1.015	0.2625690651375803	0.2978203813159379
1.02	0.2629053532536486	0.2984234779101425
1.025	0.263526101040243	0.2992829654234668
1.03	0.264484136824982	0.3004088070491153
1.035	0.2649634320650131	0.3011256534361386
1.04	0.2658255261687837	0.3022094518273662
1.045	0.2662751685420887	0.3029131853663251
1.05	0.2671122441402353	0.3039458242588796
1.055	0.2677824268668666	0.3048435929865659
1.06	0.2680576313812036	0.3054211609585019
1.065	0.2689309521031399	0.3065131949171681
1.07	0.2698133192110164	0.3076750219973767
1.075	0.2704608375921587	0.3085566232999644
1.08	0.2708884460668561	0.309286616767728
1.085	0.2716238169401828	0.3103765323860876
1.09	0.2721154183764228	0.3110811015475035
1.095	0.2731302352093223	0.312360436605805
1.1	0.2733192244102668	0.3129126710920598
1.105	0.2734905015734534	0.3134648401513751
1.11	0.2738470055651384	0.314169188447105
1.115	0.2747699004497676	0.3153216191489555
1.12	0.2762226408306979	0.3169989929822031
1.125	0.2767458475616864	0.317874196922426
1.13	0.2762854067763851	0.3178811808377102
1.135	0.2767718164704567	0.318732124067557
1.14	0.2770557334823029	0.3194144822564473
1.145	0.2774385204597353	0.3202177893588143
1.15	0.2779472161100807	0.3211440826567772
1.155	0.2783159798127099	0.3218344803655906
1.16	0.2789520568787022	0.322896664758743
1.165	0.2788898049921351	0.3232661968762626
1.17	0.2793467340549959	0.324239474197372
1.175	0.2803038575146418	0.3255347759529444
1.18	0.2807555071267662	0.3265076280412292
1.185	0.280976621803309	0.3271683001030882
1.19	0.2817116570544685	0.3283977102889185
1.195	0.2822442275225546	0.3293987131998556
1.2	0.2827210194399943	0.3302957080624396
1.205	0.283231615833372	0.3313818663421171
1.21	0.283965799661431	0.332470471875438
1.215	0.2848525545860945	0.3339459711815444
1.22	0.285316666283873	0.334916280723027
1.225	0.2857830670686358	0.3359693324511835
1.23	0.2866208298946228	0.3372573083618816
1.235	0.2875911389718864	0.3387763373077369
1.24	0.2879554983583134	0.3396290040917354
1.245	0.288670963350069	0.3409242796405863
1.25	0.289381533637342	0.3422382832423203
1.255	0.2903967478056603	0.3437930357602343
1.26	0.290993791510412	0.3449065582334685
1.265	0.2917894586531213	0.3462916199933423
1.27	0.2928098763305685	0.3479319137364714
1.275	0.293991617867419	0.3496307980596314
1.28	0.2944029698694673	0.3506783358088834
1.285	0.2955309810720596	0.35241840935726
1.29	0.2965116288092819	0.353997423088564
1.295	0.2976500518871415	0.3557685008626058
1.3	0.2982916388720851	0.357073767241495
1.305	0.2991535363603798	0.3584837971886851
1.31	0.3001313099979403	0.3600898932843468
1.315	0.3014815008081905	0.3621415222319223
1.32	0.3024369766866445	0.3637120066728965
1.325	0.3041388921805559	0.3660371329710476
1.33	0.3051390192294737	0.3676532320902118
1.335	0.3062638149552913	0.3694264246120849
1.34	0.3073647842803536	0.3710864373229782
1.345	0.3085639254725701	0.3728555718186496
1.35	0.3097659432020813	0.3746471617370162
1.355	0.3109853671953196	0.3765443145927843
1.36	0.3124415126557467	0.3785973351672964
1.365	0.3135597265630374	0.380334480311974
1.37	0.3149068944711561	0.3823043975249195
1.375	0.3163777666399367	0.3842871428502277
1.38	0.3176939386953613	0.3862101213183315
1.385	0.3189368565518435	0.3879957832774978
1.39	0.320583280098708	0.3901705460057616
1.395	0.3227188322152196	0.3929593321735518
1.4	0.3253696120976745	0.3960544791300434
1.405	0.3271065615944203	0.3981980195391962
1.41	0.3296202196796921	0.4011815502231665
1.415	0.3319370729830012	0.4039477520905209
1.42	0.334080233919737	0.4064851224776912
1.425	0.3363623213258335	0.409196188282445
1.43	0.3389211701041462	0.4121894945631395
1.435	0.3408569455964771	0.4143486065106572
1.44	0.3432283166861685	0.4172176326397205
1.445	0.345662382673363	0.4200771352954669
1.45	0.3480624999064508	0.4227184043513851
1.455	0.3487826845705636	0.4241802225112984
1.46	0.3487764591252775	0.4244243234260439
1.465	0.3502084669937354	0.4260880159729789
1.47	0.3516798717688592	0.4278060072402621
1.475	0.3530093443790002	0.4294139246482924
1.48	0.3543303647314804	0.4308968739048964
1.485	0.3562491985989229	0.4330107895777861
1.49	0.3582059695433321	0.4349052101336767
1.495	0.3600185212757699	0.4369075258094208
1.5	0.3619076778725189	0.4389487944705728
1.505	0.3644743937452667	0.4415867558170894
1.51	0.3669392801620689	0.4441376676696819
1.515	0.368924583903899	0.4461094247998345
1.52	0.3708752819376353	0.4480346071620364
1.525	0.3729631732959717	0.4499743902689249
1.53	0.3753298743533745	0.4521673417340741
1.535	0.3768343469643204	0.4536028111117598
1.54	0.3794353707664597	0.4560613930037463
1.545	0.3813885105164838	0.457680868429992
1.55	0.3842885141081168	0.4604712188584202
1.555	0.3868141057468061	0.4627612742365899
1.56	0.3892408870388235	0.4648654811383264
1.565	0.3921375388482534	0.46751502640024
1.57	0.3952695497474978	0.4703193236026011
1.575	0.3986020710164304	0.4733780104119875
1.58	0.4015543117692488	0.475948282442368
1.585	0.4045167677648185	0.4785305644538834
1.59	0.4082124702328294	0.4819082082564289
1.595	0.4115448686165779	0.4847495094381848
1.6	0.4148042449974531	0.4876301447834326
1.605	0.4182784447123868	0.4906677445818806
1.61	0.4214583451511702	0.4934591692707843
1.615	0.4250688935103043	0.4966405755489316
1.62	0.4280107011472439	0.499061078673201
1.625	0.431503533769559	0.5020803293931098
1.63	0.434538995453561	0.5048007959519859
1.635	0.4383352905767551	0.5079643249291032
1.64	0.4416752762618429	0.5109007135700345
1.645	0.4448488765719268	0.5135853434612891
1.65	0.4480428392813688	0.5162342589451407
1.655	0.4520088472703105	0.5197798265460186
1.66	0.4556428758969793	0.5228230173069056
1.665	0.4593489273164842	0.5260461496898011
1.67	0.4626310391830868	0.5287995373986137
1.675	0.4665883871052829	0.5323094287406088
1.68	0.4705528699848529	0.5357668493894573
1.685	0.4741631691759289	0.5388207517731344
1.69	0.4782665988173293	0.5424074806163083
1.695	0.4813236347970372	0.5450554708201977
1.7	0.4859699259795707	0.5492115796752093
1.705	0.4894963399021477	0.5521053200055366
1.71	0.4935133449735418	0.5557167832733011
1.715	0.4977445111318443	0.559467147093423
1.72	0.5016179954069679	0.5628000118779651
1.725	0.5060321890639257	0.5666157670114349
1.73	0.511120710519924	0.5711972289117118
1.735	0.5136512060250913	0.5732404629623761
1.74	0.5190291830098466	0.5782484103224714
1.745	0.5226606806899416	0.581500161453119
1.75	0.5262333471219012	0.5845318411015096
1.755	0.5300646529124581	0.5878199101784718
1.76	0.5339846717102188	0.5912458211393639
1.765	0.5376942284451771	0.5945865382198535
1.77	0.5416245589414314	0.5980298492719417
1.775	0.5456396533551329	0.6015421143019977
1.78	0.5494487173274347	0.6049011573490558
1.785	0.5532827654485164	0.6082961163668815
1.79	0.5571005300245128	0.6116518189866865
1.795	0.5610162664201986	0.6151543643799628
1.8	0.5646228090551543	0.6182387817798648
1.805	0.5679440408476413	0.6212258413681873
1.81	0.5717384441897972	0.6246071789488512
1.815	0.575769776693838	0.628124761061737
1.82	0.5796588939862523	0.6316954757756124
1.825	0.582803254549732	0.6344378908831299
1.83	0.5867677586110153	0.6379692034381416
1.835	0.5904239178311298	0.6412390858306661
1.84	0.5938733458638799	0.6443262335020991
1.845	0.5970191501075246	0.6471477103193407
1.85	0.6008049351720183	0.6505157375907649
1.855	0.6036345979647	0.6529360038279309
1.86	0.6074472601813186	0.6563711493146053
1.865	0.6109973820924057	0.6595145854489034
1.87	0.6144150067473118	0.6626064351236467
1.875	0.6168934362701376	0.664781571933396
1.88	0.620446984856712	0.6679510877872755
1.885	0.6233435409305921	0.6704917165371995
1.89	0.6257993680845457	0.672620237158314
1.895	0.6288406101651455	0.6753145900562061
1.9	0.6311448506693149	0.6773523096283971
1.905	0.6339080289299063	0.6798001439554147
1.91	0.6364402064498634	0.6820246619119094
1.915	0.6390902127372309	0.6843137666585695
1.92	0.6409266740959609	0.6858332016317353
1.925	0.6432807128883991	0.6879461847900674
1.93	0.6449389148871599	0.6893498068863084
1.935	0.6474154951789984	0.6914556781839126
1.94	0.6493890054975466	0.6932010873373482
1.945	0.6505899289383704	0.6940940496872544
1.95	0.6520293302856325	0.6952630051224626
1.955	0.6537885876788364	0.696719424697591
1.96	0.6554788442258672	0.6981096356110542
1.965	0.6562668967704361	0.6986561702797289
1.97	0.6577000857482017	0.6998316336580064
1.975	0.658766552134552	0.7006017513269512
1.98	0.6596323398867264	0.7012160220180275
1.985	0.6603106411834525	0.701697596887475
1.99	0.6610800595703097	0.7021754740240812
1.995	0.6619912099242328	0.7028541619471954
2	0.6625972657264155	0.7032112598728073
2.005	0.6646641087891558	0.7051349761560658
2.01	0.6643027615284643	0.7043809187116138
2.015	0.6651983569465841	0.7050433966223568
2.02	0.6654361495342802	0.7049855873420391
2.025	0.6661932735240638	0.705525826393675
2.03	0.6663785809193846	0.7054722543560602
2.035	0.667554940573363	0.7064047472990558
2.04	0.6670575854864657	0.7056172403772514
2.045	0.6675287566203109	0.7058679797118157
2.05	0.6680031721937197	0.706230086428277
2.055	0.6677339649592587	0.7056597063461475
2.06	0.6661485510512108	0.7039820376734861
2.065	0.6592726878997777	0.6968288857327348
2.07	0.6558425643144115	0.6930742402328477
2.075	0.6533589710756212	0.6904316890665072
2.08	0.6508882652115608	0.6876898465047522
2.085	0.6487467474317726	0.6853642503677416
2.09	0.6461087329231564	0.6824802418949257
2.095	0.6444661764651688	0.6807031633653698
2.1	0.6424128325480085	0.6784208372079539
2.105	0.6395600766989739	0.6753607048102065
2.11	0.6380087943622516	0.6736040903290411
2.115	0.6349103830324142	0.6703123988309247
2.12	0.6330650740642128	0.6681998176925996
2.125	0.6311306835937153	0.666059915272205
2.13	0.6291825358252036	0.6638693806582431
2.135	0.6277505298282314	0.6622897252919728
2.14	0.6265339589024186	0.6608600531869359
2.145	0.6243586607877786	0.6585558229249349
2.15	0.6226665395737402	0.6566657888384629
2.155	0.6212722808850737	0.6550655767615726
2.16	0.6189365943919318	0.652525224653677
2.165	0.6174748972983102	0.6509092423556015
2.17	0.6154738282812996	0.6487301737230448
2.175	0.6134627912192798	0.6465310414055651
2.18	0.6113783905792352	0.6443174991761912
2.185	0.6092132212314672	0.6420670964640905
2.19	0.6072322115810256	0.6398752930061675
2.195	0.6046710671836769	0.6371109657532904
2.2	0.6029954466322858	0.6352778029129514
2.205	0.6007984292195975	0.6329499826363719
2.21	0.5983582744949432	0.6303829461048905
2.215	0.5959471260631264	0.6277978187196338
2.22	0.5934299957722937	0.6251036080417965
2.225	0.5914847017898203	0.6230268402594882
2.23	0.5894038673946226	0.6207711471575499
2.235	0.5867620651817819	0.6180564086669486
2.24	0.5846434383718616	0.6157348930127906
2.245	0.5823594393891992	0.6133283686713955
2.25	0.5804157258182051	0.6112608742798084
2.255	0.5781054690036643	0.6087997631951442
2.26	0.5757626209382933	0.606289824207495
2.265	0.5738794287568586	0.6042948936507144
2.27	0.5715381778883925	0.6018133248141384
2.275	0.56863113402998	0.5988068237258958
2.28	0.5665938261430997	0.5965772490705055
2.285	0.5643775107183121	0.5942605302631081
2.29	0.562198390838776	0.5919569940838856
2.295	0.5600508154508367	0.5896691190901361
2.3	0.5577300648162937	0.5872753432538093
2.305	0.5557337724722781	0.5851094676032622
2.31	0.5539336058001938	0.5831512728531615
2.315	0.5516840136866125	0.580871952066079
2.32	0.5492671657307507	0.5782586726880481
2.325	0.5472479802612298	0.576156977387798
2.33	0.5448351364377207	0.5735289947474664
2.335	0.5425621593773563	0.5711198694623881
2.34	0.5405495879126505	0.5690284613249246
2.345	0.5388070084600136	0.5672066619309872
2.35	0.5368356238124212	0.5650702101407121
2.355	0.5344675872846337	0.5626178923815681
2.36	0.5326990479324304	0.5607435632322865
2.365	0.5308839599528058	0.5587879204216127
2.37	0.5286303845700865	0.5564418160335542
2.375	0.5262612458961355	0.553977808384207
2.38	0.5248224705104038	0.5524012574132418
2.385	0.5225968573135233	0.5500823121744456
2.39	0.5205582311671091	0.547934084693021
2.395	0.5189677238174023	0.5461670446670804
2.4	0.5171229307824829	0.5442811624854534
2.405	0.5151150561360033	0.5421178540917021
2.41	0.5129250711919678	0.5397928129000954
2.415	0.5112171897912827	0.5379714445562739
2.42	0.5094708814861015	0.536153686812585
2.425	0.5076074068424464	0.5342173395586793
2.43	0.5058221337910407	0.532285376680375
2.435	0.5036724937697039	0.5299876964930149
2.44	0.5020424474908299	0.5282225427879585
2.445	0.4999740615003211	0.5260660970659927
2.45	0.498677938380348	0.5245962306844751
2.455	0.4965090282882065	0.5223902611572985
2.46	0.4952217975490443	0.5209700041820409
2.465	0.4934570430762321	0.5190727568756557
2.47	0.4915509407637218	0.5171042797103091
2.475	0.4897259647498852	0.5151314747943894
2.48	0.4884853887763751	0.5138053633070027
2.485	0.4865706978224616	0.5117634347828022
2.49	0.4852591891129768	0.5103829175191688
2.495	0.4834839890144967	0.5084860245252311
2.5	0.4816082536230253	0.5064804221237812
2.505	0.4804830179667688	0.5052480131027705
2.51	0.4788069895424649	0.5034878972314715
2.515	0.4777603651542696	0.5023247171057857
2.52	0.4762629810778067	0.5007095430740959
2.525	0.4745470383950954	0.4989276950129569
2.53	0.473493117255209	0.4976963971509185
2.535	0.4716699618879763	0.4958088177422263
2.54	0.4705799939864144	0.494586245639092
2.545	0.4693867873708149	0.4932680710176092
2.55	0.4678361394685565	0.4916610849744982
2.555	0.4666879597303369	0.4903455258451067
2.56	0.4650572118245749	0.4885962309886467
2.565	0.4640455664171268	0.4875162860785079
2.57	0.4625586203373315	0.4859251231641352
2.575	0.4613039264951156	0.4845064496763973
2.58	0.4600077399464036	0.4830810965903574
2.585	0.4588727976750869	0.4818780284873128
2.59	0.4579389561829956	0.4808173736657325
2.595	0.4564396091610011	0.479203936893123
2.6	0.4558072200165352	0.4784484181920167
2.605	0.4557795068719065	0.4783212743599039
2.61	0.4547954309970261	0.4771328764770944
2.615	0.4536870048410092	0.4759216064351356
2.62	0.4529939381653091	0.4750847900768809
2.625	0.4517221606255035	0.4735817369151181
2.63	0.4491686570146751	0.4708615024583345
2.635	0.4488838845208087	0.4703265504165192
2.64	0.4474559061094904	0.4687693927879999
2.645	0.4448883387518848	0.4658679681210618
2.65	0.4435299858094178	0.464239423020614
2.655	0.4400898858186768	0.4605628570036192
2.66	0.4382967256695454	0.4582997350781872
