# Supplementary material for: Solution structures in alkali nitrates and nitrites at high concentrations
Source: RSC Adv. 2026 Mar 10;16(15):13347–57. doi: 10.1039/d5ra07630g (PMC12973280; doi:10.1039/d5ra07630g)
Supplement: RA-016-D5RA07630G-s001 [file RA-016-D5RA07630G-s001.zip › MNOx_SAXS/SAXS_SEN_D01_161_3rej_avg_sub.dat]

Qvector_A	Intensity	Uncertainty
0.00337528505	0.4184896422649693	8.679333705268215
0.00347622402	3.469425675122139	16.66361260107632
0.00358018161	0.6988320941697399	13.06902518849724
0.00368724807	0.3274436108364398	11.8952169493523
0.0037975164	0.08266949202686824	9.680941196400704
0.00391108233	-7.786287456544564	8.969907573586761
0.00402804449	2.00146597940784	10.43399527879083
0.00414850444	0.9772827953602103	8.323335506963698
0.00427256678	-0.7555096086874107	5.964251389674045
0.00440033924	0.1120603603602097	4.995480824743305
0.00453193279	-0.3320889403540814	4.650768881734358
0.00466746167	-0.06612283559217058	4.365904969032707
0.0048070436	-0.11882618844932	3.728418408205565
0.00495079976	-0.01376402821122102	3.290663592457358
0.005098855	-0.07678713487788968	3.150133097024319
0.00525133787	0.06446045940782996	2.787770872639479
0.0054083808	0.02298604036020979	2.596365282069642
0.00557012014	0.007043147979249653	2.350686167788205
0.00573669635	0.08739034536020962	2.079787283066345
0.00590825408	0.07586712440783017	1.967894353644568
0.00608494229	0.11812170488402	1.776704074440045
0.00626691442	0.14540632607449	1.69353650768931
0.00645432849	0.17290636250306	1.517919900544815
0.00664734723	0.17045402655068	1.391077387063567
0.00684613826	0.1772600251221099	1.284093684918145
0.00705087419	0.19002197797925	1.190181893295313
0.00726173282	0.20492369712211	1.126226548668986
0.00747889725	0.22072205616973	1.039024149361864
0.00770255604	0.201218121074492	0.9675636429213454
0.007932903430000001	0.222157054050683	0.9250433299296814
0.00817013942	0.232625061836397	0.8324345922862219
0.008414470029999999	0.2246468362411589	0.8045817343449483
0.00866610743	0.2427598217173499	0.7536489393816389
0.00892527012	0.2442871695983019	0.6982224964164515
0.009192183160000001	0.2443731299792539	0.6742257388418716
0.00946707831	0.2413881547411589	0.6321995917369337
0.00975019429	0.249608928836397	0.5967386486920468
0.0100417769	0.2422116644078259	0.571105424316705
0.0103420795	0.2563471093125879	0.5470247986051723
0.0106513626	0.251453844550683	0.5224531911116896
0.010969895	0.2541940051459209	0.4984884297915834
0.0112979532	0.2458121532173499	0.4758083629025995
0.0116358221	0.256574093098302	0.4626880944839473
0.011983795	0.254105127098302	0.4522311303066487
0.0123421742	0.254878291884016	0.428754607589679
0.0127112709	0.255844480931635	0.4149871657484142
0.0130914055	0.25127825019354	0.4035316686650248
0.0134829081	0.2527125297411589	0.3910169525251727
0.0138861187	0.256430776860207	0.384195654807698
0.0143013875	0.2527255804078259	0.3736997694564177
0.0147290751	0.254652799336397	0.3694090711501904
0.0151695527	0.2529576574078259	0.3592071247096178
0.015623203	0.252764243384016	0.3542780611805336
0.0160904199	0.2534945350554449	0.3465283158221063
0.016571609	0.252065482007826	0.3407411392382077
0.0170671882	0.253202382512588	0.3357735341142485
0.0175775879	0.253008715336397	0.3303429981313061
0.0181032512	0.2543525587030639	0.3276224276829285
0.0186446347	0.251485925936397	0.3213566281291504
0.0192022084	0.25220866996973	0.3178070336842151
0.0197764565	0.2517961252649689	0.314059453861428
0.0203678777	0.251113212812588	0.3112790167107584
0.0209769856	0.249598487407826	0.3071746530418915
0.021604309	0.249040467726873	0.3044676935876931
0.0222503927	0.2480227399744919	0.3010936693782561
0.0229157978	0.244200413941159	0.2951426269674626
0.023601102	0.2458024439744919	0.294903853640597
0.0243069004	0.2446288779602069	0.2924609477030707
0.025033806	0.246248173012588	0.2925291471677313
0.0257824499	0.2481426502554449	0.2930340312499742
0.0265534822	0.247819761326873	0.2912653763636484
0.0273475726	0.2471842997268729	0.2904498797904403
0.0281654104	0.248426484531635	0.2904905879700793
0.0290077059	0.248188392131635	0.2894858475427119
0.0298751906	0.247611505284016	0.2882684192076166
0.0307686176	0.24742508529354	0.2875692412263015
0.0316887629	0.248053293141159	0.2881586183826421
0.0326364254	0.247782846355445	0.2873754804972674
0.0336124281	0.2479825779697299	0.28678578726553
0.0346176184	0.247634067436397	0.2860425981177796
0.0356528693	0.246914964060207	0.2851158964807761
0.0367190796	0.247571953722111	0.2852203866757562
0.0378171754	0.246335073755445	0.2839384149092904
0.03894811	0.247231044703064	0.2846264486827945
0.0401128656	0.247113541655445	0.2839789857357731
0.0413124536	0.2466061752697299	0.2828831474115292
0.0425479156	0.2469335695363969	0.2830350424429414
0.0438203245	0.2466764051506829	0.2824265338622272
0.0451307852	0.24614336799354	0.2815711082546969
0.0464804357	0.245486314103064	0.2807418928040715
0.0478704478	0.2454191421030639	0.2808164098901201
0.0493020288	0.245421624431635	0.2801396941290109
0.0507764216	0.245081905779254	0.2799789810074904
0.0522949066	0.2448148309649689	0.2797068039272588
0.0538588024	0.244808676326873	0.2795229293974616
0.0554694669	0.244256924445921	0.2786699517700966
0.057128299	0.244727840145921	0.2789857756677988
0.0588367389	0.24349773906973	0.2777966662975123
0.0605962702	0.2437032191554449	0.2780128462904404
0.0624084209	0.2435794678316349	0.2775959165074455
0.0642747645	0.24337504216973	0.2774816484214956
0.0661969218	0.243417282188778	0.277439272230374
0.0681765617	0.2429710811459209	0.2767915097093106
0.0702154034	0.242976624222111	0.2767265576241273
0.0723152173	0.242176058936397	0.2759525744349198
0.0744778269	0.2417276522125879	0.2754286603891071
0.0767051099	0.241620363603064	0.2750689752110596
0.07899900059999999	0.2408409594030639	0.2742820710426132
0.0813614907	0.240644153045921	0.2741269830593173
0.0837946319	0.2400978044173499	0.2734857496370159
0.086300537	0.239898066160207	0.2730987850884566
0.0888813819	0.2394739679030639	0.2728196751316089
0.09153940789999999	0.238749024812588	0.2718285220307129
0.0942769229	0.2386957741459209	0.2717780245721479
0.0970963042	0.238089060807826	0.2711920255154655
0.1	0.237614741598302	0.2706264714069302
0.102	0.237160836979254	0.2699748941448885
0.104	0.2365337905125879	0.2695874315878604
0.106	0.23638090386973	0.2691641366720092
0.108	0.2358200715744919	0.2689082281678986
0.11	0.235779272064969	0.2686814817053408
0.112	0.235411471403064	0.2682229530392366
0.114	0.2348623496554449	0.2677469739074061
0.116	0.2344248067935399	0.2672451848580928
0.118	0.23426184019354	0.2669868112335482
0.12	0.2332914020554449	0.2661107988419784
0.122	0.233520086184016	0.2661756051041835
0.124	0.2326047349649689	0.2651811554281973
0.126	0.2316750358411589	0.2642727581356335
0.128	0.231070219931635	0.2637273177362366
0.13	0.230929797736397	0.2634120761688338
0.132	0.230507121531635	0.2630651528879078
0.134	0.230384397264969	0.2628468120865541
0.136	0.229811832841159	0.2622839301706937
0.138	0.2292731995363969	0.2615428663553649
0.14	0.228596136484016	0.2609770996161076
0.142	0.2281168668506829	0.2605203086796926
0.144	0.2278566200744919	0.2601179518479314
0.146	0.227453422264969	0.2598811650902617
0.148	0.2268735802221109	0.2592384083006612
0.15	0.2263214353697299	0.2586494462905798
0.152	0.2257406701173499	0.2580973028620392
0.154	0.2256159316459209	0.2577700433282913
0.156	0.224789235088778	0.2570167738825978
0.158	0.2244408991173499	0.2565755541236251
0.16	0.2239102542602069	0.2560271256921497
0.162	0.22370953526973	0.2556899662737507
0.164	0.223501878141159	0.2555413170159605
0.166	0.2226898657173499	0.2546835238239321
0.168	0.222313143988778	0.254277646030788
0.17	0.2213648972554449	0.2533799270904194
0.172	0.220736356298302	0.2526825549641883
0.174	0.220504789964969	0.2524194350963683
0.176	0.2197573197554449	0.2516735952144615
0.178	0.2190398977840159	0.2510016464744572
0.18	0.218486797907826	0.2503246594202995
0.182	0.218256433364969	0.250044102797318
0.184	0.2178247013221109	0.2495046077206326
0.186	0.217068557788778	0.2488160894216689
0.188	0.216632942303064	0.2482482475526693
0.19	0.216020031898302	0.2476901748857218
0.192	0.2156143445792539	0.2470809540132705
0.194	0.2148941902363969	0.246426855130068
0.196	0.214470376036397	0.2459866596780232
0.198	0.214094457636397	0.2456053639967803
0.2	0.2136978047697299	0.2451362133219367
0.202	0.213036781474492	0.2442840857492551
0.204	0.212448850264969	0.2438122507339769
0.206	0.211922746898302	0.2432205811522312
0.208	0.2118355543078259	0.2430767059158036
0.21	0.210887349245921	0.242098500730184
0.212	0.2104185868316349	0.2417521950797189
0.214	0.2098011356744919	0.2410282377203802
0.216	0.20907112671735	0.2403078204956836
0.218	0.2086786276506829	0.2398042185642263
0.22	0.2086041347602069	0.2397207803349094
0.222	0.207859759564969	0.2390651232829052
0.224	0.207334786988778	0.2383729612185634
0.226	0.2068436530840159	0.2378822832617862
0.228	0.2061638441602069	0.237053063172313
0.23	0.205523131931635	0.2363844953402885
0.232	0.205065406660207	0.2360732123005372
0.234	0.2044940412840159	0.2354693301250764
0.236	0.2040726921792539	0.2350610247987293
0.238	0.2036507528078259	0.2346768276585549
0.24	0.2032325650363969	0.234279770878727
0.242	0.2030410338030639	0.2339508179118572
0.244	0.202321008012588	0.233206552154205
0.246	0.2018947963840159	0.2327248086763919
0.248	0.201754349074492	0.2324602082421927
0.25	0.20088965601735	0.2315004576096259
0.252	0.200605158379254	0.2313851519234482
0.254	0.199887521203064	0.2306085359977294
0.256	0.199435185550683	0.2300467938328267
0.258	0.1989628870602069	0.2295479921155794
0.26	0.198330260326873	0.2289169177754776
0.262	0.198040202950683	0.2286204783777025
0.264	0.1975512694030639	0.2280920506087213
0.266	0.196843542803064	0.2274055094065542
0.268	0.19632266319354	0.22678488741592
0.27	0.195964682141159	0.2264172137364744
0.272	0.19532313669354	0.2257608745844594
0.274	0.1950046502935399	0.2253577502570563
0.276	0.194518497660207	0.2248884868863142
0.278	0.193984297412588	0.2242661538054361
0.28	0.19340619069354	0.2237732866540874
0.282	0.1930726461554449	0.2232941496095509
0.284	0.192419453260207	0.2226651099628911
0.286	0.191664040922111	0.2219134038650123
0.288	0.1909936728459209	0.2213333094383529
0.29	0.1907865818935399	0.2209932673972822
0.292	0.190348274103064	0.2204816855602254
0.294	0.189660783684016	0.2198426384988736
0.296	0.189232333603064	0.2193053646209555
0.298	0.1886292698459209	0.2186863536215163
0.3	0.188395861831635	0.2183519121713632
0.302	0.1878473849792539	0.2178295462717619
0.304	0.187470472241159	0.2174288696838883
0.306	0.186949074488778	0.2169610970872852
0.308	0.186356121041159	0.2162819513422327
0.31	0.1859471143602069	0.2157702962433931
0.312	0.1854789229792539	0.215323449910955
0.314	0.1848510831840159	0.214791030199476
0.316	0.18455960981735	0.2143687252476295
0.318	0.18398337896973	0.2136959498972802
0.32	0.183319325684016	0.2130574092990849
0.322	0.182886385541159	0.2126427301626184
0.324	0.182518444598302	0.2122616508722117
0.326	0.1819113339411589	0.2116619209255271
0.328	0.181700952264969	0.211321011421671
0.33	0.180918728941159	0.210566434660137
0.332	0.180695186722111	0.2102890388233316
0.334	0.180129617345921	0.2096537978034363
0.336	0.1796904915983019	0.2093184901326714
0.338	0.179324114103064	0.208876749437753
0.34	0.1788212407602069	0.2083346908982527
0.342	0.1783501566363969	0.2078555067365319
0.344	0.1779088649887779	0.2073508501972758
0.346	0.1774354237268729	0.2069616144491594
0.348	0.177153912826873	0.2066827459006754
0.35	0.1766136876983019	0.206042222082298
0.352	0.176165145303064	0.2055560420787188
0.354	0.175724075626873	0.2050450664459661
0.356	0.175186649379254	0.2044788329350629
0.358	0.1748618379840159	0.2041289758140358
0.36	0.1745491110221109	0.2037736221502374
0.362	0.1742665721887779	0.2034607248650111
0.364	0.174089586279254	0.2032115672893084
0.366	0.1736598089935399	0.2027505911676588
0.368	0.173101611445921	0.2021352206419404
0.37	0.172296252888778	0.2014457867219634
0.372	0.172025487426873	0.201076237656681
0.374	0.171453780612588	0.2005099560800367
0.376	0.1710322485792539	0.2000731014922826
0.378	0.1704344228602069	0.1995215567846748
0.38	0.170053439579254	0.1991267236649138
0.382	0.16959647626973	0.1985732171327334
0.384	0.1692890952649689	0.1982798006650626
0.386	0.168935544855445	0.1978974067955655
0.388	0.168353036960207	0.19730221603425
0.39	0.1680819962459209	0.1969119359047169
0.392	0.167332178345921	0.1962617885687707
0.394	0.166886995312588	0.1958344678159152
0.396	0.1667274380125879	0.1955696451453659
0.398	0.166569348826873	0.1953406849428652
0.4	0.1661058713792539	0.1949094557907191
0.402	0.165657691826873	0.194427061094256
0.404	0.165362148474492	0.1940947837933787
0.406	0.164983429079254	0.1936843596964905
0.408	0.1644801264697299	0.1932019754728396
0.41	0.1640711846649689	0.1927460298783652
0.412	0.164000776950683	0.1926028649763536
0.414	0.1633921235554449	0.1921067270329489
0.416	0.163203110512588	0.1918005458289163
0.418	0.162577110188778	0.1912595275488933
0.42	0.162347198264969	0.190907400519831
0.422	0.161961488512588	0.1905645353420196
0.424	0.161694299312588	0.1902867716159132
0.426	0.1611137842792539	0.1897111949420243
0.428	0.1604385705840159	0.1890568948810691
0.43	0.160116475984016	0.1887055252396083
0.432	0.159535923684016	0.1881912412584369
0.434	0.1588897570697299	0.1875231259060326
0.436	0.1585081613983019	0.1871168393265732
0.438	0.1581031532792539	0.1867042585464708
0.44	0.1577753122030639	0.1862931648157856
0.442	0.157134872145921	0.1857857727433763
0.444	0.156849903160207	0.185524676262479
0.446	0.156657348798302	0.1851702271431143
0.448	0.156037760955445	0.1846694159448974
0.45	0.155756336822111	0.1843235744808283
0.452	0.155183535545921	0.1838321446918921
0.454	0.1548570457363969	0.1835317518905117
0.456	0.1547274438459209	0.183279663912458
0.458	0.1541516417221109	0.182743354263411
0.46	0.153754014107826	0.182304147594663
0.462	0.1533618282125879	0.1818437937438586
0.464	0.152912464455445	0.1814942037984396
0.466	0.15264960431735	0.1811964085894193
0.468	0.152253209431635	0.1808221732586922
0.47	0.151936756445921	0.1804633596952473
0.472	0.151712926698302	0.1801652770337437
0.474	0.1512808042935399	0.1798531471413547
0.476	0.1508059164221109	0.1793094988972591
0.478	0.1507455416554449	0.179278713578244
0.48	0.150647419674492	0.1791491323837202
0.482	0.1502014331221109	0.178681685228819
0.484	0.14985322321735	0.1783203016187943
0.486	0.149647302798302	0.1780959379094615
0.488	0.1494874526840159	0.1778852534038788
0.49	0.149060107231635	0.1775372212216328
0.492	0.1486364145697299	0.1770647613408818
0.494	0.148280092655445	0.1766826021817646
0.496	0.1478819424935399	0.1763509574689929
0.498	0.1475556050030639	0.1760114714664387
0.5	0.147008521031635	0.1754805921085462
0.504	0.1465508047602069	0.1750079821208779
0.508	0.1457403835316349	0.174254158847549
0.512	0.145190559674492	0.1736077591245773
0.516	0.1445917509935399	0.173050428105872
0.52	0.1436922662173499	0.1722136382106939
0.524	0.143387722898302	0.1718333493907945
0.528	0.142755841979254	0.1712073308001495
0.532	0.1421946596554449	0.1706179377790569
0.536	0.1414427094078259	0.1699284607336257
0.54	0.1409074855602069	0.1693640672024292
0.544	0.1404311447649689	0.168906231400914
0.548	0.1398575993792539	0.1683241938756638
0.552	0.1392591818935399	0.1677302640625463
0.556	0.1388165754840159	0.1672499686339345
0.5600000000000001	0.138237113541159	0.1667813415335562
0.5639999999999999	0.137784054984016	0.1663254035567657
0.5679999999999999	0.1371437689602069	0.1657257911641633
0.572	0.136597918260207	0.1651835767126643
0.576	0.136208328631635	0.164745114556347
0.58	0.1357543404221109	0.1643557687196503
0.584	0.135157757479254	0.1637334720535825
0.588	0.1348176831363969	0.1634041331569087
0.592	0.1341222429554449	0.1627768084977229
0.596	0.1337109969554449	0.1623578340803096
0.6	0.133280805445921	0.161971818719921
0.604	0.1330702085506829	0.1617251498097906
0.608	0.132549089184016	0.1613084046357714
0.612	0.132107069084016	0.1608355547471946
0.616	0.1314330714983019	0.1602122570668074
0.62	0.130944359955445	0.159682341286933
0.624	0.130497884722111	0.1593002417073676
0.628	0.1300876229316349	0.1588777059517182
0.632	0.129498192812588	0.1584079995223587
0.636	0.129355466531635	0.1582851862036099
0.64	0.128768246498302	0.157754616570021
0.644	0.1285736509506829	0.1575679632347242
0.648	0.1283544039887779	0.1574633904607976
0.652	0.1279680686506829	0.1570251634866384
0.656	0.127539239936397	0.1567118416015816
0.66	0.1272574948125879	0.1565193872405917
0.664	0.12698393366973	0.1562221668365807
0.668	0.126730443007826	0.1560232264677286
0.672	0.126304338212588	0.1555899070624959
0.676	0.125846194303064	0.1552590577003534
0.68	0.1256031469554449	0.1550144655542694
0.6840000000000001	0.1252607109840159	0.1547466832511489
0.6879999999999999	0.1249762099078259	0.1544736966171749
0.6919999999999999	0.1246248357840159	0.1541448165764102
0.696	0.1243572554459209	0.1538903167769775
0.7	0.1239431934887779	0.1535714033457968
0.704	0.1235640713983019	0.1532068210289536
0.708	0.123447270612588	0.153146923796286
0.712	0.123140948407826	0.1528836090148844
0.716	0.122854366326873	0.1526030861772848
0.72	0.1224968113744919	0.1523794765335866
0.724	0.1225042807316349	0.1524117525366915
0.728	0.1222554079506829	0.1521348001113816
0.732	0.12207702411735	0.1520479637069107
0.736	0.1215774877602069	0.1515502285726276
0.74	0.1214598876078259	0.1513516506925068
0.744	0.1210461782983019	0.1510179876372977
0.748	0.120874976807826	0.1508709773593546
0.752	0.120517489312588	0.1506547005978549
0.756	0.120342317526873	0.1504123738647209
0.76	0.120241118360207	0.1503917509186326
0.764	0.1200730215744919	0.1502848937631401
0.768	0.1198511156125879	0.1501014310678906
0.772	0.1195768127411589	0.1498678355387431
0.776	0.11948339879354	0.1497554278193743
0.78	0.119343333460207	0.1496571699560712
0.784	0.1190851727506829	0.1494148803268504
0.788	0.118990378841159	0.1493750895826135
0.792	0.1188170140459209	0.1492001989655438
0.796	0.1187400078411589	0.1492173298145519
0.8	0.118629211331635	0.1490860851368544
0.804	0.118372393122111	0.1488857025568843
0.8080000000000001	0.118338859841159	0.148914731096403
0.8120000000000001	0.1181912824554449	0.1487404496574534
0.8159999999999999	0.1179631122697299	0.1486529762394418
0.82	0.117918081212588	0.148539358598946
0.824	0.117864642560207	0.1485040954748229
0.828	0.1176947122030639	0.1484082092084075
0.832	0.1175626682697299	0.1484084855725639
0.836	0.1176353475506829	0.1483953807985666
0.84	0.1175664669744919	0.148313927389052
0.844	0.1177521284887779	0.1485331302409991
0.848	0.1177983718125879	0.1485968551636276
0.852	0.117725956512588	0.148479887329313
0.856	0.11769836001735	0.1484906349711389
0.86	0.1175473674221109	0.1482894041763911
0.864	0.117353175631635	0.1482315485723445
0.865	0.1170609956248592	0.1478092044386943
0.868	0.11711909249354	0.1479578799068097
0.87	0.1171463467677545	0.1478196060150912
0.872	0.1170657835935399	0.1479363916543832
0.875	0.1170273050699371	0.1479639768464677
0.876	0.116917040641159	0.1478686127568433
0.88	0.1171606025203242	0.148137784036168
0.88	0.1170788757692077	0.148056057901331
0.885	0.1169705664375488	0.1480187465420933
0.89	0.1170250108858296	0.1482984258984457
0.895	0.1170760154638193	0.1484518309397381
0.9	0.116986402167819	0.1485726446213792
0.905	0.1170102613321942	0.1486797087772401
0.91	0.1170893134550062	0.1489092425450074
0.915	0.1172074246057559	0.1491807957302657
0.92	0.1172830136601434	0.1492854624122142
0.925	0.1173937834727794	0.1496139282075936
0.93	0.1174643468844651	0.1497972030722494
0.9350000000000001	0.117679249889364	0.150212390591301
0.9399999999999999	0.1177516432393153	0.1504525986205614
0.945	0.1178404317620603	0.1506103935530639
0.95	0.1180132213161902	0.1509110590210144
0.955	0.1181715407619696	0.1513087809180623
0.96	0.1185030171667061	0.1517011339658426
0.965	0.118596197164451	0.152005650456892
0.97	0.1188322672627134	0.152435680047423
0.975	0.1190171356628604	0.1528019719145568
0.98	0.1191733523710171	0.1531363917816141
0.985	0.119451991118236	0.15361448337418
0.99	0.1196965687796434	0.1539991183204812
0.995	0.1200588360579466	0.1545768806112451
1	0.1200832924619007	0.154751097937638
1.005	0.120510025495549	0.155351348325406
1.01	0.1207280010479444	0.1558054459268471
1.015	0.1210030523518605	0.1562546465309616
1.02	0.1212235902899925	0.156741982235031
1.025	0.1215856240182447	0.1573427558139308
1.03	0.1218547437540779	0.1577796823443902
1.035	0.1223418505919501	0.1585043393342008
1.04	0.1224998482000136	0.158884035366032
1.045	0.1228330512497149	0.1594713254653653
1.05	0.1232313509834166	0.1600651888142303
1.055	0.1235044593079612	0.1605658857810548
1.06	0.1238698180540844	0.1612335998604103
1.065	0.1243061972692696	0.1618886910755332
1.07	0.1245936926124078	0.1624556477582413
1.075	0.1249807682096333	0.1630768084344077
1.08	0.1253760991260782	0.1637745146366577
1.085	0.1257103303299371	0.1644632933189524
1.09	0.1262803915845495	0.1652463222637411
1.095	0.126641100697183	0.1658715547621605
1.1	0.126819377747324	0.1664130735718404
1.105	0.1271553554195913	0.167129947837285
1.11	0.1275946693963977	0.1679171097993872
1.115	0.1280171385823768	0.1685691199011611
1.12	0.1286807897248574	0.1694574419481997
1.125	0.1291091079662645	0.1702377690736911
1.13	0.1292285646302881	0.1708246319772095
1.135	0.1296841210176154	0.1716447213069959
1.14	0.130119321718447	0.1724783619602882
1.145	0.130354898054988	0.1731344598432742
1.15	0.1308954884566865	0.1740926539489282
1.155	0.1315181656667448	0.1750369657773532
1.16	0.1318903104971882	0.1758352200809366
1.165	0.132336426327813	0.17671312038252
1.17	0.1327359672930437	0.1776290143069497
1.175	0.13327128401418	0.1785025131367765
1.18	0.1337453480880949	0.1794977822549262
1.185	0.1342309283836117	0.1804229230964311
1.19	0.1347547795714276	0.1814411549892942
1.195	0.1352459709564405	0.1824007882220739
1.2	0.1358895575976473	0.183464571062274
1.205	0.1363480020733782	0.1844985832275368
1.21	0.1371363414445771	0.1856413490926267
1.215	0.1377051770062784	0.1867989418200713
1.22	0.1382971815396105	0.1878971307782715
1.225	0.13888679875007	0.1890734118967164
1.23	0.139474098824504	0.1901109269752019
1.235	0.1401889522681831	0.1913745152573846
1.24	0.1407892446089835	0.1924631020885114
1.245	0.1415209549907339	0.1937746304878874
1.25	0.1421865610324027	0.1950436805660756
1.255	0.1429207133392522	0.1963173840686501
1.26	0.14364527614701	0.1975584140472303
1.265	0.1443807896398516	0.1988833291470602
1.27	0.1451568709963235	0.2002792935244742
1.275	0.1459528352212875	0.2015924109700786
1.28	0.1467327009796877	0.2030084561775692
1.285	0.1475717911193892	0.2044596140888025
1.29	0.1484475430255941	0.2059337401745256
1.295	0.1492851793535716	0.2074040434513679
1.3	0.1499370169400097	0.2087195556819428
1.305	0.1508483659194058	0.2101790386322869
1.31	0.1517913001391585	0.2117503006562783
1.315	0.1526665436797662	0.2133269935438562
1.32	0.1535788049052036	0.2148542550938529
1.325	0.1546401465553731	0.2165388069859131
1.33	0.1555399396037266	0.2180545828789803
1.335	0.1565321963255353	0.2196952418791842
1.34	0.1576707597939876	0.2213928433860728
1.345	0.1587284814620521	0.2230205632463975
1.35	0.1597986465446093	0.2246803076632107
1.355	0.160811552232188	0.2263709517816821
1.36	0.1618321400054279	0.227988409999127
1.365	0.1629130761750912	0.2296882788621931
1.37	0.1640590887913675	0.2314570476730281
1.375	0.1652393133996963	0.2331491546463743
1.38	0.1663755159677155	0.2348921568511986
1.385	0.1676688495567112	0.2367282353921146
1.39	0.1689551005441682	0.2385428318964816
1.395	0.170513922944088	0.240754895128758
1.4	0.1720044815768386	0.2426898903656255
1.405	0.1733487463695771	0.2444408036187883
1.41	0.1746745808758733	0.2462365517995764
1.415	0.176217681625335	0.2482290545748736
1.42	0.1778476339055407	0.2502532592057315
1.425	0.1794652806566222	0.2522999325823446
1.43	0.1808379675250232	0.2541071297184761
1.435	0.1826575380613071	0.2561500880861192
1.44	0.1840941045851216	0.2580843575714554
1.445	0.1858456844276722	0.2602614127676249
1.45	0.1874774476046413	0.2621343798280264
1.455	0.189406432080436	0.2648047839326777
1.46	0.1903769301634398	0.2660255345486845
1.465	0.191843600169634	0.2677238726215644
1.47	0.1933263594962695	0.2694532027277485
1.475	0.194873533519316	0.2712787804745343
1.48	0.1963282898286774	0.2728954529152858
1.485	0.1981026085645386	0.274864838855539
1.49	0.2000297351795555	0.2767296061165243
1.495	0.2016097757536784	0.2784993841894158
1.5	0.2034016902045966	0.2804434092830889
1.505	0.2055002672307948	0.2826132162894041
1.51	0.2075480266104553	0.2847470015404531
1.515	0.2095196015691818	0.2867050031109605
1.52	0.2114658090340109	0.2886256875432228
1.525	0.213418645990224	0.2904304112866232
1.53	0.2154216012055885	0.2922596088220231
1.535	0.2172766360653811	0.2940456192145225
1.54	0.2192311986688153	0.2958577417948221
1.545	0.2211582010144915	0.2974510738864551
1.55	0.223591185345329	0.2997743972286235
1.555	0.2256573247360363	0.3016049835367324
1.56	0.2280714229928422	0.3036964949484063
1.565	0.2301987874717252	0.3055767429927829
1.57	0.2325537596335028	0.3076039770999083
1.575	0.234992172972287	0.3097685338960124
1.58	0.237379530639684	0.3117739068716808
1.585	0.240005916449774	0.314020115109744
1.59	0.2424276355676962	0.3161237510901287
1.595	0.2449786831611738	0.3181836826203989
1.6	0.2477097648548613	0.3205360104628493
1.605	0.2503150945020157	0.3227047380662572
1.61	0.2529540529430616	0.3249552015234299
1.615	0.2556349857631029	0.3272069855168124
1.62	0.2582911808904343	0.3293418688479052
1.625	0.2609374129174711	0.3315145199436438
1.63	0.2636700706073861	0.333932166365285
1.635	0.266533177252901	0.3361625028314852
1.64	0.2693783249539775	0.3386040468924625
1.645	0.2721803046382171	0.340917056504269
1.65	0.2750066965667421	0.3431983854576326
1.655	0.2779178916453576	0.3456891331811061
1.66	0.281182838997332	0.3483632422899876
1.665	0.2840545460335288	0.3507520247210962
1.67	0.2871584035934551	0.3533271455730953
1.675	0.2902673195401143	0.3559885986289147
1.68	0.29345981446084	0.3586740321498784
1.685	0.2965204200072022	0.3611782335193014
1.69	0.2997498856233434	0.3638909893675795
1.695	0.3027345700558545	0.3664666211548923
1.7	0.3060589289359708	0.3693007967932401
1.705	0.3094064747570042	0.3720156643658105
1.71	0.3127092139459478	0.3749128525494769
1.715	0.316254440326222	0.3779772690364017
1.72	0.3196101950101146	0.3807924052657812
1.725	0.3228940924754471	0.3834778706953555
1.73	0.3265905908869526	0.3866673413221487
1.735	0.3295234963020356	0.3891129563749086
1.74	0.333456448499514	0.3926758685817445
1.745	0.3369163154111166	0.3957559826131303
1.75	0.3402168872185157	0.3985155564670056
1.755	0.3435272873109358	0.4012827147172084
1.76	0.3468749702664404	0.4041362844552033
1.765	0.3501250600453998	0.4070175305972247
1.77	0.3536515165971675	0.4100569601108333
1.775	0.3571354092057138	0.4130380205701479
1.78	0.3603620687769932	0.4158146585092509
1.785	0.3638873657722921	0.4189008588787848
1.79	0.3671912627786514	0.4217426886526092
1.795	0.3705744833491228	0.4247127155071781
1.8	0.3739473011458385	0.4275634064648547
1.805	0.3773976798981232	0.4306796056968838
1.81	0.3809289836197582	0.4337978412711544
1.815	0.3842674448446598	0.4366225479869888
1.82	0.3873170286613566	0.4393537312293732
1.825	0.3909763522449411	0.4426111020114699
1.83	0.3944516025665679	0.445653156753779
1.835	0.3978042673809083	0.4486195433392224
1.84	0.4011468824249105	0.4515998780258165
1.845	0.4041747278007705	0.4543033898005957
1.85	0.4074349244395792	0.4571458272036153
1.855	0.4105160544175387	0.4598175567025284
1.86	0.4140124509507193	0.4629364353667146
1.865	0.4172004178534637	0.4657177104163829
1.87	0.4205855407687533	0.4687770555624614
1.875	0.4234486999840215	0.4713369211976325
1.88	0.4267161211088326	0.4742203086571358
1.885	0.4296539695413032	0.4768022258506864
1.89	0.4322118607263768	0.4790328082549332
1.895	0.4354422606687305	0.4819163181332125
1.9	0.4379649465056403	0.4841724824960004
1.905	0.4409536329659175	0.4868458215756096
1.91	0.4437228763295396	0.4893074036208271
1.915	0.446315433077317	0.4915390574156993
1.92	0.4485808104386524	0.4934874089570744
1.925	0.45113261849593	0.4957981569705492
1.93	0.4534270337366954	0.4978379920244399
1.935	0.4561249112047323	0.5001651588217089
1.94	0.4585419636664331	0.5023541101137754
1.945	0.4603748824068037	0.5038790645683692
1.95	0.4623239615209809	0.5055576970596201
1.955	0.4645550680364507	0.5074859643991877
1.96	0.4665768601499318	0.5092077104234558
1.965	0.4683558095310837	0.5107451400399355
1.97	0.4701092259172255	0.5122408293890481
1.975	0.4718349515006249	0.5136702056588763
1.98	0.4735466051050168	0.5151303416915458
1.985	0.4749630692780548	0.5163500776548939
1.99	0.4764864595282808	0.5175819252963593
1.995	0.4778205235498332	0.5186835265272385
2	0.4791922250365315	0.5198062702124037
2.005	0.4815147641081337	0.5219856833908019
2.01	0.4817565975733719	0.5218348168221651
2.015	0.4828481048573834	0.5226932111278346
2.02	0.4839544942883363	0.5235040047659261
2.025	0.4848835651433108	0.5242161962931019
2.03	0.485815535147572	0.5249092921940284
2.035	0.4869940253800787	0.5258439209812384
2.04	0.4877008563942924	0.5262606043315282
2.045	0.4887573633169049	0.5270966899347074
2.05	0.4892560857689479	0.5274831091175545
2.055	0.489765751612945	0.5276916134104229
2.06	0.4902545929578679	0.5280881815189645
2.065	0.4870682218591294	0.5246244956228672
2.07	0.4852289577078436	0.5224607033432578
2.075	0.484522872339249	0.5215956542364826
2.08	0.4833388357943194	0.5201404801092477
2.085	0.4825236428448491	0.5191412025297305
2.09	0.4815972553503711	0.5179688201028592
2.095	0.4806022851022325	0.5168393271184406
2.1	0.4800711903332181	0.5160792498499746
2.105	0.4786360325875881	0.5144367111229621
2.11	0.4780730710969187	0.5136684164737647
2.115	0.4765071897392723	0.5119092541842751
2.12	0.4755182347250704	0.5106530266080467
2.125	0.4744175820185745	0.5093468576386283
2.13	0.4739508267413993	0.5086377137247162
2.135	0.4730056331032029	0.5075448690586906
2.14	0.4722171099991201	0.5065432437691576
2.145	0.4712246873970784	0.5054218866557009
2.15	0.4702045063106216	0.5042037907170823
2.155	0.4693612139771376	0.5031545440625851
2.16	0.4681463694510347	0.5017350329675593
2.165	0.4671191369000162	0.5005535138753938
2.17	0.4660389366246259	0.4992953127365815
2.175	0.4649160682089704	0.4979843487235309
2.18	0.4637451806234221	0.4966843198165276
2.185	0.4622099281312869	0.4950638335865771
2.19	0.4609634473040323	0.49360655811251
2.195	0.4595534823264422	0.4919934102206693
2.2	0.4582935709789026	0.4905759568395491
2.205	0.4568571557201546	0.4890087383947009
2.21	0.455370111846377	0.487394811878797
2.215	0.4539332573640703	0.4857839783846562
2.22	0.4522394904828632	0.4839131311790641
2.225	0.4509592277539715	0.4825013947301235
2.23	0.4493752958790925	0.480742603072059
2.235	0.4477390426475873	0.4790334137798783
2.24	0.4463641370857157	0.4774556192283941
2.245	0.444733662927241	0.4757026201148026
2.25	0.4434135876558538	0.4742587628700624
2.255	0.4416786039102349	0.4723729246917808
2.26	0.4401480480564977	0.4706752780565704
2.265	0.4387210670493818	0.469136559085411
2.27	0.437085971213543	0.4673611443654614
2.275	0.4354413937215373	0.4656171093287815
2.28	0.4338378450009223	0.4638212938110035
2.285	0.4321630964937181	0.4620461423382514
2.29	0.4308454963644489	0.460604125578411
2.295	0.4291770656038902	0.4587953945553333
2.3	0.4273196661197722	0.4568649699592672
2.305	0.4259967039045957	0.4553724244930308
2.31	0.4246437714514231	0.4538614640266661
2.315	0.4231817410055752	0.4523697042764739
2.32	0.4215609262414474	0.4505524578665066
2.325	0.4197655532029785	0.4486745749495633
2.33	0.4177533919222881	0.4464472784577178
2.335	0.4160703913247263	0.4446281339314089
2.34	0.4145256987759246	0.4430046009460326
2.345	0.4133405965034682	0.4417402776880461
2.35	0.4119496974908887	0.4401843110698201
2.355	0.410467806992287	0.4386181384444665
2.36	0.4090215226678065	0.4370660635608504
2.365	0.4075272576347885	0.4354312437966987
2.37	0.4059955429184908	0.4338069998934354
2.375	0.4043828979713223	0.432099486452701
2.38	0.4030766102738425	0.4306554218119504
2.385	0.4014920268805192	0.4289775061284423
2.39	0.3998992617597525	0.4272751397927274
2.395	0.3985292746293991	0.4257286202651299
2.4	0.3973810206373533	0.4245392766217053
2.405	0.3961342784870355	0.4231371002037598
2.41	0.3944478254688419	0.4213155908044784
2.415	0.3928425788057112	0.419596857542532
2.42	0.3915712827761763	0.4182541121283195
2.425	0.3903614664290658	0.4169714221064303
2.43	0.388825869312985	0.4152891347350047
2.435	0.3872500666010988	0.4135652915554633
2.44	0.3859640580457618	0.4121441758016697
2.445	0.3847991972103664	0.4108912542845591
2.45	0.3835882698189667	0.409506583694998
2.455	0.3820039485458376	0.407885202863385
2.46	0.3808363521770924	0.4065845804211537
2.465	0.3796154497491795	0.4052311853240362
2.47	0.3784217959211396	0.4039751556636972
2.475	0.376934456158394	0.4023399872053047
2.48	0.3757261171223986	0.401046112708911
2.485	0.3745014262701319	0.3996941845864289
2.49	0.3734461195537218	0.3985698687814049
2.495	0.3723107220298421	0.3973127778004673
2.5	0.3709454130008513	0.3958176018969798
2.505	0.3700408047439609	0.394805820409364
2.51	0.3688757555981304	0.3935566839945706
2.515	0.3680923011301267	0.3926566730048877
2.52	0.3670108339703604	0.3914574156832072
2.525	0.3658171662272139	0.3901978425395491
2.53	0.3649846439448033	0.389187943826715
2.535	0.3637519396133253	0.387890815213585
2.54	0.3628792847331013	0.3868855557009999
2.545	0.3620190821161892	0.3859003849156633
2.55	0.3608978979404638	0.3847228626243636
2.555	0.3598270598307245	0.3834846455819835
2.56	0.3590285434078234	0.382567581156681
2.565	0.358197619741012	0.3816683579775714
2.57	0.357272909296645	0.3806394306538368
2.575	0.3563008745041402	0.379503416042959
2.58	0.355493598640593	0.3785669740259582
2.585	0.3545536464961094	0.3775588951110568
2.59	0.3538932961098655	0.3767717315202342
2.595	0.3529449169528736	0.3757092623887123
2.6	0.35266079536053	0.375302011266108
2.605	0.3525845327859858	0.3751263200702807
2.61	0.3517070864512895	0.374044555129089
2.615	0.3509793621415042	0.373213990651095
2.62	0.3501687285011488	0.3722596098374307
2.625	0.349320355735933	0.3711799648894766
2.63	0.3474116988851607	0.3691045803850913
2.635	0.3475186595508555	0.3689613653724741
2.64	0.3461205703835752	0.3674341023951942
2.645	0.3443997602113997	0.3653794391788958
2.65	0.3430568551488027	0.3637663497566524
2.655	0.3407878116833324	0.3612608475278992
2.66	0.3389129472672922	0.3589160340832005
