# Supplementary material for: Solution structures in alkali nitrates and nitrites at high concentrations
Source: RSC Adv. 2026 Mar 10;16(15):13347–57. doi: 10.1039/d5ra07630g (PMC12973280; doi:10.1039/d5ra07630g)
Supplement: RA-016-D5RA07630G-s001 [file RA-016-D5RA07630G-s001.zip › MNOx_SAXS/SAXS_SEN_D02_160_2rej_avg_sub.dat]

Qvector_A	Intensity	Uncertainty
0.00337528505	0.05652761865874112	8.326034336303975
0.00347622402	3.207020750751813	16.40454236712089
0.00358018161	0.530457243775011	12.90348287921076
0.00368724807	0.05340985772851248	11.62572951399275
0.0037975164	-0.1118037578528899	9.491175284404706
0.00391108233	-7.936114941806371	8.835404136605231
0.00402804449	1.737437948658711	10.1715193439585
0.00414850444	0.7714597330773518	8.118457461336551
0.00427256678	-0.7760179776203291	5.944953614845351
0.00440033924	0.01156472075177106	4.896197529229475
0.00453193279	-0.4330343862249793	4.550997332001561
0.00466746167	-0.1692555422714888	4.263284126324538
0.0048070436	-0.2060093401784675	3.642417619933935
0.00495079976	-0.05692204529474809	3.247945511011476
0.005098855	-0.1704591183179973	3.057305609980314
0.00525133787	-0.01075698320171758	2.712863713083573
0.0054083808	-0.05950787017846748	2.514469579881963
0.00557012014	-0.0779107094807876	2.267174350503268
0.00573669635	0.01795171284479236	2.010588317845404
0.00590825408	0.004659902612232258	1.89707057735728
0.00608494229	0.0422449530773521	1.701323656769084
0.00626691442	0.07045957726339225	1.618957967425042
0.00645432849	0.09423944307735233	1.439436683564951
0.00664734723	0.1047122191238623	1.325635449899718
0.00684613826	0.1117105800540921	1.218782725518301
0.00705087419	0.1193494365657222	1.119690384665618
0.00726173282	0.1337855369378123	1.05530486259819
0.00747889725	0.1491179129843262	0.9675492612376811
0.00770255604	0.1360929506122333	0.9025880712471498
0.007932903430000001	0.1618758474261862	0.8649211142320539
0.00817013942	0.1606401373564192	0.760537177668333
0.008414470029999999	0.1592203348215352	0.73929216678257
0.00866610743	0.1749485799610702	0.6859059714617747
0.00892527012	0.1718682986820003	0.6259076699302584
0.009192183160000001	0.1737844793331632	0.603706775297397
0.00946707831	0.1745119408447912	0.5653878586035836
0.00975019429	0.1823989339610702	0.5295765790981878
0.0100417769	0.1778382749378142	0.5067867240889766
0.0103420795	0.1888496590540933	0.4795654704182556
0.0106513626	0.1837752496820003	0.4548138108354048
0.010969895	0.1874699210540933	0.4317907986911702
0.0112979532	0.1857975320075822	0.415823035213495
0.0116358221	0.1888807424726983	0.3950187594095624
0.011983795	0.1834842112866523	0.3816339241070742
0.0123421742	0.1889172777982793	0.3628091455098179
0.0127112709	0.1863756506587453	0.3455327199631511
0.0130914055	0.1855247013331633	0.3377928274935904
0.0134829081	0.1861144735424652	0.3244292137095475
0.0138861187	0.1872316184029313	0.3150051881802991
0.0143013875	0.1854089465889773	0.3063908831128471
0.0147290751	0.1842810860308382	0.2990447114711622
0.0151695527	0.1863614871006052	0.2926157329835929
0.015623203	0.1847558173564193	0.2862743068476794
0.0160904199	0.1864096253866523	0.2794471408178438
0.016571609	0.1852436009680473	0.2739224808169538
0.0170671882	0.1849549981726983	0.2675290126423503
0.0175775879	0.1848736049843263	0.262210135964397
0.0181032512	0.1842796392424663	0.2575516594410892
0.0186446347	0.1855189544331633	0.255391285802995
0.0192022084	0.1856598137145583	0.2512596396150275
0.0197764565	0.1856720937285122	0.2479366855787695
0.0203678777	0.1841317323564192	0.2442986496825302
0.0209769856	0.1837263067866522	0.2413034688675723
0.021604309	0.1822008189750242	0.2376289292048337
0.0222503927	0.1814018410587452	0.23447355462023
0.0229157978	0.1794509619052562	0.2303938405084523
0.023601102	0.1796295288261862	0.2287315634229956
0.0243069004	0.1788542274796752	0.2266869224792625
0.025033806	0.1803393503122332	0.226620887493101
0.0257824499	0.1811424418657212	0.2260343218312027
0.0265534822	0.1815956932959542	0.2250417791391903
0.0273475726	0.1812923954401402	0.2245584336384988
0.0281654104	0.1818371084447912	0.2239016092424917
0.0290077059	0.1818346107075822	0.2231324646480115
0.0298751906	0.1819990691982792	0.222656317694402
0.0307686176	0.1813694162122332	0.2215139119699785
0.0316887629	0.1809567746285122	0.2210624113382635
0.0326364254	0.1807259630354892	0.2203188962419543
0.0336124281	0.1811837880285122	0.2199872878084885
0.0346176184	0.1810017122006052	0.2194105176686597
0.0356528693	0.1803541463820002	0.2185553304121834
0.0367190796	0.1816676838168842	0.2193163696714318
0.0378171754	0.1806491110750242	0.2182526901413388
0.03894811	0.1805010153122332	0.2178966409316026
0.0401128656	0.1804331492424652	0.2172987961055468
0.0413124536	0.1803219544331632	0.2165991142561949
0.0425479156	0.1801278481726982	0.2162294976968914
0.0438203245	0.1796832729331632	0.2154335609732692
0.0451307852	0.1801620610750242	0.2155899447546923
0.0464804357	0.1798159395726982	0.2150716507466227
0.0478704478	0.1790344807122332	0.2144318806721855
0.0493020288	0.1796779450075822	0.2143961302330106
0.0507764216	0.1791653045401402	0.2140624957287466
0.0522949066	0.1788638163703722	0.2137558955339781
0.0538588024	0.1784464722261862	0.2131608364149594
0.0554694669	0.1788385297959542	0.2132516686830972
0.057128299	0.1785902240308382	0.2128482604058653
0.0588367389	0.1785113851401402	0.2128104028123746
0.0605962702	0.1780861887424652	0.2123959000273904
0.0624084209	0.1782041667215352	0.2122206938357101
0.0642747645	0.1778274265308382	0.2119341066399519
0.0661969218	0.1775177942796752	0.2115398540997817
0.0681765617	0.1773810098099072	0.2112015039360234
0.0702154034	0.1777834021308382	0.2115334007318334
0.0723152173	0.1773269703401402	0.2111035483976543
0.0744778269	0.1766282845238612	0.2103293513919997
0.0767051099	0.1769342357122332	0.2103828995154919
0.07899900059999999	0.1768406301517682	0.2102817899066885
0.0813614907	0.1762262408145592	0.2097091168933441
0.0837946319	0.1760015195913032	0.2093895076571393
0.086300537	0.1758100216913032	0.2090107804128926
0.0888813819	0.1755002787564192	0.2088460235638543
0.09153940789999999	0.1752472772750242	0.2083268094765441
0.0942769229	0.1745874663447912	0.2076697501036327
0.0970963042	0.1744072446750242	0.2075102408867829
0.1	0.1742282430075822	0.2072400082527818
0.102	0.1740521723099072	0.2068662716409797
0.104	0.1736376157424652	0.20669129860584
0.106	0.1735069543238612	0.2062902304214078
0.108	0.1729754356820002	0.2060636360833327
0.11	0.1730692180401402	0.205971470454211
0.112	0.1729658376285122	0.205777364354973
0.114	0.1729730641029312	0.2058577346542182
0.116	0.1727766535261862	0.2055970781317386
0.118	0.1721620836936282	0.2048871015887328
0.12	0.1721663384447912	0.2049857830721855
0.122	0.1716883321913033	0.2043438977915926
0.124	0.1713537367773492	0.2039301996543739
0.126	0.1709060629331632	0.2035038252252683
0.128	0.1705415559378142	0.2031986930191719
0.13	0.1700825015471172	0.2025648174922934
0.132	0.1698684632471172	0.2024265310016816
0.134	0.1697184080075822	0.2021808584975529
0.136	0.1694330800261862	0.201905211739793
0.138	0.1693042017657212	0.2015739022231464
0.14	0.1685301921773492	0.2009111903730032
0.142	0.1686489804238612	0.2010524595744811
0.144	0.1683513178913032	0.200612689359175
0.146	0.1680527691471172	0.2004805507496399
0.148	0.1675900925494422	0.1999549568668403
0.15	0.1672494729750242	0.1995775173927663
0.152	0.1668299435820002	0.1991866084738577
0.154	0.1667920634029312	0.1989462057566156
0.156	0.1662200317726982	0.1984476013032102
0.158	0.1661457893726982	0.1982804740604606
0.16	0.1657188530936282	0.1978357540519231
0.162	0.1656309821308382	0.1976114416887073
0.164	0.1654168113726982	0.1974562790243123
0.166	0.1651833635540932	0.1971770492671899
0.168	0.1645842543354892	0.1965487839254221
0.17	0.1642716272145592	0.1962866841539552
0.172	0.1640151411029313	0.1959613662292488
0.174	0.1637299793471172	0.195644650706624
0.176	0.1632687960982792	0.1951850981277561
0.178	0.1626086783145592	0.1945704560487181
0.18	0.1622929319029312	0.1941308212220346
0.182	0.1622588747936282	0.1940465713760778
0.184	0.1619636035447912	0.1936435350833937
0.186	0.1614291464726982	0.1931767030723008
0.188	0.1610170821796752	0.1926324117101056
0.19	0.1608744569238612	0.1925446242090785
0.192	0.1605661522587452	0.1920327855096682
0.194	0.1600390707913032	0.191571759406641
0.196	0.1598294015331632	0.1913457085598982
0.198	0.1594609370633962	0.1909718663704977
0.2	0.1592370457006052	0.1906754771601888
0.202	0.1590434568726982	0.1902907829174434
0.204	0.1584465273680472	0.1898099500340452
0.206	0.1579615323075822	0.1892593881175451
0.208	0.1578272439075822	0.1890684170990727
0.21	0.1574900234331632	0.1887011957539376
0.212	0.1572765023726982	0.1886101315265662
0.214	0.1568042247703722	0.1880313478694158
0.216	0.1565472099843262	0.1877839249721586
0.218	0.1561144018866522	0.1872400140132948
0.22	0.1560852391633962	0.1872019050846817
0.222	0.1555756270168842	0.1867810110481991
0.224	0.1552090997075822	0.1862472935228668
0.226	0.1548035191726982	0.1858421689318818
0.228	0.1546270706680472	0.1855163085323814
0.23	0.1542050021936282	0.1850663845855878
0.232	0.1537221493075822	0.1847299738449367
0.234	0.1534413734075822	0.184416682538054
0.236	0.1533091656145592	0.1842975189940652
0.238	0.1529170133610702	0.183943109532287
0.24	0.1526281023471172	0.1836753299802162
0.242	0.1524448401564192	0.183354646053677
0.244	0.1520193147075822	0.1829048808206491
0.246	0.1518916109494422	0.1827216434493628
0.248	0.1517807326820002	0.1824866116263923
0.25	0.1513163871680472	0.1819272086363428
0.252	0.1508040598494422	0.1815840736872328
0.254	0.1505294138122332	0.1812504476814656
0.256	0.1501826828331632	0.1807943098667657
0.258	0.1500014766610702	0.1805865998290099
0.26	0.1495824572726982	0.1801691326595197
0.262	0.1493155862564192	0.1798958793907474
0.264	0.1489932741052562	0.1795340727981276
0.266	0.1486481990401402	0.1792101829772423
0.268	0.1483906370889772	0.1788528781341727
0.27	0.1479676011052562	0.1784201496604988
0.272	0.1476944960424652	0.1781322503613423
0.274	0.1473744367820002	0.1777275528556873
0.276	0.1470083034238612	0.1773783083393943
0.278	0.1468393064564192	0.1771211784318399
0.28	0.1462689464145592	0.1766360579892885
0.282	0.1461862606843262	0.1764077796081677
0.284	0.1456620990471172	0.1759077713400499
0.286	0.1453455861564192	0.1755949651352861
0.288	0.1448666267424652	0.1752062796163356
0.29	0.1445608596145592	0.1747675605263259
0.292	0.1443586471657212	0.17449207393778
0.294	0.1438555579354892	0.174037427795678
0.296	0.1434462824680472	0.1735193284387427
0.298	0.1433299170680472	0.1733870154809826
0.3	0.1431105679308382	0.1730666337845579
0.302	0.1427416031122332	0.1727237797711188
0.304	0.1424141253447912	0.1723725376848222
0.306	0.1420761813006052	0.1720882184619082
0.308	0.1417640595168842	0.1716899040121852
0.31	0.1414881103215352	0.1713113063313238
0.312	0.1411359024261862	0.1709804433578108
0.314	0.1406938465866522	0.170633807671012
0.316	0.1404580664215352	0.170267195600345
0.318	0.1400551183657212	0.1697677029497408
0.32	0.1397782720401402	0.1695163693879648
0.322	0.1395226190866522	0.1692789776619357
0.324	0.1391699696936282	0.1689131897804665
0.326	0.1388808242192102	0.1686314246600747
0.328	0.1385797080424652	0.1681997804551818
0.33	0.1382010738238612	0.1678487926417446
0.332	0.1379121372587452	0.1675060023224469
0.334	0.1376889390099072	0.1672131322106944
0.336	0.1370380594261862	0.1666660709058886
0.338	0.1369003666424652	0.1664530145892859
0.34	0.1366783355471172	0.1661917982597046
0.342	0.1365097175633962	0.1660150798743272
0.344	0.1361941337657212	0.1656361311782868
0.346	0.1357984523820002	0.1653246553120276
0.348	0.1355797989820002	0.1651086442488531
0.35	0.1353618708982792	0.16479041718142
0.352	0.1350419130866522	0.1644328217730812
0.354	0.1348074618168842	0.1641284644698532
0.356	0.1344721318261862	0.16376432806289
0.358	0.1342571531308382	0.1635243043646334
0.36	0.1339080658494422	0.1631325903254373
0.362	0.1337039652215352	0.1628981313755317
0.364	0.1335658753540933	0.1626878699046314
0.366	0.1332962628773492	0.162387058728481
0.368	0.1329665302610702	0.162000152475226
0.37	0.1323988602122332	0.1615484067601597
0.372	0.1321794059308382	0.1612301683148476
0.374	0.1317315575401402	0.1607877450678295
0.376	0.1315451782703722	0.1605860430017969
0.378	0.1311338522517682	0.1602209980665348
0.38	0.1307953518168842	0.1598686476247424
0.382	0.1305580772471172	0.1595348296142772
0.384	0.1302455982401402	0.1592363150294408
0.386	0.1300693454889772	0.1590312186443538
0.388	0.1297342034913032	0.1586833936932306
0.39	0.1295305221192102	0.1583604728080447
0.392	0.1290506217773492	0.1579802433826035
0.394	0.1288837248564192	0.1578312086894547
0.396	0.1285841403354892	0.1574263585853489
0.398	0.1285350438424652	0.1573063907096694
0.4	0.1282314380820002	0.1570350333133681
0.402	0.1280045951331632	0.1567739749964203
0.404	0.1277313139075822	0.1564639598734983
0.406	0.1275536525494422	0.1562545936508446
0.408	0.1271360695517682	0.1558579290622306
0.41	0.1270286473378142	0.155703502938929
0.412	0.1268229399889772	0.1554250384140828
0.414	0.1263572463401402	0.1550718602369455
0.416	0.1260977484517682	0.1546951940980419
0.418	0.1257233895354892	0.1544058172329099
0.42	0.1257293782401402	0.1542895905352973
0.422	0.1255198794517682	0.1541229368217945
0.424	0.1252900687982792	0.1538825518309176
0.426	0.1249342815750242	0.1535317029628144
0.428	0.1244899565447912	0.1531082916533353
0.43	0.1241055978052562	0.1526946582407955
0.432	0.1236127618075822	0.1522680908063237
0.434	0.1234995984424652	0.1521329788603876
0.436	0.1230831395982792	0.1516918291514185
0.438	0.1227530522378142	0.1513541693271361
0.44	0.1225385286843262	0.1510563930451205
0.442	0.1222289083913032	0.1508798208217019
0.444	0.1218262188773492	0.1505010038369338
0.446	0.1217746173703722	0.1502875074585851
0.448	0.1213847638447912	0.1500164308550878
0.45	0.1211651699401402	0.1497324197063213
0.452	0.1207004793494422	0.1493491007546937
0.454	0.1204032712099072	0.14907798963705
0.456	0.1205453421843262	0.1490975744742172
0.458	0.1201549459099072	0.1487466706083168
0.46	0.1198704295913032	0.1484205752318189
0.462	0.1196600708610702	0.1481420485591357
0.464	0.1193819683564192	0.1479637200255787
0.466	0.1190700935959542	0.1476169102478218
0.468	0.1187102889261862	0.1472792653654013
0.47	0.1188159006215352	0.1473425162565461
0.472	0.1184671542006052	0.1469195170916115
0.474	0.1181163073401402	0.1466886628483775
0.476	0.1178704701331632	0.1463740652819703
0.478	0.1177686978703722	0.1463018830181878
0.48	0.1174787151773492	0.1459804421690407
0.482	0.1172511984610702	0.1457314654129255
0.484	0.1172999630889772	0.1457670566656074
0.486	0.1171477749633962	0.1455964256687285
0.488	0.1170614280633962	0.1454592447377434
0.49	0.1166737668075822	0.1451508963804191
0.492	0.1164595325122332	0.144887893878827
0.494	0.1161682941610702	0.1445708180753918
0.496	0.1158552455168842	0.144324274766671
0.498	0.1155760660889772	0.144031946765305
0.5	0.1152816197122332	0.1437537001087659
0.504	0.1149467303494422	0.1434039146105229
0.508	0.1144639208982792	0.1429777030973887
0.512	0.1140799681075822	0.14249717445674
0.516	0.1137168592494422	0.1421755433027325
0.52	0.1131286409145592	0.1416500198218572
0.524	0.1126765341913032	0.141122167613407
0.528	0.1122803331471172	0.1407318288696691
0.532	0.1119713875447912	0.1403946725299584
0.536	0.1114990895192102	0.1399848477703994
0.54	0.1111429166610702	0.1395995052097744
0.544	0.1109035653099072	0.1393786592941288
0.548	0.1104406919657212	0.1389072938628673
0.552	0.1099803852773492	0.1384514747250647
0.556	0.1097190790261862	0.1381524792950065
0.5600000000000001	0.1093079145633962	0.137852149552926
0.5639999999999999	0.1088314087354892	0.1373727642048834
0.5679999999999999	0.1087003164331632	0.1372823455477137
0.572	0.1081646317680472	0.1367502971655903
0.576	0.1079909905331632	0.1365277833143768
0.58	0.1075417987959542	0.1361432340661758
0.584	0.1071707130308382	0.1357464345375511
0.588	0.1068789877610702	0.1354654447671183
0.592	0.1065190356471172	0.1351736081512356
0.596	0.1061322639378142	0.1347791080556049
0.6	0.1060201409122332	0.1347111613952482
0.604	0.1058142452750242	0.1344691948058584
0.608	0.1055018661447912	0.134261190621969
0.612	0.1051529187657212	0.1338814134712114
0.616	0.1046728839657212	0.1334520777593796
0.62	0.1044028328447912	0.133140822026957
0.624	0.1040570043401402	0.1328593691138689
0.628	0.1036832493564192	0.1324733401638952
0.632	0.1034054468796752	0.1323152613315313
0.636	0.1030951065843262	0.1320248340776332
0.64	0.1028875654424652	0.1318739431723271
0.644	0.1027688166750242	0.1317631364469254
0.648	0.1023892819517682	0.1314982758722328
0.652	0.1023402803052562	0.1313973824524909
0.656	0.1020106607587452	0.1311832697828618
0.66	0.1018846765075822	0.1311465762831647
0.664	0.1016495114378142	0.1308877520986423
0.668	0.1015593661889772	0.1308521577492614
0.672	0.1012732373610702	0.1305588139373953
0.676	0.1009745649703722	0.1303874360449079
0.68	0.1007356925192102	0.130147018693822
0.6840000000000001	0.1004867124913032	0.1299726923670174
0.6879999999999999	0.1002644676354892	0.1297619619165762
0.6919999999999999	0.1002011100006052	0.1297210982756537
0.696	0.09997710184246522	0.1295101706434449
0.7	0.09970987675409321	0.1293380940320519
0.704	0.09949200495874522	0.1291347620422132
0.708	0.09924542320293123	0.1289450839006049
0.712	0.09912849018200022	0.1288711582714967
0.716	0.09909664988897722	0.128845377151923
0.72	0.09880201250525622	0.1286846852153893
0.724	0.09880029638897722	0.1287077769706245
0.728	0.09877473154711722	0.1286541334923149
0.732	0.09855568614014024	0.128526636259878
0.736	0.09816705784944221	0.1281398078445334
0.74	0.09808890304479123	0.1279806745908109
0.744	0.09778216525409322	0.1277539827127554
0.748	0.09774461744246522	0.1277406260520184
0.752	0.09746792621688422	0.1276051455105216
0.756	0.09754306846107023	0.1276131326398879
0.76	0.09740108264711722	0.1275517231038192
0.764	0.09725101848432623	0.1274628985043064
0.768	0.09716815400525623	0.1274184772587585
0.772	0.0970069756122332	0.1272980061839655
0.776	0.09693196386339621	0.1272040006323319
0.78	0.09674544261921024	0.1270592868776334
0.784	0.09672658876572121	0.1270563040541526
0.788	0.09665073866572123	0.1270354580049188
0.792	0.09669225380293123	0.1270754467958486
0.796	0.09660106881688423	0.1270783987385535
0.8	0.0965235769773492	0.1269804585738716
0.804	0.09636739232153523	0.1268807095580515
0.8080000000000001	0.09631079481688422	0.1268866738678748
0.8120000000000001	0.09640912729827922	0.1269583021783668
0.8159999999999999	0.09616265668897722	0.1268525284128189
0.82	0.09621303384944221	0.1268343189086129
0.824	0.09621093610293124	0.1268503966419237
0.828	0.09610269163781421	0.1268161962633121
0.832	0.09590726538665222	0.1267530904549783
0.836	0.09616039411223321	0.1269204349399297
0.84	0.09624110729130322	0.1269885750721023
0.844	0.09626488955641924	0.1270458995963784
0.848	0.09640812034479121	0.1272066132639517
0.852	0.09636953453316323	0.1271234762809388
0.856	0.09631828044711721	0.1271105677306565
0.86	0.09632912060990723	0.1270711714078615
0.864	0.09628679931223325	0.1271651884365387
0.865	0.09603034605142816	0.1267788045387333
0.868	0.09621921494711723	0.1270580213201427
0.87	0.09627279390078688	0.1269462841881136
0.872	0.09619525316339622	0.1270658837282333
0.875	0.09603960167358778	0.126976471278447
0.876	0.09607475347734923	0.12702635407143
0.88	0.09618643381588581	0.1271637994772967
0.88	0.09584148863695995	0.1268188578359721
0.885	0.09639529938886132	0.1274436496927433
0.89	0.09622393798732043	0.1274975228047715
0.895	0.09636289046979274	0.1277388562841979
0.9	0.09629154853286896	0.1278779360537817
0.905	0.09648592701461034	0.1281555127924625
0.91	0.09656407654179119	0.128384142436586
0.915	0.09658698197428009	0.1285604864003696
0.92	0.09683675231313885	0.1288393233662386
0.925	0.09694275433922661	0.1291630233100286
0.93	0.09711225794857067	0.1294452341530053
0.9350000000000001	0.09729629234637768	0.1298295492565491
0.9399999999999999	0.09736921608341038	0.1300702824453893
0.945	0.09767738402354488	0.1304474537162746
0.95	0.09781838547105204	0.1307163293676533
0.955	0.09795737924281814	0.1310947240832911
0.96	0.09826568643481391	0.1314639035429272
0.965	0.09840340904102604	0.1318129613018431
0.97	0.09863688190898129	0.1322403923241899
0.975	0.09885338942320658	0.1326383222070118
0.98	0.09902646507889259	0.1329895970862179
0.985	0.09930313566667354	0.1334657192547252
0.99	0.09958019853740389	0.1338828399186839
0.995	0.09982202934111627	0.1343401650208502
1	0.1000722643134795	0.1347401565168092
1.005	0.1002940874478786	0.1351354979255705
1.01	0.1006084210811104	0.1356859524612683
1.015	0.1009358067065238	0.1361874870628039
1.02	0.1011782655594585	0.1366967400616382
1.025	0.1014542390445635	0.1372114535660532
1.03	0.1018542122445433	0.1377792328869189
1.035	0.1021180728483371	0.1382806441522111
1.04	0.1023475195176621	0.1387317867809391
1.045	0.1027188730772836	0.1393572257457712
1.05	0.1031651750731193	0.1399990909350255
1.055	0.1034155884162848	0.1404770935560221
1.06	0.1036511064486364	0.1410149648594486
1.065	0.1040948575003084	0.1416774271925546
1.07	0.1044885312195734	0.1423505618807513
1.075	0.1049028388583311	0.1429989548770428
1.08	0.105251496079532	0.1436499844874949
1.085	0.1055837222873086	0.1443367587003525
1.09	0.1060727387012603	0.1450387429390336
1.095	0.1064012375860029	0.1456317665288435
1.1	0.106708412037936	0.1463021810128336
1.105	0.1070003640302299	0.1469750310136411
1.11	0.1074792121867076	0.1478017278774184
1.115	0.1078273376511279	0.1483793957508347
1.12	0.1084613256210135	0.1492380651934198
1.125	0.1089722046971623	0.1501009558522104
1.13	0.1090736299845668	0.1506697821373501
1.135	0.1096422547633163	0.1516029389004868
1.14	0.1099654707113168	0.15232459478402
1.145	0.1103698725896859	0.1531495175876605
1.15	0.1107762756893433	0.153973526489068
1.155	0.1113152667698902	0.1548341525725936
1.16	0.1117423233668781	0.1556873186787338
1.165	0.1122631284888063	0.1566399079583407
1.17	0.1126370034343241	0.1575301370380754
1.175	0.1133277257256854	0.1585590413679992
1.18	0.1136477238036415	0.1594002456900261
1.185	0.1141534888355875	0.1603455718791556
1.19	0.1147046905061722	0.16139115536785
1.195	0.1152428226732288	0.1623977314613236
1.2	0.1157481344132905	0.1633232379932587
1.205	0.1162943326606369	0.1644450047833713
1.21	0.1169481889164078	0.1654532892407245
1.215	0.1174824539937014	0.1665763147480129
1.22	0.1181353750397323	0.1677354159534487
1.225	0.1186254511607343	0.1688121597711476
1.23	0.1193294872861186	0.1699664104277065
1.235	0.1200400901517176	0.1712257517623167
1.24	0.1205956083441622	0.1722695609788103
1.245	0.1213569788294104	0.1736107509854757
1.25	0.1219616538027377	0.1748188728430852
1.255	0.122634367893325	0.1760311414559984
1.26	0.1234003231498895	0.177313560250211
1.265	0.1240547686547253	0.1785574092913326
1.27	0.1248429966474589	0.1799655216120312
1.275	0.1256541187930428	0.1812937991411357
1.28	0.1263864841277032	0.1826623422904244
1.285	0.1271748790669787	0.1840628062117849
1.29	0.127982435998137	0.1854687394287931
1.295	0.1287958423670302	0.1869148155829936
1.3	0.1295359743434651	0.1883186200880672
1.305	0.1304173915497141	0.1897481714640352
1.31	0.1312343067240015	0.191193416138127
1.315	0.1321956137180514	0.1928561742512775
1.32	0.1329761486102339	0.1942517076924509
1.325	0.1340612511137101	0.195960019443762
1.33	0.1350070139293414	0.1975217671640615
1.335	0.1358608248541887	0.1990239821102188
1.34	0.1369370526537154	0.2006592465296256
1.345	0.1379633798407453	0.2022555728716549
1.35	0.1390115057527807	0.2038932795946288
1.355	0.1399076366613174	0.2054671515540101
1.36	0.1410136584803545	0.207170041511865
1.365	0.1420705649614983	0.2088458807628322
1.37	0.1431401263807422	0.2105382000462584
1.375	0.1443434252820836	0.2122533829345059
1.38	0.1453696077440277	0.2138863634965593
1.385	0.1465197876259273	0.2155792889876356
1.39	0.1479136538279164	0.2175015010464621
1.395	0.1492651595049307	0.2195062497097885
1.4	0.1506587978565253	0.2213443415647245
1.405	0.1519287144513707	0.2230209207685628
1.41	0.1533451108666283	0.2249072390352568
1.415	0.1547418048058688	0.2267533482226071
1.42	0.156117792340154	0.2285235999101093
1.425	0.1577246440773785	0.230559489048408
1.43	0.1589960670221745	0.2322654346267933
1.435	0.1605830574771834	0.2340758271116506
1.44	0.1622036506894647	0.2361941313638508
1.445	0.1638840505465786	0.2383000152456902
1.45	0.1651244084215892	0.2397815928577268
1.455	0.1674596330354668	0.2428581806472931
1.46	0.1683587889072175	0.2440075722316917
1.465	0.1698010566858099	0.2456815037812245
1.47	0.1714464403953066	0.2475734526114857
1.475	0.1727864662937793	0.2491918737108624
1.48	0.1743840015156957	0.2509513205443156
1.485	0.17602323646626	0.2527856196499222
1.49	0.1778002685949002	0.25450029091379
1.495	0.1795501188175455	0.2564398705349175
1.5	0.1812311140734722	0.2582729763739099
1.505	0.1831957737745097	0.2603088625412661
1.51	0.185342834582742	0.2625419479521834
1.515	0.187298211217729	0.2644837445854056
1.52	0.1892072406252767	0.266367249080502
1.525	0.1910804726709009	0.2680923668237846
1.53	0.1930146026122645	0.2698527370723657
1.535	0.1947717885072441	0.2715408939398967
1.54	0.1968762486119536	0.2735029129390523
1.545	0.1986659092748211	0.2749589024719709
1.55	0.2010489063447843	0.2772322363879806
1.555	0.2031219225168028	0.2790696950102924
1.56	0.2054359541396571	0.2810611370971795
1.565	0.207496912401506	0.2828749763475654
1.57	0.2097927203327946	0.2848430402587597
1.575	0.2122506327163564	0.2870270902723918
1.58	0.2145920300478352	0.2889864989898412
1.585	0.2169388851244035	0.2909531764841328
1.59	0.2194428908158794	0.2931390923784933
1.595	0.2218582137709905	0.2950632950141613
1.6	0.2243641485438289	0.2971904734296448
1.605	0.2270362313514808	0.2994259529739005
1.61	0.2295769342607537	0.3015781564946788
1.615	0.2321970421156022	0.3037691137241117
1.62	0.2346607288162126	0.3057114873319928
1.625	0.2374326591686435	0.3080098361458283
1.63	0.2398132071633877	0.3100753700343456
1.635	0.2427273025911058	0.3123566937945973
1.64	0.2455557662820212	0.3147815520938034
1.645	0.2482420425788244	0.3169788584583133
1.65	0.2509649943165265	0.3191567437122607
1.655	0.254024278114556	0.3217955777906015
1.66	0.2569475721481136	0.3241280341216949
1.665	0.2597511751038881	0.3264487110552739
1.67	0.2628037270766228	0.3289725234406594
1.675	0.2657524668379884	0.3314737989442218
1.68	0.2687396728218334	0.3339539438731655
1.685	0.2718165133421669	0.3364743782778734
1.69	0.2748676371818752	0.3390087904222636
1.695	0.2778666470174466	0.3415987459025094
1.7	0.2810353764875937	0.3442772918635401
1.705	0.2842228254171694	0.3468320616626373
1.71	0.2873808923068937	0.3495845755159364
1.715	0.2908417011216197	0.352564572659609
1.72	0.2939240778681581	0.3551063314672926
1.725	0.2971450041880909	0.3577288270084329
1.73	0.3006171882195491	0.3606939903770806
1.735	0.303570066056874	0.3631595713258591
1.74	0.3072307181818562	0.3664501812525169
1.745	0.3105367588397355	0.3693764677257061
1.75	0.3138381444096564	0.3721368526984434
1.755	0.3171087950258172	0.3748642602171065
1.76	0.3201617216503169	0.3774230726876717
1.765	0.3232622780906356	0.3801547846562272
1.77	0.3266274296117609	0.3830329075091831
1.775	0.3298912696295208	0.3857939148909553
1.78	0.3330495204376668	0.3885021438400771
1.785	0.3363804279886627	0.3913939531901389
1.79	0.3395866475049237	0.394138104262792
1.795	0.3428673597607612	0.3970056221714862
1.8	0.3458907758559509	0.3995069113672433
1.805	0.3492261383343133	0.4025080927195396
1.81	0.3524088902383448	0.4052777761991042
1.815	0.3558078121749545	0.4081629424810867
1.82	0.3587166248461243	0.4107533550336044
1.825	0.3619439695803089	0.4135787456824875
1.83	0.365309034536333	0.4165106141066393
1.835	0.3684104763867545	0.4192257775441684
1.84	0.3714546057192521	0.4219076267219479
1.845	0.3743319387032687	0.4244606247187803
1.85	0.3774654627619266	0.4271763892090013
1.855	0.3802902597534265	0.4295917849757795
1.86	0.3834215013119464	0.4323455086045165
1.865	0.3864979238772597	0.4350152378662617
1.87	0.3895024324542639	0.4376939682272641
1.875	0.3921467761982142	0.4400350183253717
1.88	0.3950552279159651	0.4425594363360182
1.885	0.3978523179892878	0.4450005942634622
1.89	0.4002505103425038	0.4470714773587449
1.895	0.4031690234518452	0.4496431003583276
1.9	0.4056324292042991	0.4518399845221138
1.905	0.407975703026454	0.4538679104728537
1.91	0.4106015364362826	0.4561860821839486
1.915	0.4129563181409939	0.4581799606789538
1.92	0.4151841825592114	0.460090799449232
1.925	0.4172905447799445	0.4619561007156992
1.93	0.4195190065522314	0.4639299822794294
1.935	0.4217149314641622	0.465755196335985
1.94	0.4238992144037699	0.4677113782327804
1.945	0.4254885738451292	0.4689927726761116
1.95	0.427336279314789	0.4705700313944399
1.955	0.42929137248542	0.4722222851643153
1.96	0.4309495088633624	0.4735803755090572
1.965	0.4326519736661215	0.4750413201031514
1.97	0.4340984032021709	0.4762300223478622
1.975	0.43555959495593	0.4773948647678246
1.98	0.4369484260818374	0.4785321783621148
1.985	0.4381245470044852	0.4795115707011127
1.99	0.4394428757988411	0.4805383566140071
1.995	0.4405442138707964	0.4814072319055014
2	0.4416161245032411	0.4822301849250121
2.005	0.444017979772289	0.4844889145244578
2.01	0.4439789983508147	0.484057236290232
2.015	0.4445319502327488	0.4843770768711524
2.02	0.4452060747670888	0.4847556078095488
2.025	0.4461800107903188	0.4855126662226432
2.03	0.4468735625826159	0.4859673458060225
2.035	0.4477885902878981	0.4866385139015403
2.04	0.4481018692513193	0.4866616469742898
2.045	0.4490683103238504	0.4874076702271127
2.05	0.449242643066844	0.4874697018026553
2.055	0.4494475005861879	0.4873734018800625
2.06	0.449754634967862	0.487588257417404
2.065	0.4468481963317065	0.4844044956068161
2.07	0.4453290434823544	0.4825608125344092
2.075	0.4444241726444754	0.481496976305581
2.08	0.4435314536175357	0.4803331193693225
2.085	0.4423764874059613	0.4789940667024087
2.09	0.441405419506254	0.4777770037253649
2.095	0.4404140243875425	0.4766510857079103
2.1	0.4397269520809837	0.4757350310386333
2.105	0.4383286307502127	0.4741293272760096
2.11	0.4375806578061671	0.4731760209914395
2.115	0.4362099593724527	0.4716120414070241
2.12	0.4349945464376829	0.4701293559618097
2.125	0.4341074785030429	0.4690367701736699
2.13	0.4332759814153759	0.4679628840668226
2.135	0.4323447969698097	0.4668840480179465
2.14	0.4315693964696807	0.4658955449927608
2.145	0.4305147745358043	0.464711987779427
2.15	0.4295226586489115	0.4635219563395996
2.155	0.428443874720953	0.4622372178644281
2.16	0.4272752958838368	0.4608639721624421
2.165	0.4263048067004492	0.4597391959428269
2.17	0.4250428830985033	0.4582992711207327
2.175	0.423900688421409	0.4569689807836695
2.18	0.4226175129963139	0.455556664244617
2.185	0.4213176963892862	0.4541716137297895
2.19	0.4200480532229592	0.4526911756493887
2.195	0.4185978980725619	0.4510378376571387
2.2	0.417355933992598	0.4496383316767665
2.205	0.4159624198428381	0.4481140142583603
2.21	0.4145679585883461	0.44659267006898
2.215	0.4132636032056693	0.4451143356828786
2.22	0.4116603946263902	0.4433340468423722
2.225	0.4103926652989304	0.4419348438763471
2.23	0.4089222608162071	0.4402895791817676
2.235	0.4073619046154282	0.438656287061364
2.24	0.4059836761056806	0.437075169562252
2.245	0.4044585417110438	0.4354275104013635
2.25	0.4030334064239085	0.4338785927468722
2.255	0.4014697626874359	0.4321640945089262
2.26	0.4000304790929346	0.4305577202280086
2.265	0.3988308101068233	0.4292463134203024
2.27	0.3973256381581697	0.4276008222255037
2.275	0.3956249880301926	0.4258007145307837
2.28	0.3941549311893145	0.4241383908816218
2.285	0.3925602635818713	0.4224433205081282
2.29	0.3912853234251853	0.4210439636351294
2.295	0.3897638800474144	0.4193822197169205
2.3	0.3881614770577121	0.4177067916209942
2.305	0.3868275804032327	0.4162033117967059
2.31	0.3855356311456296	0.4147533345754653
2.315	0.3840482853264061	0.4132362592526931
2.32	0.3826949709295925	0.4116865130995527
2.325	0.3811104515465707	0.4100194837832932
2.33	0.3793850219846573	0.4080789204970275
2.335	0.3775432159199578	0.40610097245727
2.34	0.376171640687835	0.4046505551654044
2.345	0.3751088770036756	0.4035085700589975
2.35	0.3739264616409148	0.4021610868775943
2.355	0.3723837127176575	0.4005340555399265
2.36	0.371380848131329	0.399425399959394
2.365	0.3698152293536202	0.3977192265513386
2.37	0.3682907140930548	0.3961021820867218
2.375	0.3667846984883157	0.3945012982298911
2.38	0.3656934411067044	0.3932722632700974
2.385	0.3642919863715702	0.3917774761373821
2.39	0.3628267993680487	0.3902026879745819
2.395	0.3616599985774828	0.3888593548703316
2.4	0.3604090229603641	0.3875672894734545
2.405	0.3591967939537141	0.3861996260251397
2.41	0.3578035889357063	0.3846713645261127
2.415	0.3564440917053749	0.3831983807903173
2.42	0.3552971720433943	0.3819800117710235
2.425	0.3541235650970062	0.3807335307319868
2.43	0.3528936992706799	0.3793569744027364
2.435	0.3514641534552497	0.3777793879961797
2.44	0.3501416710060056	0.3763217984904355
2.445	0.3491784248032496	0.375270491202512
2.45	0.3479912643053589	0.3739095875424321
2.455	0.3466141730521703	0.3724954366662975
2.46	0.3455951139715597	0.3713433515566267
2.465	0.3444577286570989	0.3700734736644564
2.47	0.3433554924797008	0.3689088612577904
2.475	0.3420931936948037	0.3674987338355853
2.48	0.3411056013777259	0.366425606029234
2.485	0.3399819072837021	0.3651746748186173
2.49	0.3390032977838795	0.3641270560015934
2.495	0.3379725107686518	0.3629745753055951
2.5	0.3368930944999066	0.361765292182462
2.505	0.335928580362751	0.36069360491029
2.51	0.3348423640506046	0.3595233014248961
2.515	0.334112019378058	0.3586763998982894
2.52	0.3332762369404678	0.3577228271748109
2.525	0.332035747733599	0.3564164326114455
2.53	0.3314109957452418	0.3556143042818222
2.535	0.3304358781518841	0.3545747622761834
2.54	0.3295192929517968	0.3535255722897495
2.545	0.3287537546375496	0.3526350657375419
2.55	0.3277785403962091	0.3516035133855724
2.555	0.3269479800895909	0.3506055742906821
2.56	0.326230382353734	0.3497694281332662
2.565	0.3254605977357766	0.3489313439990702
2.57	0.3246467626954099	0.3480132920703866
2.575	0.323944803993526	0.3471473534273785
2.58	0.3231312525302302	0.3462046360131599
2.585	0.3224065682352924	0.3454118245038051
2.59	0.3217856869203286	0.3446641300484525
2.595	0.3209787586936359	0.3437431117524269
2.6	0.3207588715084405	0.3434000950542851
2.605	0.3206111449464366	0.3431529407803367
2.61	0.3198539822048145	0.3421914608770411
2.615	0.3194883011603292	0.3417229411632987
2.62	0.3186795584220979	0.3407704523210807
2.625	0.3180412348490553	0.3399008579891011
2.63	0.3163569396713826	0.3380498364983196
2.635	0.3163212798714268	0.3377640028038366
2.64	0.3151555671510477	0.3364691184618886
2.645	0.3134473369991799	0.3344270372483809
2.65	0.3121935329941708	0.3329030521889101
2.655	0.3103272430091471	0.3308003064681336
2.66	0.3087981239210011	0.3288012434305106
