# Supplementary material for: Solution structures in alkali nitrates and nitrites at high concentrations
Source: RSC Adv. 2026 Mar 10;16(15):13347–57. doi: 10.1039/d5ra07630g (PMC12973280; doi:10.1039/d5ra07630g)
Supplement: RA-016-D5RA07630G-s001 [file RA-016-D5RA07630G-s001.zip › MNOx_SAXS/SAXS_SEN_D03_143_3rej_avg_sub.dat]

Qvector_A	Intensity	Uncertainty
0.00337528505	-0.6131586427202222	7.674504324259884
0.00347622402	2.330690153470256	15.54015923140887
0.00358018161	0.1231014058511573	12.50329281789095
0.00368724807	-0.5582861131964432	11.0249903583287
0.0037975164	-0.3583310193868954	9.25089638922436
0.00391108233	-8.182812447720224	8.61504036862905
0.00402804449	1.127056119660727	9.56505272059294
0.00414850444	0.3301661965654876	7.679360429397143
0.00427256678	-0.9476103579583226	5.783816706455363
0.00440033924	-0.1709827174821319	4.71598365430887
0.00453193279	-0.5645884970059427	4.421053052202405
0.00466746167	-0.3780117167678423	4.055643522712249
0.0048070436	-0.3453222986726021	3.505115261647167
0.00495079976	-0.2208019801011725	3.085847613965142
0.005098855	-0.3023729558154615	2.926672292806867
0.00525133787	-0.1631786484345121	2.561126580928776
0.0054083808	-0.191896778910702	2.383126946930234
0.00557012014	-0.2001809379583221	2.147178196977021
0.00573669635	-0.111894239863082	1.881237921951501
0.00590825408	-0.1216661510535519	1.771500430116201
0.00608494229	-0.08607371129165187	1.573952908856089
0.00626691442	-0.06944799629165188	1.479837304800582
0.00645432849	-0.03604098438689185	1.309508973689871
0.00664734723	-0.03578872033927194	1.185886589785558
0.00684613826	-0.02523499748213198	1.082428434202109
0.00705087419	-0.008691190863079901	0.9920433582347544
0.00726173282	0.002506505303586981	0.9245126501684254
0.00747889725	0.01326686675596811	0.8320045377981621
0.00770255604	0.004054508351206132	0.7709304183382677
0.007932903430000001	0.02792981935120609	0.7314220622600495
0.00817013942	0.02639334349406308	0.626507274729256
0.008414470029999999	0.02826330182739611	0.6086975610399801
0.00866610743	0.04377650927977705	0.5549133030035743
0.00892527012	0.04403908461311018	0.4983358587621128
0.009192183160000001	0.04719130663692012	0.4772901874418618
0.00946707831	0.04313315144644414	0.4341935575795557
0.00975019429	0.05260838308930116	0.3999241534078958
0.0100417769	0.04579770732739613	0.3749170807637971
0.0103420795	0.05978000537501515	0.350609574780581
0.0106513626	0.05303236539882517	0.3241930379585464
0.010969895	0.05495474758930113	0.2993631215000743
0.0112979532	0.05156040387501512	0.2816966042008126
0.0116358221	0.05640431154168213	0.2626251449911928
0.011983795	0.05332556139882513	0.2515538471305529
0.0123421742	0.05687373411311011	0.2308234390489022
0.0127112709	0.05564647392263411	0.2148558339721662
0.0130914055	0.05585893156549113	0.2081832852439866
0.0134829081	0.05452014249406309	0.1928762173199774
0.0138861187	0.05737088766072909	0.1851783024911592
0.0143013875	0.0556902191607291	0.1767037319601098
0.0147290751	0.05508175475596808	0.1698747421069469
0.0151695527	0.0556915174702531	0.1619665591642092
0.015623203	0.05497527111311008	0.1565139416388927
0.0160904199	0.0559895077607291	0.1490439051488843
0.016571609	0.05514194128453911	0.1438356858097781
0.0170671882	0.05516683102739611	0.1377541168456848
0.0175775879	0.05498411918453908	0.1323313494928363
0.0181032512	0.0556346473131101	0.1289167046523731
0.0186446347	0.05470143387977712	0.124582099276602
0.0192022084	0.05531291965120612	0.1209202728930245
0.0197764565	0.05550064237501509	0.1177718660104788
0.0203678777	0.0547122153750151	0.1148849618561316
0.0209769856	0.05428991963692011	0.1118724579970927
0.021604309	0.0535686173131101	0.1090014816391401
0.0222503927	0.05340159248930111	0.1064775665109517
0.0229157978	0.05197123543215811	0.1029178720011295
0.023601102	0.05238114684644411	0.1014866735155535
0.0243069004	0.05167190795120611	0.09950815634986479
0.025033806	0.05277473734882512	0.09905949259918327
0.0257824499	0.05291907384644411	0.09781381463417503
0.0265534822	0.05340196989644379	0.09685079659102383
0.0273475726	0.0524248078726343	0.09569356563879701
0.0281654104	0.0531351645083486	0.09520200875280511
0.0290077059	0.05285981431311051	0.09416004983770859
0.0298751906	0.05238800377739621	0.0930472998706406
0.0307686176	0.05213328299406291	0.0922798506568389
0.0316887629	0.05201426181787241	0.09212177086425787
0.0326364254	0.05180415943453899	0.09139890048661595
0.0336124281	0.05230180372263429	0.09110706773616829
0.0346176184	0.05201479020834861	0.09042527835545473
0.0356528693	0.05171781367025331	0.08992053953819133
0.0367190796	0.05199995136311052	0.08965022029441386
0.0378171754	0.05170090152025331	0.08930596552151183
0.03894811	0.05160193513692	0.08899892996582387
0.0401128656	0.05141928205120572	0.08828619093343811
0.0413124536	0.0516654618797772	0.08794379348614101
0.0425479156	0.05130942396311051	0.08741217621827978
0.0438203245	0.05120552230596759	0.08695680276676505
0.0451307852	0.0511430377916819	0.08657183359122374
0.0464804357	0.05128524703930101	0.08654179931387812
0.0478704478	0.05070685336549141	0.08610508660495762
0.0493020288	0.0512656485583486	0.08598456896792912
0.0507764216	0.05088706383215811	0.08578499153958824
0.0522949066	0.05083217363692	0.08572492550363672
0.0538588024	0.05075259091549141	0.08546765438560551
0.0554694669	0.05113824269168189	0.08555209094985777
0.057128299	0.05085025301311051	0.08510892791090766
0.0588367389	0.0507626275964438	0.08506222591046182
0.0605962702	0.0505730853702533	0.08488333224939842
0.0624084209	0.05085229570358672	0.08486932260347141
0.0642747645	0.05054804130596761	0.0846551915005358
0.0661969218	0.0506244193012057	0.08464691951041736
0.0681765617	0.0506928889202533	0.08451379779127578
0.0702154034	0.05074258811787241	0.08449300283335034
0.0723152173	0.05042641356549142	0.08420339281783853
0.0744778269	0.0505937958583486	0.08429523400159851
0.0767051099	0.05063829747739621	0.08408729464676677
0.07899900059999999	0.0505420348464438	0.08398350470325623
0.0813614907	0.05034066343692001	0.08382383390982652
0.0837946319	0.05032312646549141	0.08371138899866477
0.086300537	0.0504568777654914	0.08365789057390793
0.0888813819	0.0500359328345391	0.08338191878091027
0.09153940789999999	0.05041381061072951	0.08349356671010161
0.0942769229	0.05034160779882479	0.08342410201320437
0.0970963042	0.05015916830834861	0.08326236472297623
0.1	0.05034823927739621	0.08336022935977666
0.102	0.0504903777678724	0.08330474464971524
0.104	0.05026967188692001	0.0833236199438584
0.106	0.05033224021787241	0.0831157909945419
0.108	0.0500290349035867	0.08311751258112891
0.11	0.05023197151072951	0.08313449471124505
0.112	0.0502489655773962	0.08306077844870897
0.114	0.0502144096250152	0.08309937607219434
0.116	0.0502854067273962	0.08310612870376247
0.118	0.0502766947654914	0.08300200847587647
0.12	0.050165068839301	0.08298481966917011
0.122	0.05016491961549141	0.08282078007187964
0.124	0.0500727751631105	0.08264950749730228
0.126	0.04991935604644381	0.08251737337234169
0.128	0.04980315944882481	0.08246054710044348
0.13	0.05003711202501522	0.0825196642147755
0.132	0.04996799074406291	0.08252628791476059
0.134	0.04994790718453911	0.08241058227380355
0.136	0.04994443341311051	0.08241678167584697
0.138	0.04999426662263431	0.0822641798540725
0.14	0.04979481103453902	0.08217602935335168
0.142	0.04982015682501521	0.08222387226489446
0.144	0.04989020355120571	0.0821518252284347
0.146	0.0498868759321581	0.0823149010771609
0.148	0.04979744365834859	0.08216253516352708
0.15	0.049761002039301	0.08208925637238569
0.152	0.04961794835358671	0.08197481462899209
0.154	0.0498550667654914	0.08200940076531622
0.156	0.04968555542501522	0.08191331684437281
0.158	0.0497321280702533	0.08186699852323649
0.16	0.0497100121012057	0.08182709723481339
0.162	0.0497132732845391	0.08169391121295523
0.164	0.04976228307025331	0.08180192971604966
0.166	0.049810521289301	0.08180437943643445
0.168	0.04965667437501521	0.08162137481875925
0.17	0.04949148648215811	0.08150671281682458
0.172	0.04956002976787241	0.08150642042181584
0.174	0.04957365999882482	0.08148849471548998
0.176	0.049545005034539	0.08146147232717219
0.178	0.0493933072607295	0.0813552647700037
0.18	0.04936422935120571	0.08120229093632854
0.182	0.04940743737263431	0.08119530245342611
0.184	0.0494333756654914	0.08111346298436921
0.186	0.0494005080726343	0.08114821880954826
0.188	0.04943467122263431	0.08105014996147808
0.19	0.04931768309168189	0.08098800070518686
0.192	0.04944258794644381	0.08090936801875558
0.194	0.04929544031787239	0.08082827493962245
0.196	0.04927732088215812	0.08079377196177709
0.198	0.0493257723940629	0.08083684224645643
0.2	0.04935460464644381	0.08079317633997349
0.202	0.04943344195120571	0.08068090180733077
0.204	0.04917470057739621	0.08053825921352661
0.206	0.04928917976311051	0.08058716659410436
0.208	0.04922646426549141	0.08046776856107139
0.21	0.04924177045834861	0.08045306988810332
0.212	0.04928372060358671	0.08061747715591781
0.214	0.0491557924250152	0.08038304375067822
0.216	0.04907681850120571	0.0803136633387439
0.218	0.04914290939644379	0.08026865049440242
0.22	0.04908497218215811	0.0802017620067474
0.222	0.0489934630202533	0.08019897048834493
0.224	0.04908460880120571	0.0801229212477181
0.226	0.04912227386072952	0.08016104162551778
0.228	0.04919942742501521	0.08008877943889298
0.23	0.0489970392154914	0.07985853680615954
0.232	0.04895774954882481	0.07996568791889251
0.234	0.04901925097263431	0.07999468225975297
0.236	0.04896173435834861	0.07995021320191133
0.238	0.048908302089301	0.07993452658400346
0.24	0.04890391628453901	0.07995127479771581
0.242	0.04902196972025331	0.07993190597324473
0.244	0.0488779795202533	0.07976367735122622
0.246	0.0489242577988248	0.0797544117225225
0.248	0.0490364909297771	0.07974248840450886
0.25	0.04909752709168191	0.07970846759112785
0.252	0.0490341940773962	0.07981432814004326
0.254	0.04891285502025332	0.07963400260974351
0.256	0.04901011098930101	0.07962184931230053
0.258	0.0490353171273962	0.07962054797918572
0.26	0.04906215519644381	0.07964893689377997
0.262	0.04894122560596761	0.07952162361170717
0.264	0.04901097567501521	0.07955187760670036
0.266	0.04891720322977711	0.07947928979383376
0.268	0.04898725232263431	0.07944959295348603
0.27	0.0489253587035867	0.07937800708379263
0.272	0.0489005615035867	0.07933841278659756
0.274	0.0489293146273962	0.07928252534814005
0.276	0.04880106258215811	0.07917115961987788
0.278	0.0488457871273962	0.07912775090143347
0.28	0.0488420774797771	0.07920928022750293
0.282	0.04890058177025332	0.07912219128077669
0.284	0.04868932210834861	0.07893508560977786
0.286	0.04885258547739621	0.07910205817639411
0.288	0.0486561177916819	0.07899586581413662
0.29	0.04868487891072951	0.07889166934273487
0.292	0.04874721082977712	0.07888072659690101
0.294	0.04857401437739621	0.07875597159991254
0.296	0.04875148572263431	0.07882461773388408
0.298	0.04871981452025331	0.07877699779849512
0.3	0.04866721191787242	0.07862336762682813
0.302	0.04864358892501521	0.07862585439585269
0.304	0.04866186253692001	0.07862036060359444
0.306	0.04858991740596761	0.07860203831186768
0.308	0.048586011639301	0.07851193784035428
0.31	0.04863821169168191	0.07846148883395537
0.312	0.04865298969644381	0.07849761072152135
0.314	0.04850335899644381	0.07844340050825842
0.316	0.0485156209107295	0.07832482853733437
0.318	0.0486230422773962	0.07833570440212576
0.32	0.04856710480834861	0.0783052804292837
0.322	0.04845567083692001	0.07821210908385265
0.324	0.04852024704406289	0.07826354547218314
0.326	0.0484163955726343	0.07816707261767807
0.328	0.04843516240596761	0.07805530984292218
0.33	0.0484553930131105	0.07810318602379515
0.332	0.04848490352977711	0.07807884156773624
0.334	0.04852836830834861	0.07805263341873309
0.336	0.0483663877178724	0.07799447142436387
0.338	0.0484447987178724	0.07799751708763646
0.34	0.0485301561607295	0.07804368908429922
0.342	0.04835376648453911	0.07785919747877666
0.344	0.04842928891311049	0.07787135469543424
0.346	0.0483813137559676	0.07790758477281058
0.348	0.04829765631549141	0.07782656956393225
0.35	0.04839650014406291	0.07782511284059919
0.352	0.04837826263453911	0.07776923766659885
0.354	0.04838464383692001	0.07770571244558719
0.356	0.04833548466787242	0.07762775157214243
0.358	0.0484760190012057	0.07774324458568939
0.36	0.0484267048916819	0.0776513030423001
0.362	0.0484173263488248	0.07761156679230216
0.364	0.04844452889168191	0.07756659795613166
0.366	0.0484981264083486	0.07758899734400991
0.368	0.0485360029012057	0.07756969647855659
0.37	0.04837171736311049	0.07752133349669936
0.372	0.04838598644168191	0.07743681519452557
0.374	0.04832171743453911	0.0773779705855964
0.376	0.04831791437501521	0.0773588435305127
0.378	0.04826043974882481	0.07734765024091267
0.38	0.04822681401072951	0.07730017332883282
0.382	0.048343903539301	0.07732071812709902
0.384	0.04827543819406291	0.07726621634395998
0.386	0.04830364799644379	0.0772655815831946
0.388	0.04820760183692002	0.07715685211061829
0.39	0.0482871569821581	0.07711716702432382
0.392	0.0481744808797772	0.07710416369511261
0.394	0.04813573522739621	0.07708328021918212
0.396	0.0482687135297771	0.07711099114824578
0.398	0.04831269557739622	0.07708409990986102
0.4	0.0482789122750152	0.07708256526094923
0.402	0.04828600651072951	0.07705544297826417
0.404	0.0482194734916819	0.0769521762002375
0.406	0.04836125202025331	0.07706224887272493
0.408	0.0482570349607295	0.07697895017349422
0.41	0.04831649688453911	0.07699140774485162
0.412	0.04830865564406291	0.07691080906754041
0.414	0.04826779267501521	0.07698246139585849
0.416	0.04827894883215811	0.07687644852928674
0.418	0.04818684997977711	0.07686933179031544
0.42	0.04828237759406291	0.07684264264611437
0.422	0.0482803578107295	0.07688347055609632
0.424	0.0483315786488248	0.07692411778921232
0.426	0.0482853426154914	0.07688282007004479
0.428	0.0481702484131105	0.07678864003302692
0.43	0.04828569081787241	0.07687480903507246
0.432	0.04805514392025331	0.07671053186829788
0.434	0.0480779889178724	0.07671142967193538
0.436	0.04817600615120569	0.07678475560604288
0.438	0.0481088132797772	0.07670999112702291
0.44	0.0481382936226343	0.07665621826636315
0.442	0.04798312338692	0.07663409683497886
0.444	0.04797841473453911	0.07665326020497444
0.446	0.04811729014406291	0.07663024015209582
0.448	0.04795167691311051	0.07658340534858712
0.45	0.0481424158416819	0.07670972702319484
0.452	0.047982396889301	0.07663108031263569
0.454	0.04794714944168191	0.07662192969157387
0.456	0.04806537127501521	0.07661766556540565
0.458	0.04796461433691999	0.0765564006569239
0.46	0.0480034704583486	0.07655367748613873
0.462	0.04806131123930101	0.07654335034471445
0.464	0.04803274301072952	0.07661455681383142
0.466	0.04805647552977711	0.07660335410904272
0.468	0.0479338918083486	0.07650293114758272
0.47	0.04802185597977712	0.07654853402670815
0.472	0.04810892656072951	0.07656135198000349
0.474	0.04806541235596761	0.07663783062139733
0.476	0.0481660255654914	0.07666968344479917
0.478	0.04812437055358671	0.07665762102144749
0.48	0.0480622984012057	0.076564095333048
0.482	0.04814635377739621	0.07662669332892554
0.484	0.04821451811549141	0.07668168658412519
0.486	0.0481483222773962	0.07659704996188423
0.488	0.04823475964644381	0.07663265492976559
0.49	0.0482171814988248	0.07669438731923243
0.492	0.0482134896702533	0.07664192255507327
0.494	0.04824487722263431	0.07664747129081331
0.496	0.04805944601549141	0.07652854489602694
0.498	0.0481662807416819	0.0766222302390866
0.5	0.04813991395358671	0.07661203952481022
0.504	0.04821482605358669	0.07667204357191032
0.508	0.0481563415440629	0.07667015690913037
0.512	0.04827535553215811	0.07669259491481441
0.516	0.04822328005596761	0.07668199733633035
0.52	0.0481864361321581	0.07670784802141845
0.524	0.0482815658488248	0.07672723181127761
0.528	0.0483138175012057	0.07676534553192367
0.532	0.04829022301311052	0.07671354015300581
0.536	0.04822446935120571	0.07671026002009596
0.54	0.04829727870596762	0.07675389943224974
0.544	0.04836846413930102	0.07684359233088756
0.548	0.04837317855596759	0.07683981465913765
0.552	0.04835926468930101	0.07683038758032563
0.556	0.04842592524882481	0.07685935814927276
0.5600000000000001	0.04839020923930101	0.07693447617021894
0.5639999999999999	0.04843399655358671	0.07697538310968835
0.5679999999999999	0.04842808413692	0.07701014476467817
0.572	0.0484931355631105	0.07707883219621484
0.576	0.04856686177263431	0.07710368540609931
0.58	0.0485975907535867	0.0771990570388124
0.584	0.0486099536464438	0.07718570592354541
0.588	0.04864677313930101	0.07723326094995828
0.592	0.04871218964882481	0.077366792827749
0.596	0.0487282902702533	0.07737516493010489
0.6	0.04870968701072952	0.07740073920896863
0.604	0.0488187761964438	0.07747376183482592
0.608	0.0488637067678724	0.07762307052041977
0.612	0.04885836938930101	0.07758690324318306
0.616	0.04882813286072951	0.07760736208919858
0.62	0.04891390412501521	0.07765192705862337
0.624	0.04892853676072951	0.07773093481381489
0.628	0.0489872759012057	0.07777739966063803
0.632	0.04894815974406291	0.07785800707109627
0.636	0.0490918756964438	0.0780216358203544
0.64	0.04908972447739621	0.07807613437173412
0.644	0.0492202589273962	0.07821461000219593
0.648	0.0492464316773962	0.07835545623375327
0.652	0.0493819398345391	0.07843907222676795
0.656	0.0494573874559676	0.07863002667274538
0.66	0.04946209966549141	0.07872402962354676
0.664	0.0495959847512057	0.07883425592464043
0.668	0.04967012048692	0.07896294504212231
0.672	0.04974006873215811	0.07902567662679495
0.676	0.04973077096787241	0.07914367307252063
0.68	0.04987884390596761	0.07929020037053876
0.6840000000000001	0.04986845258691999	0.07935446277814352
0.6879999999999999	0.04999951122977719	0.07949703543772865
0.6919999999999999	0.05004180328453901	0.07956182133238096
0.696	0.05013244988215811	0.0796655481842985
0.7	0.0501521883250152	0.07978043481563572
0.704	0.05029615400358672	0.07993894027848197
0.708	0.05030225097977712	0.08000194076594402
0.712	0.050369172239301	0.08011186932414219
0.716	0.050524245739301	0.08027300181239592
0.72	0.05049167999168191	0.08037438188969842
0.724	0.0506211510202533	0.08052866536417101
0.728	0.0507981146154914	0.0806775542600135
0.732	0.0508100670559676	0.08078105740833098
0.736	0.05083948282977709	0.08081226763881603
0.74	0.0510519952012057	0.08094379858953234
0.744	0.0510080504535867	0.08097989835687719
0.748	0.05110962833692001	0.08110566716774079
0.752	0.0512193039559676	0.08135655300532695
0.756	0.05136039180834862	0.081430485324792
0.76	0.0515031030297771	0.08165377271971958
0.764	0.05153930899406289	0.0817512178497453
0.768	0.05161247646072951	0.08186282843098111
0.772	0.0517576196297772	0.08204867867060815
0.776	0.0519054931202533	0.0821775580625131
0.78	0.05205105598930101	0.08236492814393868
0.784	0.05214108077025331	0.08247082392149478
0.788	0.05222846504644381	0.08261321529840396
0.792	0.0523280583273962	0.08271128052211041
0.796	0.05249538733692001	0.08297274573561172
0.8	0.0526899671464438	0.08314687644461403
0.804	0.05277922364644382	0.08329256850690459
0.8080000000000001	0.05283338607739621	0.08340929259899761
0.8120000000000001	0.05305365252263431	0.08360285459238012
0.8159999999999999	0.05309137029644381	0.08378126920232851
0.82	0.0532420968488248	0.08386340881329278
0.824	0.05343684630358671	0.08407633344478253
0.828	0.0535803812250152	0.08429391227150569
0.832	0.05358578663692	0.08443163838102731
0.836	0.05381692044406289	0.08457698749467561
0.84	0.05400082477025332	0.08474831808554206
0.844	0.05423719888692001	0.08501823724746603
0.848	0.0543824857916819	0.08518101150465909
0.852	0.05458418334644381	0.08533816230612593
0.856	0.05470594010358671	0.08549826906532797
0.86	0.0549407645202533	0.08568286272774481
0.864	0.05500002334406291	0.08587846721440484
0.865	0.05484955759572086	0.08559886029279516
0.868	0.05511119096311051	0.0859500615320955
0.87	0.05516700149489979	0.085841275269608
0.872	0.05526154987977711	0.08613225625288187
0.875	0.05532769788043254	0.08626522569935186
0.876	0.05524418805596761	0.08619588435740096
0.88	0.05562034086568901	0.08659831578039817
0.88	0.05538862331258794	0.0863666033513352
0.885	0.05592386435874359	0.08697278442794196
0.89	0.05598171677048099	0.08725585991648267
0.895	0.05636255246766633	0.08773900950934928
0.9	0.05648466258488057	0.08807152083404204
0.905	0.05682745016601816	0.08849748501404719
0.91	0.05707263845002142	0.08889314527592868
0.915	0.05727404917136703	0.08924797840137669
0.92	0.05766657813411257	0.08966953925977895
0.925	0.05787253997828432	0.09009320309694557
0.93	0.05816003141923178	0.09049338785923515
0.9350000000000001	0.05847533784407714	0.09100896006172293
0.9399999999999999	0.05872366883124522	0.09142508147247615
0.945	0.05913200341184896	0.09190241114882161
0.95	0.05952617159456804	0.09242444426419716
0.955	0.05975750934770906	0.09289517641368533
0.96	0.06009124260347488	0.09328976740271086
0.965	0.06035890387552679	0.09376875840596609
0.97	0.06075190724505405	0.09435571354299147
0.975	0.06102199014355715	0.09480721483223992
0.98	0.06138203110537421	0.09534544099935949
0.985	0.06174383344358507	0.09590668972503472
0.99	0.06209152077329798	0.09639443558792882
0.995	0.06247538750009121	0.09699379119247196
1	0.06280320513918669	0.09747135378722971
1.005	0.0632451273623966	0.09808679224676108
1.01	0.0636329225917231	0.09871070489263864
1.015	0.06400347893812616	0.09925540897834756
1.02	0.06435111159572457	0.09986982414417843
1.025	0.06472774804008533	0.1004851988769933
1.03	0.06520832058690608	0.1011335757761261
1.035	0.06554443701745324	0.1017072410093177
1.04	0.06599258047354066	0.1023770719876053
1.045	0.06640850208297022	0.103047073923198
1.05	0.06686040695899907	0.1036945407465304
1.055	0.06726159998914094	0.1043233230321422
1.06	0.06764996221384989	0.1050140300483451
1.065	0.06817851237685127	0.1057612884877308
1.07	0.06860168956184409	0.1064639259047633
1.075	0.06909517825342601	0.1071914999198431
1.08	0.06951384289308696	0.1079125277662315
1.085	0.06989275033153072	0.1086459838423817
1.09	0.07049142494819424	0.1094576247215144
1.095	0.07098788475035865	0.1102186108584548
1.1	0.07138873576469515	0.1109826973736274
1.105	0.07182125816969524	0.1117961197202052
1.11	0.07240221940082689	0.1127249306569489
1.115	0.07288350963974752	0.1134357652181543
1.12	0.07342159489606025	0.1141985590892489
1.125	0.07402150234317727	0.1151504845589707
1.13	0.07440346238523469	0.1159998293675949
1.135	0.07505220687424977	0.1170131032875096
1.14	0.0755557028900504	0.1179150363226774
1.145	0.07604985631962759	0.1188297095151647
1.15	0.07661605144848649	0.119813512709386
1.155	0.07724125499039017	0.1207603502796873
1.16	0.07778632532898527	0.1217315293355026
1.165	0.07844003121661848	0.1228170177663797
1.17	0.07894521975646474	0.1238385615578432
1.175	0.07964363060532886	0.1248751551320835
1.18	0.08013874703023548	0.1258914774502379
1.185	0.08081102030038706	0.127003311734719
1.19	0.08139071361818706	0.1280773890148485
1.195	0.08206684973489958	0.1292219727843353
1.2	0.08278735862158255	0.1303626697432744
1.205	0.08336031205931935	0.1315111937732643
1.21	0.08418879178368627	0.1326941025010595
1.215	0.08480227410486098	0.133896351157419
1.22	0.08555373016520758	0.1351539770406393
1.225	0.08619863493532859	0.1363855553511682
1.23	0.08705808272493304	0.1376952159682349
1.235	0.08775643747788939	0.1389423167358035
1.24	0.08851713540644371	0.1401912955602419
1.245	0.08933545834174128	0.1415894405727029
1.25	0.09005520653707552	0.1429126398200089
1.255	0.09082532410321646	0.1442223171520801
1.26	0.09178613885216716	0.1456995859987512
1.265	0.09251256871208163	0.1470154216501323
1.27	0.09344392807629624	0.1485666664895602
1.275	0.0943509882925741	0.1499908854398881
1.28	0.09523894708319441	0.1515150164429684
1.285	0.09609654926525107	0.1529846885480118
1.29	0.09701324245737186	0.1544997602632465
1.295	0.0979430638524674	0.1560622554335144
1.3	0.09883350276179573	0.157616361750896
1.305	0.09986965975683573	0.1592006512808074
1.31	0.1008148582065518	0.1607741798550922
1.315	0.1017559779235663	0.1624167546010915
1.32	0.1027742529451236	0.1640500210923097
1.325	0.1038376322357053	0.1657366076092366
1.33	0.104919016075003	0.1674339791539763
1.335	0.1059731913158685	0.1691365583538937
1.34	0.1070874997165694	0.1708098993821649
1.345	0.1083287473106877	0.1726211454594082
1.35	0.1094488041716352	0.1743307846248174
1.355	0.1104950970210789	0.1760548205885769
1.36	0.1117024009774569	0.1778589880166165
1.365	0.112929981854861	0.1797054997920058
1.37	0.1140160564873509	0.1814143340409752
1.375	0.1153761806500373	0.1832863435721627
1.38	0.1166179239955703	0.1851348792309001
1.385	0.1179594524672629	0.1870191513063654
1.39	0.1193055293823965	0.1888935755400621
1.395	0.1208965108430373	0.191137799515745
1.4	0.1222702154859935	0.1929559848787711
1.405	0.1236535881503661	0.194746041454664
1.41	0.125052496553991	0.1966148859424878
1.415	0.126528745824559	0.1985405692321903
1.42	0.1280368923884142	0.2004429940335908
1.425	0.1295954611764076	0.2024306174520412
1.43	0.1310795277163672	0.204349221788211
1.435	0.1327200424552985	0.2062131564141139
1.44	0.1343654903234161	0.2083563296566572
1.445	0.1359634791000588	0.2103798155383921
1.45	0.1376583365620339	0.2123159036194091
1.455	0.1401480497593844	0.2155468966550314
1.46	0.1414772243527058	0.2171262753416995
1.465	0.1432755952776117	0.2191562991092593
1.47	0.1448930606552935	0.221020322890466
1.475	0.1465715166208231	0.2229771557446198
1.48	0.1484114968035121	0.2249790397094245
1.485	0.1502725049678817	0.2270351040333267
1.49	0.1522557563782699	0.2289559889522503
1.495	0.1542141501405691	0.2311041001686531
1.5	0.1561410903323885	0.2331831475643296
1.505	0.1582605125886293	0.2353737888884883
1.51	0.1604818933224179	0.2376811923814234
1.515	0.162749682334082	0.2399353897205708
1.52	0.1647327502684642	0.2418929292107593
1.525	0.1668651858026452	0.2438772463041832
1.53	0.1689853501132854	0.2458236462959963
1.535	0.1710777872755149	0.2478470454512052
1.54	0.1732110966887032	0.2498379129539894
1.545	0.1753512296430482	0.2516443702684866
1.55	0.1779221142350811	0.2541055872888772
1.555	0.1802161771167146	0.2561640856708482
1.56	0.1825591873549248	0.258184502273445
1.565	0.1848828735508381	0.2602610643079541
1.57	0.187288982027128	0.2623394207331766
1.575	0.1898484632742224	0.2646250322594799
1.58	0.1924151213712034	0.2668096957444332
1.585	0.1949218233817694	0.2689362180544061
1.59	0.1974568005573007	0.2711530980715385
1.595	0.2002130731006563	0.2734182434447838
1.6	0.202804991511834	0.2756314015362351
1.605	0.2055893388107443	0.2779791439192819
1.61	0.2082902309862903	0.2802915309745798
1.615	0.2110862030313816	0.2826583495607294
1.62	0.2137001557915852	0.2847509866944519
1.625	0.2165725665019099	0.2871498151509497
1.63	0.2193546319092449	0.2896168611397755
1.635	0.2224198047865597	0.2920492604268897
1.64	0.2251669283419233	0.2943927770302237
1.645	0.228113163099309	0.2968500407960693
1.65	0.2310063298619423	0.2991981368736411
1.655	0.2339548697863772	0.3017262254127622
1.66	0.2371549359503115	0.3043354527809675
1.665	0.2400908296479583	0.3067884185615704
1.67	0.2431865071977029	0.3093553535938524
1.675	0.2463230880161474	0.3120444680590649
1.68	0.2493948777753372	0.3146091964342655
1.685	0.2524992990228704	0.3171572097504534
1.69	0.2557967143697379	0.3199379107579785
1.695	0.2587561635287203	0.3224883041442822
1.7	0.2619644477369487	0.3252064042381336
1.705	0.2652748036720118	0.3278840797294449
1.71	0.2685278215970463	0.3307315424434348
1.715	0.2719315748859135	0.333654482526428
1.72	0.2751304638229948	0.3363127533292427
1.725	0.2783073768035926	0.3388912365457838
1.73	0.281622138236464	0.341698983197919
1.735	0.284597040802291	0.3441865834242084
1.74	0.2883551075456036	0.3475746055714188
1.745	0.2915162910206166	0.3503560338566492
1.75	0.2948874402517523	0.3531861801870616
1.755	0.2979843372185333	0.3557398332643371
1.76	0.3010024072958042	0.3582637881457087
1.765	0.3040744587581791	0.3609669943298373
1.77	0.307341959677525	0.3637474652365131
1.775	0.3104660714900898	0.3663687439989375
1.78	0.3134513713613398	0.3689040219960523
1.785	0.3166914398384545	0.3717049909298797
1.79	0.3197341816780429	0.3742856634629486
1.795	0.3227890965677927	0.376927383680739
1.8	0.3257455248840325	0.3793616848286035
1.805	0.3286816038222627	0.3819635817134783
1.81	0.3317523178417212	0.3846212269280047
1.815	0.3347715045804147	0.3871266575321507
1.82	0.3374631242576595	0.3894998775967158
1.825	0.3403427205720571	0.3919775188001585
1.83	0.3431995051366349	0.3944011064667535
1.835	0.3461083177777443	0.3969236405448002
1.84	0.3487567244812825	0.3992097674503748
1.845	0.3512535011844475	0.4013822082207901
1.85	0.3538473717723412	0.4035583193616925
1.855	0.3563157104684701	0.4056172563154151
1.86	0.358964694007643	0.4078887220578299
1.865	0.3615705667726647	0.4100879005173101
1.87	0.3640098618398923	0.412201417180463
1.875	0.3662006876848546	0.4140889495437979
1.88	0.3684377809964088	0.4159420094219651
1.885	0.3706121704894227	0.4177604662816057
1.89	0.3726465217896411	0.4194675080267911
1.895	0.3747963932844117	0.4212704897436791
1.9	0.376532291184197	0.4227398664251206
1.905	0.3784711886619862	0.4243634154424701
1.91	0.380404977386237	0.4259895424615468
1.915	0.3821581937075387	0.4273818555702105
1.92	0.3835717394297251	0.4284783763482988
1.925	0.3850523138721704	0.4297178889993936
1.93	0.386536501995697	0.4309474973193569
1.935	0.3880411407392637	0.4320814251574757
1.94	0.389347306500571	0.4331594904350076
1.945	0.3904032292805903	0.4339074475795291
1.95	0.3915046018351985	0.4347383736144219
1.955	0.3927094561621388	0.4356403885585615
1.96	0.3935670207612698	0.4361979074610262
1.965	0.3944160870648743	0.4368054534471136
1.97	0.3952503807682187	0.4373820197166533
1.975	0.3959601368074077	0.4377954266689228
1.98	0.3965487659152438	0.4381325385639044
1.985	0.3970215628324453	0.4384086066611741
1.99	0.3975475413026019	0.4386430421981968
1.995	0.3977986779219487	0.4386617163729842
2	0.3982418776347699	0.4388559589011043
2.005	0.399606605585438	0.4400775620699153
2.01	0.3986272345542626	0.4387054991833757
2.015	0.3987116693404441	0.4385568250086589
2.02	0.3985907264017724	0.4381402918792861
2.025	0.3985613530979875	0.437894044295599
2.03	0.3986571493583904	0.4377509714463048
2.035	0.3984977262216638	0.4373476921802733
2.04	0.3984214125393017	0.4369812352659413
2.045	0.3983748971837712	0.4367143084001352
2.05	0.3981252539062454	0.4363523672908107
2.055	0.3973607054180962	0.435286668568892
2.06	0.3974421765724666	0.4352758521280728
2.065	0.3943844663665949	0.4319408060597208
2.07	0.3925729871745368	0.4298047938629293
2.075	0.3913162201808982	0.4283890589382807
2.08	0.3898865517964358	0.4266882527638941
2.085	0.3884962158419247	0.4251138272799773
2.09	0.3870672434957234	0.4234388599085241
2.095	0.385679222291014	0.4219163158179537
2.1	0.3842959960888053	0.4203041078438878
2.105	0.3827374008599595	0.4185381278829445
2.11	0.3816519449445506	0.4172473384112279
2.115	0.3798024793425273	0.4152045917333084
2.12	0.3783432221248896	0.413478062107022
2.125	0.3770693873021297	0.4119987070503202
2.13	0.3758937262943335	0.4105806563286496
2.135	0.3746745290859494	0.4092138066841352
2.14	0.3733209965861035	0.4076471713792756
2.145	0.3719526310126421	0.4061498692912315
2.15	0.3705893124301284	0.4045886341030252
2.155	0.3692895953524779	0.4030829620607303
2.16	0.3678467458576324	0.4014354453293647
2.165	0.3665542489414608	0.399988660657328
2.17	0.3650707807121713	0.3983271905740931
2.175	0.3637375949433136	0.3968059091155433
2.18	0.3622751826498448	0.395214356126644
2.185	0.3606752602992874	0.3935291998129234
2.19	0.3592858114580842	0.3919289556140376
2.195	0.3577705034740255	0.3902104649500248
2.2	0.3562902645312799	0.3885726844821163
2.205	0.3547920842569628	0.3869437008670435
2.21	0.3533497192807411	0.3853744524850593
2.215	0.3518553721769922	0.383706126554862
2.22	0.3502476539589575	0.3819213282648447
2.225	0.3488073353926466	0.3803495363124774
2.23	0.3472847640582949	0.378652104037109
2.235	0.3456957888965382	0.3769901932982795
2.24	0.3442501879760674	0.3753417034349251
2.245	0.3427346799051317	0.3737036710356357
2.25	0.3413585498651934	0.3722037578073712
2.255	0.3397615429955319	0.3704558964211552
2.26	0.3384397019670465	0.3689669649095898
2.265	0.337103038298433	0.3675185638882955
2.27	0.3355520353228036	0.3658272410556904
2.275	0.333984337042522	0.364160085105811
2.28	0.3326519462702114	0.3626354275345406
2.285	0.3310681657565341	0.3609512447088698
2.29	0.3297519951177991	0.3595106572407675
2.295	0.3283195199007936	0.3579378809877712
2.3	0.3268584781266409	0.3564038142104469
2.305	0.3255526432043967	0.3549283962844623
2.31	0.3242951112509791	0.3535128365032583
2.315	0.3230157540607257	0.3522037493313175
2.32	0.3215984749919918	0.3505900384646825
2.325	0.3201256971066143	0.3490347506177923
2.33	0.3185928024090724	0.3472867253165401
2.335	0.3169993170735284	0.3455571017785222
2.34	0.3157512971124609	0.3442302365416988
2.345	0.314747055227056	0.3431467724093904
2.35	0.3135291118278114	0.3417637609146922
2.355	0.3123827143265054	0.3405330802218788
2.36	0.3112157738540876	0.3392603481996795
2.365	0.3100365183139761	0.3379405380514973
2.37	0.3088184699682472	0.3366299603590457
2.375	0.3073961933089055	0.3351128159841772
2.38	0.3064287082253652	0.3340075521074899
2.385	0.3052875401548365	0.3327730514264824
2.39	0.3040719424214535	0.3314478526305824
2.395	0.3029049187404382	0.3301042969362203
2.4	0.3019820456202989	0.3291403335945706
2.405	0.3008410331222167	0.3278438863075211
2.41	0.2996284980188443	0.3264962946173425
2.415	0.2985985128187901	0.3253528231130176
2.42	0.2974224312208235	0.324105292311089
2.425	0.2965124237383956	0.3231224098019502
2.43	0.2955039646670595	0.3219672598028247
2.435	0.2943057880138763	0.3206210423055212
2.44	0.2931941358846833	0.3193742833270902
2.445	0.292268477581104	0.3183605632088302
2.45	0.2913841347738855	0.3173024772228136
2.455	0.2902111200801405	0.3160924028135648
2.46	0.2894379737331679	0.3151862305195576
2.465	0.2884730233124594	0.3140887876985764
2.47	0.2876417284338464	0.3131951157287362
2.475	0.2865744997688114	0.3119800585974942
2.48	0.2857470402650182	0.3110670636043685
2.485	0.2849793589288698	0.3101721453919692
2.49	0.2841590834913956	0.3092828601567956
2.495	0.2833948131135863	0.3083968956010617
2.5	0.2824275748100437	0.3072997905943306
2.505	0.2816672667924646	0.3064323095431595
2.51	0.2809320006027	0.305612956290645
2.515	0.2804973822649962	0.3050617803430327
2.52	0.2797087355672025	0.3041553432168399
2.525	0.2788972506581249	0.3032779528711659
2.53	0.2783442500401954	0.3025475761738346
2.535	0.2775527690041476	0.3016916705246705
2.54	0.2770204630330247	0.3010267592999026
2.545	0.2763212073138541	0.3002025352318805
2.55	0.2756967345952696	0.2995217243606046
2.555	0.2751836160927744	0.2988412273651738
2.56	0.2745481541136488	0.298087216134025
2.565	0.2740556513797964	0.2975264138114239
2.57	0.2734849172287558	0.2968514627253798
2.575	0.2729812783823053	0.2961838437496883
2.58	0.272400126701858	0.2954735264482527
2.585	0.271892105938869	0.2948973776049392
2.59	0.2715300371759874	0.294408495763628
2.595	0.2710048577422152	0.2937692260422929
2.6	0.2709069831706503	0.2935482219807183
2.605	0.2710403053864466	0.2935821181571577
2.61	0.2704601948570126	0.2927976933278251
2.615	0.2699820770937896	0.2922167401734255
2.62	0.2695151663073128	0.291606085245576
2.625	0.2690139912834471	0.2908736423986313
2.63	0.26767184713868	0.2893647746155113
2.635	0.2678155040959982	0.2892582609628405
2.64	0.2670470491464402	0.2883606386635099
2.645	0.2658651468559611	0.286844888778014
2.65	0.2650091292295104	0.2857186962810112
2.655	0.2633361758435113	0.283809293528497
2.66	0.2619751204677356	0.2819783046794296
