# Supplementary material for: Solution structures in alkali nitrates and nitrites at high concentrations
Source: RSC Adv. 2026 Mar 10;16(15):13347–57. doi: 10.1039/d5ra07630g (PMC12973280; doi:10.1039/d5ra07630g)
Supplement: RA-016-D5RA07630G-s001 [file RA-016-D5RA07630G-s001.zip › MNOx_SAXS/SAXS_SEN_E01_250_4rej_avg_sub.dat]

Qvector_A	Intensity	Uncertainty
0.00337528505	4.301608637788283	12.50074000657179
0.00347622402	6.979581318032182	20.13746597332327
0.00358018161	2.434777710715084	14.77949894852528
0.00368724807	2.777087703398083	14.31189270719628
0.0037975164	1.10641564095898	10.6826990103574
0.00391108233	-5.94777912684585	10.65372878892524
0.00402804449	4.272463443398083	12.69430105627584
0.00414850444	2.616008081934632	9.955927632830809
0.00427256678	-0.1003423139190174	6.584597154277337
0.00440033924	0.6175543112029329	5.495545091805956
0.00453193279	0.1382952699834119	5.116290310905919
0.00466746167	0.6496078816907334	5.078654769345414
0.0048070436	0.2632731546175635	4.105924077179906
0.00495079976	0.290782419739513	3.592404569730403
0.005098855	0.1828108880321944	3.407632267599547
0.00525133787	0.3815806251053737	3.103747896591952
0.0054083808	0.2589932938858537	2.830852979304459
0.00557012014	0.2824091504712238	2.622014954411343
0.00573669635	0.3078845870565938	2.29961627619468
0.00590825408	0.3002157924224438	2.191197440889265
0.00608494229	0.3246545414468336	1.982077785538103
0.00626691442	0.3397040007151237	1.887015481578054
0.00645432849	0.3485421975443939	1.693207120653922
0.00664734723	0.3555906968126838	1.575503757244318
0.00684613826	0.3414446358370735	1.447775567867762
0.00705087419	0.3622511753492736	1.362048492365632
0.00726173282	0.3621998410078036	1.283109170220614
0.00747889725	0.3755259450078038	1.193601555637265
0.00770255604	0.3560072997151237	1.122066865491033
0.007932903430000001	0.3484359453736637	1.051048203624515
0.00817013942	0.3658894624468328	0.9655714042676669
0.008414470029999999	0.3704390186175648	0.9501365460850034
0.00866610743	0.3798665125200028	0.8906493330477889
0.00892527012	0.3641490174712229	0.8179525917112755
0.009192183160000001	0.3667197690321988	0.7964808380312551
0.00946707831	0.3715485165443937	0.7622668801816083
0.00975019429	0.3674633670809788	0.7145308073121324
0.0100417769	0.3580371626907348	0.6868583268181508
0.0103420795	0.3749852980321988	0.6656147141775705
0.0106513626	0.3597508698614669	0.6307049698183917
0.010969895	0.3696875505443938	0.6139497744590929
0.0112979532	0.3688928304224427	0.598847327591889
0.0116358221	0.3672053211541498	0.5732922803121818
0.011983795	0.3607661723004909	0.5588677236493595
0.0123421742	0.3528573947395158	0.5267177987331573
0.0127112709	0.3611633468126859	0.5202915493172074
0.0130914055	0.3593921900321989	0.5116296428969783
0.0134829081	0.3563157404468327	0.4946096356867263
0.0138861187	0.3572367582029298	0.4849934124193536
0.0143013875	0.3611551550078078	0.4821214136413646
0.0147290751	0.3580669945200027	0.472816431645892
0.0151695527	0.3548990402761008	0.4611438661058366
0.015623203	0.3555206795200038	0.4570300759887346
0.0160904199	0.3547332270102467	0.4477634903938598
0.016571609	0.3544580785956127	0.4431306833619148
0.0170671882	0.3518529467809788	0.4344215499637599
0.0175775879	0.3537410597639057	0.4310733208178752
0.0181032512	0.3553328206834178	0.428600826806584
0.0186446347	0.3557183599126857	0.4255875173503175
0.0192022084	0.3542743641736618	0.4198713859073209
0.0197764565	0.3528729764712227	0.4151351517935123
0.0203678777	0.3504855378126857	0.4106503590126245
0.0209769856	0.3535086084834178	0.4110838514574362
0.021604309	0.3479139607931738	0.4033404159181263
0.0222503927	0.3447934419687838	0.3978637001055694
0.0229157978	0.3415221595004908	0.3924637852506607
0.023601102	0.3460974773590277	0.3951983388225004
0.0243069004	0.3404533911565887	0.3882849290955999
0.025033806	0.3457211091956128	0.3920015921026207
0.0257824499	0.3455420814541497	0.3904330425131289
0.0265534822	0.3465951752224427	0.3900403850975852
0.0273475726	0.3471095621590278	0.3903747425692002
0.0281654104	0.3469039476078077	0.3889677127802677
0.0290077059	0.3492516981468327	0.3905488067611722
0.0298751906	0.3486361075053688	0.3892927267904669
0.0307686176	0.3457638555590277	0.3859077210982
0.0316887629	0.3472622014200037	0.3873672638429301
0.0326364254	0.3484189879687837	0.3880113672618344
0.0336124281	0.3472831765761007	0.3860861398245461
0.0346176184	0.3474143008395157	0.3858225975162993
0.0356528693	0.3468547007565888	0.3850554187476363
0.0367190796	0.3469639108517107	0.3846121263171202
0.0378171754	0.3462003250151248	0.3838034604807595
0.03894811	0.3471815840492717	0.3845767999335106
0.0401128656	0.3464372092200038	0.3833024820619933
0.0413124536	0.3451768820346378	0.3814536956969223
0.0425479156	0.3467908489273208	0.3828921727473513
0.0438203245	0.3459171158517107	0.3816671113395204
0.0451307852	0.3483046145517107	0.383732230054269
0.0464804357	0.3462709563029298	0.3815264203971558
0.0478704478	0.3460908782785397	0.3814880334002234
0.0493020288	0.3452287248126857	0.3799466955433861
0.0507764216	0.3458108190639057	0.3807077946558459
0.0522949066	0.3443719796224427	0.37926386222866
0.0538588024	0.3457491446126857	0.3804633029889118
0.0554694669	0.3450503788687837	0.3794633095934358
0.057128299	0.3440937886419548	0.3783516389219873
0.0588367389	0.3435055961029297	0.3778044449300852
0.0605962702	0.3453740037443938	0.3796835579407642
0.0624084209	0.3430278401273208	0.3770442216435735
0.0642747645	0.3440113925565887	0.3781179352510962
0.0661969218	0.3441438048834177	0.3781657352636172
0.0681765617	0.3436321371663448	0.3774525094288814
0.0702154034	0.3441715161565888	0.3779213929119443
0.0723152173	0.3429669755224428	0.3767434365384693
0.0744778269	0.3417213763102467	0.3754223339797452
0.0767051099	0.3437819382785398	0.3772305039126652
0.07899900059999999	0.3431811808468327	0.3766222495284269
0.0813614907	0.3425004507614667	0.3759832401488005
0.0837946319	0.3412961232931738	0.3746840307084602
0.086300537	0.3423853427590277	0.3755860262742935
0.0888813819	0.3423601641639057	0.375705837797201
0.09153940789999999	0.3409564564346377	0.3740359222917163
0.0942769229	0.3416077283614667	0.3746899491310475
0.0970963042	0.3409882700785398	0.3740912065487
0.1	0.3410283814468328	0.3740400792231581
0.102	0.3404308550565888	0.3732448739804831
0.104	0.3399387380126857	0.3729923410171629
0.106	0.3406005297443938	0.3733837228967448
0.108	0.3403633624956128	0.3734514788777532
0.11	0.3406786482224427	0.373580818413908
0.112	0.3401297847126857	0.3729412246272822
0.114	0.3404421225370768	0.3733267032360474
0.116	0.3395435153517107	0.3723638495990251
0.118	0.3397430221907348	0.3724679494515694
0.12	0.3396508789492717	0.3724702299228875
0.122	0.3389247692590278	0.3715802444179872
0.124	0.3386612570736617	0.3712376371945734
0.126	0.3377930630468328	0.3703907469658186
0.128	0.3373917723004908	0.3700488322209342
0.13	0.3376330961151247	0.3701153385442697
0.132	0.3378306137175637	0.370388609866274
0.134	0.3374573887639057	0.3699197691781951
0.136	0.3367291089248817	0.3692011729573896
0.138	0.3367272185492718	0.3689968524418944
0.14	0.3362729845956127	0.3686539134718123
0.142	0.3356502403321988	0.3680536452957749
0.144	0.3366958918370767	0.3689571841337181
0.146	0.3352973605443937	0.3677250649874522
0.148	0.3359503311565887	0.3683151230370712
0.15	0.3353218315736617	0.3676498089417396
0.152	0.3344795167858567	0.3668361173108778
0.154	0.3346983480321987	0.3668524288700671
0.156	0.3345952533321987	0.3668227609512326
0.158	0.3341058128102468	0.3662404375867521
0.16	0.3339925940053687	0.3661094352543088
0.162	0.3339860749370767	0.3659664766657051
0.164	0.3339184543712227	0.3659578637303786
0.166	0.3340506467761007	0.3660442760855274
0.168	0.3329771359273208	0.3649416095280652
0.17	0.3326099843809787	0.3646249857857193
0.172	0.3325521839761008	0.3644983545986615
0.174	0.3319077536956127	0.3638223711520817
0.176	0.3321467531370768	0.3640630002538383
0.178	0.3311760379200027	0.3631377556872878
0.18	0.3299944714590277	0.3618323033674394
0.182	0.3299315638273208	0.3617192042132119
0.184	0.3301435028297597	0.3618233821752465
0.186	0.3307945625200037	0.362542066961286
0.188	0.3300799166370768	0.3616951955085355
0.19	0.3292614141492717	0.3609315305191506
0.192	0.3303058070224428	0.3617723901166092
0.194	0.3289976312004907	0.3605302698751398
0.196	0.3282769080614668	0.3597931657998629
0.198	0.3292928699297597	0.3608037506803428
0.2	0.3290684980468327	0.3605068809324354
0.202	0.3280458184078077	0.3592930981231112
0.204	0.3277390892395157	0.3591024646604269
0.206	0.3275532343809787	0.358851044273484
0.208	0.3278843326639058	0.3591254598558639
0.21	0.3273337568395157	0.3585448844092033
0.212	0.3272696547126857	0.3586032387832729
0.214	0.3257782193151247	0.3570052970952259
0.216	0.3259856668858567	0.3572223358464868
0.218	0.3254125108273207	0.3565380770006479
0.22	0.3264618995175637	0.3575785211881384
0.222	0.3253269593931737	0.3565322992020403
0.224	0.3258114545126857	0.3568496055086634
0.226	0.3251850774882958	0.3562236844352825
0.228	0.3252245419297597	0.3561137382532912
0.23	0.3246997099346377	0.3555610503973824
0.232	0.3239148829419548	0.3549226658150196
0.234	0.3245037260175637	0.3554789901155573
0.236	0.3240958192443937	0.355084126387981
0.238	0.3237382248712228	0.3547642735556966
0.24	0.3236142001102467	0.354661379106498
0.242	0.3239477268809788	0.3548574840870002
0.244	0.3236165750736617	0.3545020918797495
0.246	0.3233296885565887	0.3541596755297514
0.248	0.3242611580565887	0.3549669923003846
0.25	0.3233025999419548	0.3539133763046611
0.252	0.3221955079687838	0.3529754760240023
0.254	0.3234142718663447	0.3541352622285565
0.256	0.3225205550200027	0.3531321393104663
0.258	0.3226808207809788	0.3532659024403028
0.26	0.3220933959297597	0.3526800301127241
0.262	0.3216107787858567	0.352191031274531
0.264	0.3218239204078077	0.3523646788105738
0.266	0.3210728703443937	0.3516348141770519
0.268	0.3208739253614667	0.3513361273305624
0.27	0.3209804358468327	0.3514329450149361
0.272	0.3212144306541497	0.3516521465492402
0.274	0.3203940826200037	0.3507471610933867
0.276	0.3204039293078078	0.3507738975121621
0.278	0.3203065553273207	0.3505883906262918
0.28	0.3200317411175638	0.3503988159338219
0.282	0.3205496575614667	0.3507711398630652
0.284	0.3199417438590277	0.3501873792030658
0.286	0.3189305780273207	0.3491799188128606
0.288	0.3191874617200027	0.3495270756308747
0.29	0.3186035791224427	0.3488102432798448
0.292	0.3186216213151247	0.3487550114002527
0.294	0.3182763213078077	0.348458155023166
0.296	0.3184202691687837	0.348493279179637
0.298	0.3180663757200037	0.3481234386644976
0.3	0.3186388449078078	0.3485948730955325
0.302	0.3185591030200037	0.3485412422450828
0.304	0.3180132613858567	0.3479716374475515
0.306	0.3178055200126857	0.3478175215997704
0.308	0.3176054807468328	0.3475312904082621
0.31	0.3175818924834177	0.3474050537413881
0.312	0.3170013895443937	0.3468458960064557
0.314	0.3170987746980518	0.3470387009961958
0.316	0.3168893475102468	0.3466984426805468
0.318	0.3172101465151247	0.3469226971747987
0.32	0.3162176054419548	0.3459556685184976
0.322	0.3158061961980517	0.3455625198671812
0.324	0.3159544415078078	0.3456976270061889
0.326	0.3163049311956128	0.3460554977001289
0.328	0.3158968102395157	0.3455168493137553
0.33	0.3163922432931737	0.3460399288622017
0.332	0.3155457222419547	0.3451395545139986
0.334	0.3158007259029297	0.3453248866349243
0.336	0.3156152933248817	0.3452432719438034
0.338	0.3160707518882958	0.3456233676442482
0.34	0.3158517484321988	0.3453651788951889
0.342	0.3156795706004907	0.3451849014250646
0.344	0.3150436557931737	0.3444856217110261
0.346	0.3154366910004907	0.3449628623315855
0.348	0.3146839732102468	0.3442127869363296
0.35	0.3152189830346377	0.344647498302094
0.352	0.3152269425882958	0.3446178201458114
0.354	0.3148460432907347	0.3441670149214762
0.356	0.3149219486029298	0.3442141114526845
0.358	0.3152122910346377	0.3444794068716904
0.36	0.3163494105785398	0.3455738997217927
0.362	0.3162947921882957	0.3454889226135791
0.364	0.3170136023078078	0.3461355608718546
0.366	0.3175430135639057	0.3466337728982112
0.368	0.3164709133078077	0.3455045006995084
0.37	0.3157168577297598	0.3448663701524674
0.372	0.3158127610785397	0.3448634908033222
0.374	0.3159611030151248	0.3450172580358194
0.376	0.3151644749370767	0.3442053077242229
0.378	0.3151045630687837	0.3441916766185221
0.38	0.3151269021200038	0.3442001660860286
0.382	0.3148997423517107	0.3438764633495942
0.384	0.3144260342517107	0.3434167200207606
0.386	0.3148518353712227	0.343813677835328
0.388	0.3147061892175637	0.3436553488190097
0.39	0.3142252734858567	0.34305519384286
0.392	0.3134852816834177	0.3424148718568111
0.394	0.3133485218980517	0.3422959742681991
0.396	0.3141264450004908	0.3429686324140303
0.398	0.3141378068200038	0.3429091238003656
0.4	0.3139342577980517	0.3427378228600261
0.402	0.3141681784663448	0.3429375286285035
0.404	0.3140658259809788	0.3427984420963049
0.406	0.3145518326200037	0.3432527441661616
0.408	0.3147810257102467	0.3435028555252591
0.41	0.3141682395785398	0.3428430656760423
0.412	0.3146666473590277	0.3432687163025511
0.414	0.3143419223517107	0.3430565066324723
0.416	0.3144297639029298	0.3430271802330624
0.418	0.3139610830297597	0.342643481254937
0.42	0.3146570498614667	0.3432172333426451
0.422	0.3142512150004907	0.3428542420285225
0.424	0.3160086863248818	0.344601138318712
0.426	0.3137449778809787	0.3423423682521533
0.428	0.3122278534639057	0.3408461572547761
0.43	0.3108017541809788	0.3393907823890658
0.432	0.3101546520761007	0.3388099481233229
0.434	0.3094481733712227	0.3380815200360939
0.436	0.3081965247102467	0.3368051805152469
0.438	0.3077719331858568	0.3363730159309893
0.44	0.3073546213663447	0.3358724515502384
0.442	0.3071544133370767	0.3358052910846178
0.444	0.3067758829297597	0.33545063325946
0.446	0.3061898826224427	0.3347027383633921
0.448	0.3061977783248817	0.3348294099763323
0.45	0.3052530003175637	0.3338202145057651
0.452	0.3052786744687837	0.3339272597489241
0.454	0.3053552365907347	0.3340299188186169
0.456	0.3049768170370767	0.3335290130853717
0.458	0.3040459949004908	0.3326376834725287
0.46	0.3039430149761007	0.3324931244155482
0.462	0.3035440626639057	0.3320260040044777
0.464	0.3024857727151248	0.3310674874838415
0.466	0.3028190903273207	0.3313658699362029
0.468	0.3021437699468327	0.3307127086750588
0.47	0.3018765191492717	0.3304030973940377
0.472	0.3015538781078077	0.3300062032497968
0.474	0.3012778824248817	0.3298501998080677
0.476	0.3013145686858567	0.3298181254576679
0.478	0.3010979424882957	0.3296310876490545
0.48	0.3013976068882958	0.3298992908734713
0.482	0.3019797452395157	0.3304599671904727
0.484	0.3018736113126858	0.330340658443353
0.486	0.3024306584882957	0.3308792613410825
0.488	0.3032714470273207	0.3316692145626037
0.49	0.3021857999053688	0.3306628815533565
0.492	0.3017779731761007	0.3302062894673854
0.494	0.3007919697931737	0.3291944493093813
0.496	0.2998204891614668	0.3282894743658767
0.498	0.2995884574834178	0.3280442942796398
0.5	0.2993270856200037	0.3277991370753044
0.504	0.2988260005663447	0.3272831633590707
0.508	0.2979880299614667	0.3265017906048245
0.512	0.2971305247175637	0.3255477094192105
0.516	0.2963700491736618	0.3248287113513752
0.52	0.2959060105687837	0.324427367528125
0.524	0.2956978547224427	0.3241434662526136
0.528	0.2953003063004907	0.3237517801045321
0.532	0.2945900245858568	0.3230132876717118
0.536	0.2937030277151247	0.3221887637407195
0.54	0.2931210978541497	0.3215776641640207
0.544	0.2930980832273207	0.3215731533960902
0.548	0.2929243569443937	0.3213909347970915
0.552	0.2919014302321987	0.3203724960021723
0.556	0.2912896862663448	0.3197230632973658
0.5600000000000001	0.2919922489175638	0.3205364609162442
0.5639999999999999	0.2911944992297598	0.3197358321019979
0.5679999999999999	0.2905795792297597	0.3191615853989045
0.572	0.2905228104687837	0.3191084528092447
0.576	0.2899400986956127	0.3184768686065659
0.58	0.2896300892102467	0.3182315012380426
0.584	0.2890376330809787	0.3176133313647062
0.588	0.2887256693687837	0.3173121029608429
0.592	0.2882104847273207	0.3168650336908563
0.596	0.2879204347882957	0.3165672552655407
0.6	0.2879820602590277	0.3166730561299618
0.604	0.2885865994834177	0.317241520737295
0.608	0.2888976596248817	0.3176569530255066
0.612	0.2884742573785398	0.3172027209014543
0.616	0.2868386228468328	0.3156177882184156
0.62	0.2860102965931738	0.3147482585227057
0.624	0.2850121576200038	0.3138144953360413
0.628	0.2852412131297597	0.3140312768464529
0.632	0.2847664847029298	0.3136762719792824
0.636	0.2845281125346377	0.313457812740837
0.64	0.2838951787126857	0.3128815294373882
0.644	0.2841850238346377	0.3131793171210763
0.648	0.2841707822078077	0.3132797499179601
0.652	0.2841943973151247	0.3132514734558838
0.656	0.2839502036687837	0.3131227864445283
0.66	0.2835937836785397	0.312855657128639
0.664	0.2835828218980517	0.3128210356831484
0.668	0.2840847887053687	0.3133775510208698
0.672	0.2831903880419547	0.3124759366583111
0.676	0.2827279891980518	0.3121408323670629
0.68	0.2825152865931737	0.3119265852469638
0.6840000000000001	0.2819533265590278	0.3114392787428732
0.6879999999999999	0.2819667588126857	0.3114642254817023
0.6919999999999999	0.2821504087370767	0.3116703694427105
0.696	0.2815050027468327	0.3110380440295595
0.7	0.2814808917809787	0.3111090815819992
0.704	0.2814013296736617	0.3110440590163802
0.708	0.2806246008078078	0.3103242337146673
0.712	0.2806854580687838	0.3104280982958291
0.716	0.2807183748687837	0.3104670742783716
0.72	0.2801396606370767	0.3100223049434939
0.724	0.2807754612224427	0.3106829087505713
0.728	0.2812868974809787	0.3111662622421975
0.732	0.2812494322980517	0.3112203424592183
0.736	0.2801536552126857	0.3101263703245297
0.74	0.2801283403053688	0.3100200796759188
0.744	0.2800597361346377	0.3100315226041542
0.748	0.2798299778346378	0.3098259555548154
0.752	0.2797448926663447	0.3098820811707073
0.756	0.2796102182639058	0.3096802520303111
0.76	0.2794491738248817	0.3095997837010522
0.764	0.2796243866785397	0.3098362363437873
0.768	0.2785662105761007	0.3088165035178158
0.772	0.2789476229590278	0.30923862315908
0.776	0.2787364328517107	0.3090084393684066
0.78	0.2788033329614668	0.3091171469423259
0.784	0.2781973162078077	0.3085270011821282
0.788	0.2791900027907347	0.3095746882316802
0.792	0.2791907244078077	0.3095738853057884
0.796	0.2787963786078078	0.3092736769700114
0.8	0.2787525748102467	0.3092094254390675
0.804	0.2784320875321988	0.3089453736610601
0.8080000000000001	0.2785958412419547	0.3091716892208648
0.8120000000000001	0.2785556360200038	0.3091047800045403
0.8159999999999999	0.2783467156931737	0.30903655624667
0.82	0.2783000705785397	0.3089213246872916
0.824	0.2785801720492717	0.3092196017496347
0.828	0.2782467055126857	0.3089601792607788
0.832	0.2782054859614667	0.3090512796382022
0.836	0.2782146978248817	0.308974707790537
0.84	0.2785837877004907	0.3093312252820549
0.844	0.2797568852321987	0.3105378614203952
0.848	0.2799844041175648	0.3107828577740503
0.852	0.2803996089639057	0.3111535057631891
0.856	0.2794825833565888	0.3102748200881307
0.86	0.2800128028443938	0.3107547956281779
0.864	0.2796804612687838	0.3105587831471108
0.865	0.2784707383230935	0.3092181614850833
0.868	0.2791895039053687	0.3100282310635816
0.87	0.2793541771901207	0.3100267012762538
0.872	0.2793292918102467	0.3101998282016031
0.875	0.2795159086997099	0.3104519540433534
0.876	0.2793875938712227	0.3103390751207678
0.88	0.2794411006628664	0.3104176985197703
0.88	0.2792487309905605	0.310225329177847
0.885	0.279572615590205	0.3106202438382432
0.89	0.2794580716785719	0.3107309426205126
0.895	0.2802115067946715	0.3115868368520838
0.9	0.2801290925164246	0.3117148658191681
0.905	0.2809684984445621	0.3126374929033457
0.91	0.2808252988674305	0.3126447798141038
0.915	0.2808229609530771	0.3127958973594254
0.92	0.2817412265918396	0.3137432713774593
0.925	0.2820050786916604	0.3142248123817155
0.93	0.2822202131954122	0.314552669562189
0.9350000000000001	0.2823440477462438	0.3148768013662563
0.9399999999999999	0.282560166404311	0.315260751549175
0.945	0.2839033464900605	0.3166729422068923
0.95	0.2843993120630676	0.3172967893292679
0.955	0.2849784680930161	0.3181153522569711
0.96	0.2854439669731082	0.3186417423805838
0.965	0.2857128666891053	0.3191219816667977
0.97	0.2869386813490865	0.3205417588621899
0.975	0.2872660902626291	0.3210505937413084
0.98	0.2879243695131272	0.3218870884829069
0.985	0.2889493699470317	0.3231115448423976
0.99	0.2893303690170992	0.3236325981752567
0.995	0.2903337784377006	0.3248515059074032
1	0.2907521670362818	0.3254196662486048
1.005	0.2912285295729543	0.3260695456512696
1.01	0.2922794262115809	0.3273565653793041
1.015	0.2933548396215173	0.3286061270527828
1.02	0.2934469110535544	0.328965008256858
1.025	0.2943924078517431	0.330149244521165
1.03	0.2953697067421051	0.3312943492897472
1.035	0.2962118177859507	0.3323740112206688
1.04	0.2969817455561085	0.3333656441212706
1.045	0.297630779508333	0.3342687694903099
1.05	0.2985045066025427	0.335338059882078
1.055	0.299508974760977	0.3365701135680535
1.06	0.2996752424438276	0.3370387455622781
1.065	0.3009331784726102	0.3385153947261792
1.07	0.3015093436610383	0.3393710200805156
1.075	0.3027125405042829	0.3408082992130948
1.08	0.3034076521044907	0.3418057965912427
1.085	0.3037588594354823	0.3425115487039149
1.09	0.3046541892599065	0.3436198458738073
1.095	0.3056470953133037	0.3448772697347973
1.1	0.3054100741455542	0.3450034945031061
1.105	0.3058488095006893	0.3458231209519255
1.11	0.3063641065021615	0.3466862616522255
1.115	0.3070187096349023	0.3475704003449596
1.12	0.308950682941893	0.3497270028410671
1.125	0.3095980166106557	0.3507263323001966
1.13	0.3089384692719939	0.3505342115975439
1.135	0.3092555925825599	0.3512158685890973
1.14	0.3093529360387574	0.3517116533952746
1.145	0.3097048336964902	0.3524840710359299
1.15	0.3101681941315753	0.3533650284069198
1.155	0.311011805716353	0.3545302733288002
1.16	0.3113002491353839	0.3552448241674451
1.165	0.3114075745143605	0.3557839330973433
1.17	0.311854723271788	0.3567474295349368
1.175	0.3127672517430105	0.3579981359784205
1.18	0.3130127220350204	0.3587648085602311
1.185	0.3132297637046184	0.3594214070945135
1.19	0.31379487941914	0.3604808972502376
1.195	0.3143748848517184	0.3615293339620119
1.2	0.3150444472779782	0.3626190997201508
1.205	0.3154193980603578	0.3635696117998118
1.21	0.3161206729511541	0.3646253077654511
1.215	0.3165197596425601	0.3656131379501545
1.22	0.317381820012413	0.3669813970647124
1.225	0.3176947952619992	0.3678810218163734
1.23	0.3186045055801537	0.3692409449138288
1.235	0.3196493291019714	0.370834486509981
1.24	0.3196608276423797	0.3713342940990708
1.245	0.3206615543170113	0.3729148300292929
1.25	0.3214410225962092	0.3742977302160198
1.255	0.3222115024083596	0.3756077472036466
1.26	0.3231685016252164	0.3770812258853078
1.265	0.3239966687679708	0.378498786692458
1.27	0.3246909524528202	0.3798129460101834
1.275	0.3259222247905149	0.3815613599062863
1.28	0.3262999920064704	0.3825753133297577
1.285	0.3273776883960161	0.384265071480166
1.29	0.3284181484894952	0.3859038964409271
1.295	0.3294230691950732	0.3875414705929909
1.3	0.3303251635642804	0.3891072444028719
1.305	0.331419216689441	0.3907494293173442
1.31	0.3322390901836252	0.392197624711921
1.315	0.3333365046185083	0.3939964763859278
1.32	0.3347523298641331	0.3960273103608786
1.325	0.3361507964479366	0.3980489883563505
1.33	0.3374754017407314	0.3999895638830719
1.335	0.3383160010587354	0.4014785596549532
1.34	0.3396049111776472	0.4033265133198146
1.345	0.3410355851982966	0.4053271796219174
1.35	0.3421774672001722	0.4070586329385192
1.355	0.3433462601401317	0.4089051535979099
1.36	0.3446599760232182	0.4108157454104002
1.365	0.3458967113103558	0.4126714114227755
1.37	0.3473324246748817	0.4147298730454825
1.375	0.3487337118958669	0.4166430323958814
1.38	0.3497118845178567	0.4182280126819046
1.385	0.3516407996726151	0.4206996705452073
1.39	0.3530123628989871	0.4225995726158869
1.395	0.3556807352114032	0.4259211773628915
1.4	0.3579891695279707	0.4286739713255068
1.405	0.3605462227923958	0.431637606925334
1.41	0.3629505723646044	0.4345118248444412
1.415	0.3656295838166522	0.437640177773897
1.42	0.3679621798302635	0.4403669775901585
1.425	0.3702747009670924	0.4431084713180734
1.43	0.3727376012946657	0.4460058236540727
1.435	0.3755060083930397	0.4489975582128202
1.44	0.378092513828292	0.4520817125853031
1.445	0.3808675303583394	0.4552821601130788
1.45	0.3834067417056959	0.4580625166978518
1.455	0.3833361056956379	0.4587335417750654
1.46	0.3833450163987581	0.4589927870888272
1.465	0.3844360590421529	0.4603155170781401
1.47	0.3859626181023548	0.4620886642244095
1.475	0.386626537580793	0.4630310348157604
1.48	0.3878540753127834	0.4644205029606474
1.485	0.3899356842939441	0.4666971950695
1.49	0.3918731710973435	0.4685723324514825
1.495	0.3934931491779002	0.4703820781543084
1.5	0.3950471363608964	0.4720881781309228
1.505	0.397746603614089	0.4748588925701629
1.51	0.3998598331433728	0.4770581482339926
1.515	0.4021425810730683	0.4793273520874163
1.52	0.404196447537531	0.4813557034156443
1.525	0.4059922429702617	0.4830033916869193
1.53	0.4082029604960886	0.4850403609587283
1.535	0.4100757367511147	0.4868441355923388
1.54	0.4124290041810535	0.4890549615211142
1.545	0.4144497080052874	0.4907420015155123
1.55	0.4171092117313963	0.4932918535381524
1.555	0.4195704067670706	0.4955175145976162
1.56	0.4226605311554356	0.4982850648631766
1.565	0.4251764873059575	0.5005539165722923
1.57	0.4286877110977036	0.5037374293184795
1.575	0.432068472852403	0.5068443595506541
1.58	0.4354001609945811	0.5097940805351382
1.585	0.439014978494921	0.51302872358845
1.59	0.4421679183845445	0.5158636090273607
1.595	0.4455149657504792	0.5187195617067625
1.6	0.4491077234790201	0.5219335796646449
1.605	0.4530345101582969	0.5254237663476173
1.61	0.4562055673492771	0.5282063503074153
1.615	0.4598391351863568	0.5314107770794542
1.62	0.4629660740515751	0.5340164121463256
1.625	0.4665821977118514	0.5371589538103864
1.63	0.4696265403568156	0.5398883033538073
1.635	0.4731670493283385	0.5427960471136482
1.64	0.476919486073938	0.5461448872847746
1.645	0.4805585887747882	0.5492950190857034
1.65	0.4831412154388255	0.5513326011087453
1.655	0.48717343611733	0.5549443823942836
1.66	0.4915473063290483	0.5587274141349644
1.665	0.4949843372413186	0.5616815270762208
1.67	0.4984696467726265	0.5646381138338425
1.675	0.5025027948422792	0.5682238061764253
1.68	0.5061312415812435	0.5713451909332922
1.685	0.5102672061171526	0.5749247592314287
1.69	0.5140690029515069	0.578209856737149
1.695	0.517859942158822	0.5815917504566003
1.7	0.5223382444831492	0.5855798708763676
1.705	0.5264162415068941	0.5890251944837842
1.71	0.5301979785834566	0.5924013911627345
1.715	0.5344129335032621	0.5961355447731328
1.72	0.5385936463381101	0.5997756378146
1.725	0.5428595281694131	0.6034430805241922
1.73	0.5483191381567142	0.6083956268196715
1.735	0.5514937684542127	0.6110829988073481
1.74	0.5563791258465626	0.6155983284105668
1.745	0.5600118999718365	0.6188513567595759
1.75	0.5639445571656735	0.6222430283885945
1.755	0.56783748303919	0.6255927182058566
1.76	0.5717428368461388	0.6290039649133917
1.765	0.5755380175369726	0.6324303064351422
1.77	0.579575583376691	0.6359808537665654
1.775	0.5836298942420485	0.6395323356105259
1.78	0.5878471648002459	0.6432995851705394
1.785	0.5918601235981401	0.6468734557614549
1.79	0.5954470109369169	0.6499982819618572
1.795	0.5996333014848335	0.6537713817666049
1.8	0.6035366706930967	0.6571526258114909
1.805	0.6075841090517166	0.6608658925878633
1.81	0.6112702094300313	0.6641389275588072
1.815	0.6151489975691998	0.6675039659610914
1.82	0.6187610883455544	0.6707976540529086
1.825	0.6224153283178896	0.6740499492701607
1.83	0.6256979570969678	0.6768993873492978
1.835	0.6298584638544092	0.6806736172868346
1.84	0.6337246637391426	0.6841775366420284
1.845	0.6367008570962456	0.686829403454006
1.85	0.6407424998087	0.6904532885056855
1.855	0.6436956987654409	0.6929970913569264
1.86	0.6477056910931445	0.6966295670482424
1.865	0.6509588668931394	0.6994760580023297
1.87	0.6549404714310757	0.703131887761524
1.875	0.6580072739811188	0.7058953975036705
1.88	0.6611624122368511	0.7086665032670627
1.885	0.6644359250868996	0.7115840892210729
1.89	0.6670721017041102	0.7138929595541416
1.895	0.6699394851755323	0.71641345397745
1.9	0.6724694612151129	0.71867690907273
1.905	0.6753103358202809	0.7212024401874739
1.91	0.6776987395706514	0.7232831846294799
1.915	0.6806140769517425	0.7258376206013448
1.92	0.6825309328535873	0.7274374499736844
1.925	0.6845324580781624	0.7291979202621304
1.93	0.6870306051998991	0.7314414872827882
1.935	0.6887724102075012	0.7328125836781194
1.94	0.6915592363367959	0.7353713084242985
1.945	0.6924930100816094	0.7359971215683964
1.95	0.6939296161128216	0.7371632817547731
1.955	0.6958849524358288	0.7388157803865928
1.96	0.6977118983447566	0.7403426806745482
1.965	0.6986406896692001	0.7410299543194893
1.97	0.7002833662884846	0.7424149054960116
1.975	0.7010952038793041	0.7429303944661083
1.98	0.7022086344171407	0.7437923079194553
1.985	0.7026703763318749	0.7440573236819698
1.99	0.7032020960566656	0.7442975023678258
1.995	0.7043640250589781	0.7452269689224559
2	0.7053031144315723	0.7459171002976241
2.005	0.7077703946070278	0.7482412534497825
2.01	0.7068678011522116	0.7469459482247957
2.015	0.7079254658479153	0.7477704946164404
2.02	0.7086552040152146	0.7482046297143086
2.025	0.7092914919441959	0.7486240317840385
2.03	0.7103137683859265	0.7494074275728626
2.035	0.7103140965963923	0.7491638885491343
2.04	0.7106052038069097	0.7491648428279496
2.045	0.7110552616603517	0.7493944670227759
2.05	0.7116721263862404	0.74989902186998
2.055	0.7115838592995349	0.7495095797985737
2.06	0.7092314494907036	0.747064918463103
2.065	0.7021217192780818	0.7396779037105592
2.07	0.6977555830104645	0.7349872467544991
2.075	0.6951017135784812	0.7321744203134977
2.08	0.6925656337639174	0.7293672038776161
2.085	0.6897352450495481	0.7263527379839961
2.09	0.6872284973907048	0.723599996382175
2.095	0.6849306188818232	0.7211675960279207
2.1	0.6825732682781386	0.7185812631917896
2.105	0.6796324503313163	0.7154330694138419
2.11	0.6781610880358888	0.7137563750755235
2.115	0.6753671811488569	0.710769187999007
2.12	0.6726348814510824	0.7077696163351331
2.125	0.6707308577909762	0.7056600814548012
2.13	0.6692961875685906	0.7039830245319234
2.135	0.6676106681950383	0.7021498561194354
2.14	0.6658789193491662	0.7002050063507738
2.145	0.6641482647157017	0.6983454198720301
2.15	0.6623937870911004	0.696393029726004
2.155	0.6609873259639703	0.6947806153636905
2.16	0.6585652052373961	0.6921538291639241
2.165	0.6571190822401122	0.6905534211971276
2.17	0.6548504459961988	0.6881067855737978
2.175	0.6527346355880255	0.6858028799521753
2.18	0.6508334931123756	0.6837725957697668
2.185	0.6483937888721828	0.6812476582510772
2.19	0.6458615705091962	0.6785046462889334
2.195	0.6433486182903441	0.6757885111698603
2.2	0.6412668686124727	0.6735492191949706
2.205	0.6389932889720844	0.6711448367321845
2.21	0.6368845600888003	0.668909226118768
2.215	0.6342666264778761	0.6661173135528927
2.22	0.6315698461420921	0.6632434528089342
2.225	0.6294619568443636	0.661004089690533
2.23	0.6270188596453636	0.6583861340280383
2.235	0.6245546413237255	0.6558489793194061
2.24	0.6221455588243106	0.6532370080136747
2.245	0.6200268786758173	0.6509958023770221
2.25	0.6172042395335985	0.6480493827379566
2.255	0.6150728905403446	0.6457671794613746
2.26	0.6123125288892455	0.6428397268835778
2.265	0.6104269062788403	0.6408423657998159
2.27	0.608291800277075	0.6385669419557941
2.275	0.6054495561001256	0.6356252405490318
2.28	0.6030447424093913	0.6330281601297542
2.285	0.6006311357404193	0.6305141500005859
2.29	0.5984428459062252	0.6282014438974134
2.295	0.595728469650878	0.6253467682276103
2.3	0.5934531184129479	0.622998391747707
2.305	0.5912151902335827	0.6205908802558348
2.31	0.5890531572625124	0.6182708192262918
2.315	0.5870242512716604	0.6162121846257139
2.32	0.5847450534734123	0.61373655539989
2.325	0.5822595494079168	0.611168541570619
2.33	0.5799945978208069	0.6086884504028741
2.335	0.5774637041996366	0.6060214077010611
2.34	0.5748226447611513	0.6033015124305428
2.345	0.5729835713382014	0.6013832192640723
2.35	0.5708836034012487	0.5991181842709983
2.355	0.5686157571357207	0.5967660568981266
2.36	0.5669241917215805	0.5949687018187001
2.365	0.564424048317652	0.5923280036510467
2.37	0.5622625031308369	0.590073929450718
2.375	0.5600563387112221	0.5877728959006729
2.38	0.5581924260126641	0.5857712079511722
2.385	0.5560556561997652	0.5835411061076646
2.39	0.5538877498735064	0.5812635984232487
2.395	0.5521725083246358	0.5793718241529887
2.4	0.5501447869282179	0.5773030137069084
2.405	0.5481423227627801	0.5751451158659887
2.41	0.545597477873387	0.5724652147861401
2.415	0.5439243489435408	0.5706785988385644
2.42	0.5421532953165755	0.5688360957460582
2.425	0.5398220828216153	0.5664320108936822
2.43	0.5379756315348843	0.5644388698680183
2.435	0.5359786261381549	0.5622938243242535
2.44	0.5339110730805059	0.560091163840428
2.445	0.532160096753855	0.5582521278955093
2.45	0.5303494995012094	0.556267787435164
2.455	0.5285625327824766	0.5544437612345703
2.46	0.5265780909899893	0.552326293261994
2.465	0.5246553298244951	0.5502710392292841
2.47	0.5227084183448925	0.5482617530712736
2.475	0.5210864009422146	0.546491906687553
2.48	0.5193194655441107	0.5446394358350162
2.485	0.5175864917161384	0.5427792243241675
2.49	0.5160203635986005	0.5411440877857518
2.495	0.5141016248906406	0.539103656289228
2.5	0.512177243769444	0.5370494081178706
2.505	0.5106741992688111	0.5354391902667727
2.51	0.5090518419315213	0.5337327454196499
2.515	0.5077068565666973	0.5322712045048746
2.52	0.5060909992087412	0.5305375572331709
2.525	0.504766616706248	0.5291472692877282
2.53	0.5030476483043452	0.5272509241818438
2.535	0.5014308699124594	0.5255697217477773
2.54	0.5001450071788356	0.5241512549178354
2.545	0.4986288577486713	0.5225101375429495
2.55	0.4969584551544932	0.5207833968022229
2.555	0.4955593173396624	0.5192168795360086
2.56	0.4940690167885877	0.5176080321941456
2.565	0.4927635157238196	0.5162342316591967
2.57	0.4911642678471002	0.5145307669493928
2.575	0.4900692297723199	0.5132717492352559
2.58	0.4885783852037893	0.5116517380570769
2.585	0.4873932767927328	0.5103985040045278
2.59	0.4858439725480217	0.5087223864697036
2.595	0.484914252051619	0.5076785761790525
2.6	0.4839008419530346	0.5065420365506008
2.605	0.4839447023225565	0.5064864658088231
2.61	0.4827192107720208	0.5050566515984428
2.615	0.481807073276495	0.504041669414212
2.62	0.481131687069362	0.5032225330244803
2.625	0.4795103296329895	0.5013698993202615
2.63	0.4762177587784946	0.4979105971170967
2.635	0.4767941624930168	0.4982368202477785
2.64	0.4750311969766265	0.4963446745230338
2.645	0.4726789897238569	0.4936586089406899
2.65	0.470591813182219	0.4913012389470295
2.655	0.467396522025207	0.4878694800439549
2.66	0.4647212561789227	0.4847242503480347
