# Supplementary material for: Solution structures in alkali nitrates and nitrites at high concentrations
Source: RSC Adv. 2026 Mar 10;16(15):13347–57. doi: 10.1039/d5ra07630g (PMC12973280; doi:10.1039/d5ra07630g)
Supplement: RA-016-D5RA07630G-s001 [file RA-016-D5RA07630G-s001.zip › MNOx_SAXS/SAXS_SEN_E02_164_2rej_avg_sub.dat]

Qvector_A	Intensity	Uncertainty
0.00337528505	0.6767874951995321	8.931873998351534
0.00347622402	3.795858693339031	16.98604014223866
0.00358018161	0.9183580258972324	13.28496499805779
0.00368724807	0.5021517072925334	12.06713346823555
0.0037975164	0.2374364031064999	9.832093342403965
0.00391108233	-7.47420796387024	9.25158046626499
0.00402804449	2.271326426362332	10.70234824843353
0.00414850444	1.208820384501852	8.553864244677115
0.00427256678	-0.5491757659632581	6.158840874361456
0.00440033924	0.2178673786879015	5.100062745607681
0.00453193279	-0.1898580436376793	4.791429230473368
0.00466746167	0.1056656375251119	4.536892366456388
0.0048070436	0.0465789514786028	3.891724958805333
0.00495079976	0.099740557757662	3.40306415112327
0.005098855	0.03550803612976283	3.261479521470303
0.00525133787	0.1937292800832529	2.916543751186924
0.0054083808	0.1584804970599927	2.730955339242889
0.00557012014	0.1371541305483626	2.478778595939568
0.00573669635	0.2229442503158026	2.214916550937706
0.00590825408	0.2134547414786025	2.104814371391386
0.00608494229	0.2489993042692926	1.906818087555586
0.00626691442	0.2853921451995327	1.832915035570285
0.00645432849	0.3022353256646428	1.646984951779017
0.00664734723	0.2979091707809227	1.518024988578339
0.00684613826	0.3099317342692927	1.41635013310991
0.00705087419	0.3227398968274326	1.322612059578673
0.00726173282	0.3342166797576627	1.25518882275941
0.00747889725	0.3460076239902227	1.164121776388116
0.00770255604	0.3328788257576628	1.098976004733809
0.007932903430000001	0.3489204019204627	1.051531735520526
0.00817013942	0.3531689548041786	0.9528615354025507
0.008414470029999999	0.3603389844785976	0.9400505845260416
0.00866610743	0.3688387964785975	0.8796289416964574
0.00892527012	0.3621048839902256	0.8159103808718055
0.009192183160000001	0.3738565821762716	0.8036131714629439
0.00946707831	0.3671794518739466	0.757900421340389
0.00975019429	0.3760711137111555	0.7231348004923355
0.0100417769	0.3740063966878995	0.7028194281349702
0.0103420795	0.3827386714785976	0.6733655248638505
0.0106513626	0.3833651173623186	0.6543113398794781
0.010969895	0.3843793844088305	0.6286383602707308
0.0112979532	0.3833464524553415	0.6132971495342574
0.0116358221	0.3854015964320865	0.5914850764029472
0.011983795	0.3796307010599926	0.5777288672785643
0.0123421742	0.3827433030367376	0.5565999684560752
0.0127112709	0.3805491209437136	0.5396752736617565
0.0130914055	0.3781684667111556	0.5304038100991902
0.0134829081	0.3780946302692955	0.5163868497814649
0.0138861187	0.3815994107576676	0.5093545658619298
0.0143013875	0.3804945362692955	0.5014597408256237
0.0147290751	0.3808266755948766	0.4955749914813195
0.0151695527	0.3798701915251095	0.4861141772233649
0.015623203	0.3802469442925516	0.4817555583832312
0.0160904199	0.3798505426018536	0.4728801664987995
0.016571609	0.3790614977646446	0.4677335682110952
0.0170671882	0.3800889026204586	0.4626569764334125
0.0175775879	0.3810514018274345	0.4583832678619021
0.0181032512	0.3790679382948766	0.4523356272818674
0.0186446347	0.3774503991832485	0.4473193252409477
0.0192022084	0.3785504036739466	0.4441471970161237
0.0197764565	0.3800726404785976	0.4423345954552487
0.0203678777	0.3770759126878996	0.4372405466869858
0.0209769856	0.3754646057925516	0.433039710475555
0.021604309	0.3739110021204586	0.4293373135338928
0.0222503927	0.3727310645297606	0.42580118563043
0.0229157978	0.3664810514925516	0.4174225707516282
0.023601102	0.3691298285065046	0.4182306012003994
0.0243069004	0.3694807212297606	0.4173121462702247
0.025033806	0.3719930682483656	0.4182734604157736
0.0257824499	0.3738435330576675	0.4187344087252756
0.0265534822	0.3744410936274346	0.4178862238918729
0.0273475726	0.3732914620972025	0.4165565694933578
0.0281654104	0.3749728281483656	0.4170365261618208
0.0290077059	0.3735612338530165	0.414858284258985
0.0298751906	0.3740476882506906	0.4147042560185761
0.0307686176	0.3745358651251096	0.4146796717443978
0.0316887629	0.3725515858204586	0.4126566014605854
0.0326364254	0.3736188985762726	0.4132112334875201
0.0336124281	0.3742923424762726	0.4130952592640758
0.0346176184	0.3739447443227836	0.412352997839139
0.0356528693	0.3740021995972026	0.4122028772992558
0.0367190796	0.3737524193576676	0.4114005941835612
0.0378171754	0.3727543214762726	0.4103574190988181
0.03894811	0.3730186668762726	0.4104138490403374
0.0401128656	0.3728734389692956	0.4097386802229405
0.0413124536	0.3724342352065046	0.4087110185368948
0.0425479156	0.3724520750390626	0.4085533723174801
0.0438203245	0.3733574285902255	0.4091073986478899
0.0451307852	0.3727382673832486	0.4081658623020801
0.0464804357	0.3718355296483656	0.4070909736946329
0.0478704478	0.3712990952530166	0.4066962308952244
0.0493020288	0.3715690640134816	0.4062870167351434
0.0507764216	0.3717127784995276	0.4066097364496384
0.0522949066	0.3708687328646446	0.4057605988936825
0.0538588024	0.3706101533018536	0.4053242955941459
0.0554694669	0.3705743210809235	0.4049872349734436
0.057128299	0.3698464031297606	0.4041042381578502
0.0588367389	0.3697898255181326	0.404088660179819
0.0605962702	0.3696082800739465	0.4039178223039246
0.0624084209	0.3687740000762726	0.4027903696097739
0.0642747645	0.3684542671413885	0.4025607991953165
0.0661969218	0.3688027740762725	0.4028246943969745
0.0681765617	0.3681094549088306	0.4019298177433621
0.0702154034	0.3681429283227836	0.4018927958386085
0.0723152173	0.3669183127878996	0.4006947648875967
0.0744778269	0.3668618138553416	0.4005627627933099
0.0767051099	0.3660639476018536	0.3995125063321658
0.07899900059999999	0.3662352827390626	0.3996763447796428
0.0813614907	0.3650932829367375	0.3985760661264069
0.0837946319	0.3649283792018536	0.3983162805556332
0.086300537	0.3640779282320855	0.3972786065947275
0.0888813819	0.3640227365995276	0.3973684053764377
0.09153940789999999	0.3627229366297606	0.3958023979000069
0.0942769229	0.3625160562111556	0.395598272841355
0.0970963042	0.3612639189599926	0.3943668516039751
0.1	0.3613876763855746	0.3943993698346985
0.102	0.3607565043623186	0.3935705181231358
0.104	0.3596004661437135	0.3926540641781285
0.106	0.3594235641902256	0.3922067524280167
0.108	0.3588042180367376	0.3918923295517816
0.11	0.3586444561623185	0.3915466217175745
0.112	0.3583127958204586	0.3911242307670154
0.114	0.3577812680855746	0.3906658438824241
0.116	0.3572337219972026	0.3900540511922889
0.118	0.3568439286297606	0.3895688510263299
0.12	0.3559321617065045	0.388751507879573
0.122	0.3555827293367376	0.388238199754138
0.124	0.3546702736437136	0.387246649594558
0.126	0.3533316298227835	0.3859293098939001
0.128	0.3525518847809236	0.3852089410031067
0.13	0.3522705485297606	0.3847527875776053
0.132	0.3517862467878996	0.3843442398030815
0.134	0.3515457145018536	0.3840080918173518
0.136	0.3505392650088306	0.3830113260961289
0.138	0.3503646613530166	0.3826342923892803
0.14	0.3493922076716206	0.3817731336947131
0.142	0.3490427252204585	0.3814461270482547
0.144	0.3483922165948766	0.3806535059925317
0.146	0.3480509894320866	0.3804786907747808
0.148	0.3471655618576676	0.3795303511959237
0.15	0.3458042321204585	0.3781322072814012
0.152	0.3453709398902255	0.3777275382101595
0.154	0.3449174544320865	0.3770715332946024
0.156	0.3443511421739466	0.3765786479025969
0.158	0.3437529297506906	0.3758875527120064
0.16	0.3433813090995276	0.3754981485932576
0.162	0.3425498947181326	0.374530294894682
0.164	0.3418834588204586	0.3739228667245471
0.166	0.3416463181181326	0.373639946088712
0.168	0.3408658379692956	0.3728303101872855
0.17	0.3398227072204585	0.3718377073691184
0.172	0.3390436098065046	0.370989779320198
0.174	0.3381766130274346	0.3700912294217378
0.176	0.3375978596623186	0.3695141058428121
0.178	0.3368672033669696	0.3688289200662062
0.18	0.3359312756065045	0.3677691064420943
0.182	0.3354190817762726	0.3672067211902703
0.184	0.3348438481088306	0.366523726683645
0.186	0.3340250970832486	0.3657726009990986
0.188	0.3332389449995276	0.3648542233712146
0.19	0.3322617728832485	0.3639318887731458
0.192	0.3319456876599926	0.3634122704981035
0.194	0.3311736238902256	0.3627062622251648
0.196	0.3305006039344116	0.3620168613288977
0.198	0.3294898951623185	0.3610007758831019
0.2	0.3291812826832486	0.3606196655517951
0.202	0.3285428444367376	0.3597901240799782
0.204	0.3279146160716205	0.3592779914666526
0.206	0.3270724424065046	0.3583702523677571
0.208	0.3266346694018535	0.3578757967723939
0.21	0.3258531808809236	0.3570643086567752
0.212	0.3250742556576676	0.3564078400363715
0.214	0.3241366562878996	0.355363734300957
0.216	0.3236152180134816	0.3548518873148684
0.218	0.3228600885437135	0.3539856550835038
0.22	0.3225729405413886	0.3536895627465664
0.222	0.3216985865809236	0.3529039268900753
0.224	0.3210917702483655	0.3521299218708915
0.226	0.3202734594576676	0.3513120670575153
0.228	0.3195866916739465	0.3504758887241523
0.23	0.3186441430367375	0.3495054842880411
0.232	0.3179170620809236	0.3489248457313479
0.234	0.3174996761111555	0.3484749411849231
0.236	0.3169258702716206	0.3479141784434346
0.238	0.3162732300413886	0.3472992798249687
0.24	0.3154802756553415	0.3465274558779525
0.242	0.3149056446274346	0.3458154031945727
0.244	0.3146904069925516	0.345575925156155
0.246	0.3138629820483655	0.3446929703541775
0.248	0.3134020170599925	0.3441078527962576
0.25	0.3124460729878996	0.343056850860544
0.252	0.3117948329018536	0.3425748024297062
0.254	0.3115496637716206	0.3422706557149534
0.256	0.3104849968390626	0.3410965827117184
0.258	0.3101342888065046	0.3407193720643196
0.26	0.3090989290692955	0.3396855648984612
0.262	0.3084541053088306	0.3390343594443945
0.264	0.3079292931809235	0.3384700533018003
0.266	0.3072585833251096	0.3378205288622723
0.268	0.3064718023274346	0.3369340060285058
0.27	0.3059645381809236	0.336417049162008
0.272	0.3053623056995275	0.3358000234567054
0.274	0.3047176604855746	0.3350707407659698
0.276	0.3042107404530165	0.3345807104749451
0.278	0.3033173613227835	0.3335991985289186
0.28	0.3025992481878996	0.3329663249604743
0.282	0.3022469103413886	0.3324683946827195
0.284	0.3012297802855746	0.3314754177348826
0.286	0.3005163327669695	0.3307656757034124
0.288	0.2998219029111556	0.3301615191190025
0.29	0.2989494759460395	0.3291561423072057
0.292	0.2984661002646445	0.3285994926030208
0.294	0.2977578796158066	0.3279397155876942
0.296	0.2971042021251096	0.3271772144593208
0.298	0.2963748656088306	0.3264319308920123
0.3	0.2959806939134816	0.3259367246829126
0.302	0.2951060714437135	0.3250882133218811
0.304	0.2942975343274346	0.3242559129937325
0.306	0.2939894536785975	0.3240014578264208
0.308	0.2930091777785976	0.3229349900305055
0.31	0.2922897056530165	0.322112869565579
0.312	0.2918082995716206	0.3216528086584791
0.314	0.2911469989878996	0.3210869280056494
0.316	0.2904148141483656	0.3202239120320887
0.318	0.2897858860692956	0.3194984395194514
0.32	0.2889255773251095	0.318663643221657
0.322	0.2886414231158066	0.3183977496446937
0.324	0.2879799618623186	0.3177231502705038
0.326	0.2872134544344116	0.3169640238993029
0.328	0.2865185492344116	0.3161385912474447
0.33	0.2858541841553416	0.3155018727558041
0.332	0.2854380277995275	0.3150318630268039
0.334	0.2848382302018536	0.3143623939361143
0.336	0.2842682476181325	0.3138962292997895
0.338	0.2835394099739466	0.3130920288372339
0.34	0.2829949612506906	0.3125083948587027
0.342	0.2823782953134816	0.3118836292531645
0.344	0.2819843193530165	0.3114262883671743
0.346	0.2810201252251096	0.3105462997791455
0.348	0.2805934221274346	0.3101222390497433
0.35	0.2801382620902256	0.3095667805780077
0.352	0.2794437744878996	0.3088346553368593
0.354	0.2787774247995276	0.3080983997410567
0.356	0.2781415731576676	0.3074337396323903
0.358	0.2776473811832486	0.3069145009353717
0.36	0.2774123139018536	0.3066368070568582
0.362	0.2768054851344116	0.3059996196732101
0.364	0.2767301852902256	0.3058521480576371
0.366	0.2758010376506905	0.3048918013912732
0.368	0.2750639582902255	0.3040975498678248
0.37	0.2740841585437136	0.3032336750952808
0.372	0.2737428248669695	0.3027935585758115
0.374	0.2729835901041796	0.3020397491617708
0.376	0.2724400186716205	0.3014808554178928
0.378	0.2716890619320855	0.3007761795378817
0.38	0.2710129878925516	0.3000862559182502
0.382	0.2707504219972026	0.2997271469939296
0.384	0.2702239960134816	0.2992146857444293
0.386	0.2695899619832486	0.2985518084518625
0.388	0.2689586350553416	0.2979077986880377
0.39	0.2681516563111556	0.2969815807028809
0.392	0.2676657518995275	0.2965953462321859
0.394	0.2671920616297606	0.296139518195701
0.396	0.2665400284111555	0.2953822200396765
0.398	0.2662775148483656	0.2950488359376066
0.4	0.2657597684134816	0.2945633376478279
0.402	0.2654038387902256	0.2941731930985911
0.404	0.2650194535646446	0.293752073865013
0.406	0.2644882360437136	0.2931891518068761
0.408	0.2638433636739466	0.2925651977833166
0.41	0.2632662155530166	0.2919410459305584
0.412	0.2629103664599926	0.2915124397344448
0.414	0.2624082353460396	0.2911228239850342
0.416	0.2618547097599926	0.2904521304489017
0.418	0.2613530076344115	0.2900354102446092
0.42	0.2606982456646446	0.2892584335353784
0.422	0.2606423056204585	0.2892453372408719
0.424	0.2601332974785976	0.2887257543190182
0.426	0.2591211103948766	0.2877185055543417
0.428	0.2586139102018536	0.2872322187601154
0.43	0.2578689740437136	0.2864580071223521
0.432	0.2570293049762726	0.285684606025255
0.434	0.2565770490762725	0.28521040086028
0.436	0.2560560578367376	0.2846647187071573
0.438	0.2554556746390626	0.2840567625586322
0.44	0.2547740381088305	0.2832918734774195
0.442	0.2543453679320855	0.282996250960148
0.444	0.2537554790227836	0.2824302346426423
0.446	0.2533914395390626	0.281904300522501
0.448	0.2526616952692955	0.2812933323832463
0.45	0.2522746572018536	0.2808418768489973
0.452	0.2517918048902256	0.2804403957452773
0.454	0.2512674460297605	0.2799421338951251
0.456	0.2509400342367376	0.279492235949545
0.458	0.2502342478460396	0.2788259420577628
0.46	0.2497396052483655	0.2782897203731444
0.462	0.2494277017972025	0.2779096488414297
0.464	0.2487706465948765	0.2773523671386217
0.466	0.2483069520437136	0.2768537375120867
0.468	0.2478482335134816	0.2764171781891463
0.47	0.2474437782553416	0.275970362436043
0.472	0.2468961661832486	0.2753484973383175
0.474	0.2464599818809236	0.2750323053498197
0.476	0.2461923439530166	0.274695906869601
0.478	0.2457843503181325	0.2743175019134075
0.48	0.2453624969739466	0.2738641879434966
0.482	0.2451684855367375	0.2736487148579314
0.484	0.2447399256065045	0.2732069804079256
0.486	0.2445172934344116	0.2729659042651387
0.488	0.2440939074413885	0.2724916833128835
0.49	0.2438583882785975	0.2723354779577182
0.492	0.2432923633553415	0.2717206872320252
0.494	0.2424705425855745	0.2708730295872696
0.496	0.2421022553832485	0.2705712479588087
0.498	0.2416318330716206	0.2700876772380156
0.5	0.2411760099506906	0.2696480662809543
0.504	0.2405844530762726	0.2690416194934343
0.508	0.2395531756948766	0.2680669399989588
0.512	0.2389239319506906	0.2673411203213528
0.516	0.2380666853716205	0.2665253512742133
0.52	0.2370338299204586	0.2655551906506876
0.524	0.2364570125227835	0.2649026278279165
0.528	0.2356879562692956	0.264139433877051
0.532	0.2349040410390626	0.2633273079409534
0.536	0.2342376889902255	0.2627234288807511
0.54	0.2333361733646446	0.2617927435704407
0.544	0.2328183554553416	0.2612934298271418
0.548	0.2321431178320856	0.2606096999534753
0.552	0.2310550949111556	0.2595261649059488
0.556	0.2306031744739465	0.2590365556472454
0.5600000000000001	0.2298377209878996	0.258381937159863
0.5639999999999999	0.2293367821832486	0.2578781191386508
0.5679999999999999	0.2286371840204585	0.257219194360331
0.572	0.2279979402855745	0.2565835868394218
0.576	0.2273911947483656	0.2559279688534705
0.58	0.2268876004530165	0.2554890167484248
0.584	0.2261841118972026	0.2547598144574591
0.588	0.2253927950460396	0.2539792329875004
0.592	0.2250029806530166	0.25365753398066
0.596	0.2242719017809235	0.2529187266690139
0.6	0.2238237286158066	0.2525147291162793
0.604	0.2235004895599925	0.2521554161837543
0.608	0.2228297341972026	0.2515890335722079
0.612	0.2223290326553416	0.2510575021781629
0.616	0.2215357081344116	0.250314878938001
0.62	0.2207446616646446	0.2494826288209086
0.624	0.2202120910204586	0.2490144339061665
0.628	0.2196124196646446	0.2484024886037743
0.632	0.2192956144669696	0.2482054069730657
0.636	0.2186795304972026	0.2476092359839181
0.64	0.2181422060995276	0.2471285620590447
0.644	0.2180162681460396	0.2470105665855097
0.648	0.2174486607251095	0.2465576335661664
0.652	0.2172837853111556	0.2463408665558313
0.656	0.2168546054623186	0.2460271933994286
0.66	0.2164162397925516	0.2456781184379938
0.664	0.2162475014437136	0.2454857205323244
0.668	0.2159622908227836	0.2452550589617095
0.672	0.2153173544599926	0.2446029086444209
0.676	0.2148742471623186	0.2442870958918646
0.68	0.2144547659204586	0.243866070073383
0.6840000000000001	0.2139933281483656	0.2434792858682475
0.6879999999999999	0.2136916692925516	0.2431891414976694
0.6919999999999999	0.2132419365878996	0.2427619028728348
0.696	0.2128075206855746	0.2423405675336965
0.7	0.2125182025506905	0.2421463979198017
0.704	0.2120840045460396	0.2417267395358318
0.708	0.2117262043948766	0.2414258429399811
0.712	0.2114643383972026	0.2412069842998355
0.716	0.2112370722669696	0.240985777373674
0.72	0.2109019276739466	0.2407845777763611
0.724	0.2107312559762725	0.2406387103092273
0.728	0.2104472412739466	0.2403266137613005
0.732	0.2101945953785976	0.2401655138566809
0.736	0.2094592510646446	0.2394319734285989
0.74	0.2094354700972026	0.2393272161494574
0.744	0.2089808261669696	0.2389526190971885
0.748	0.2086200583553416	0.2386160425425354
0.752	0.2083702101995276	0.2385074051541636
0.756	0.2082632405367376	0.2383332806843889
0.76	0.2080182530483656	0.2381688693506206
0.764	0.2078445927692956	0.2380564488314642
0.768	0.2075609323599926	0.2378112316589615
0.772	0.2072524038739466	0.237543410487687
0.776	0.2071446896134815	0.2374167025128912
0.78	0.2069671319274345	0.2372809523056167
0.784	0.2067201179809236	0.2370498093549842
0.788	0.2066860290437136	0.2370707216995505
0.792	0.2066310685530166	0.2370142362926287
0.796	0.2062297330785975	0.2367070381890334
0.8	0.2061519392623186	0.2366087965123571
0.804	0.2060632753739466	0.2365765681343846
0.8080000000000001	0.2059729942181326	0.2365488488373424
0.8120000000000001	0.2057657940018535	0.2363149446194779
0.8159999999999999	0.2054990184623186	0.2361888657098306
0.82	0.2055505959716206	0.2361718567212573
0.824	0.2054820140390626	0.2361214503800094
0.828	0.2051839081785976	0.2358973885851496
0.832	0.2053818886948766	0.2362276891003053
0.836	0.2051778668390626	0.2359378834651045
0.84	0.2053122869251096	0.2360597310347525
0.844	0.2053748487716206	0.2361558323421589
0.848	0.2054238572344116	0.2362223194782853
0.852	0.2056205926785976	0.236374499300587
0.856	0.2052983676390626	0.2360906153939102
0.86	0.2052790364530166	0.2360210419447829
0.864	0.2049175338297606	0.2357958704923695
0.865	0.2047520220621379	0.235499670434497
0.868	0.2047716237902256	0.2356103683228734
0.87	0.2049526125063409	0.2356253481370915
0.872	0.2047835291460396	0.2356540862071999
0.875	0.2046578772414097	0.2355941038362451
0.876	0.2045264757855746	0.235477983326253
0.88	0.20471536678678	0.2356921335644548
0.88	0.2047709742707663	0.2357477408829232
0.885	0.2050439534522037	0.2360917402840137
0.89	0.204527025296122	0.2358000540844614
0.895	0.2047098737427183	0.2360853450669505
0.9	0.204803194336061	0.2363891037832774
0.905	0.2048948366350006	0.2365639631894862
0.91	0.2047717199740036	0.2365913319337835
0.915	0.2046693956906975	0.2366424596507918
0.92	0.2050828007310777	0.2370849640833765
0.925	0.2050213639057357	0.237241218825689
0.93	0.205255724611218	0.237588298736774
0.9350000000000001	0.2054586336336687	0.2379915013285394
0.9399999999999999	0.2055646671003267	0.2382653614654275
0.945	0.205813569817717	0.2385832742034143
0.95	0.205902460472673	0.2388000452003451
0.955	0.2063607934026337	0.2394977835672897
0.96	0.2065857947479106	0.2397836721801408
0.965	0.2067720548057649	0.2401812709234572
0.97	0.2069719444932278	0.2405751230612355
0.975	0.2072117264461949	0.2409963303168236
0.98	0.2074200154497346	0.2413828314018115
0.985	0.2077737098745338	0.2419359812743099
0.99	0.2079704119819933	0.2422727388145325
0.995	0.2081196824473465	0.242637507450943
1	0.2085031913881794	0.2431707845281164
1.005	0.2088079549518843	0.2436490654562289
1.01	0.2092462851769024	0.2443235187040916
1.015	0.2095799177287008	0.2448313003179886
1.02	0.209755000072583	0.2452731888068621
1.025	0.210044143800534	0.2458010726816232
1.03	0.2105271513328824	0.2464518865527786
1.035	0.2109537610372261	0.2471160473525987
1.04	0.2112545709295798	0.2476385604708653
1.045	0.2116606713985475	0.2482987511637031
1.05	0.2121437737503193	0.2489774171658129
1.055	0.2124966598363529	0.2495578901447028
1.06	0.2127868662816642	0.2501504581773128
1.065	0.21328034083297	0.2508626459727922
1.07	0.2136764198533922	0.2515381856445073
1.075	0.2141926077806476	0.252288457119788
1.08	0.2145368039909552	0.2529350360782636
1.085	0.2149379842570383	0.2536907620468472
1.09	0.2155456299830905	0.2545113754898189
1.095	0.2159328765002841	0.2551631420288507
1.1	0.2161883197479408	0.2557818296417466
1.105	0.2165323707871117	0.2565067737407261
1.11	0.2170640931565471	0.2573863412669123
1.115	0.2175619121214985	0.2581136976803531
1.12	0.2181721742489624	0.2589486036618505
1.125	0.2187114411718623	0.2598398708191423
1.13	0.2189534462399822	0.2605492952670024
1.135	0.2193156733858841	0.2612760560937046
1.14	0.2198183004130557	0.2621771238803314
1.145	0.2202136127136203	0.2629929566303131
1.15	0.2207750636280714	0.2639720068276979
1.155	0.221306629383763	0.2648252068279394
1.16	0.2217303184612689	0.2656750040369841
1.165	0.2222843305353554	0.2666607997630303
1.17	0.222727467101142	0.2676202859027208
1.175	0.2234487686158123	0.2686797668690458
1.18	0.2238414943537705	0.2695936960131637
1.185	0.2243505299388116	0.2705422896643537
1.19	0.224973890961939	0.2716600272761506
1.195	0.2255028081182973	0.2726573794197694
1.2	0.2262227607764467	0.2737975331538873
1.205	0.2267183475715186	0.2748686834702668
1.21	0.2276264342173752	0.2761311929610056
1.215	0.2281878550000355	0.2772813619323697
1.22	0.2286576969517862	0.278257398517726
1.225	0.2293697528198492	0.2795561085292215
1.23	0.2301494366780665	0.2807860060077328
1.235	0.230891570774466	0.2820768642742379
1.24	0.2314883892949354	0.2831619867620385
1.245	0.232383783084451	0.2846371929152109
1.25	0.2330700723913027	0.2859269185342908
1.255	0.2338931214085945	0.2872895095791256
1.26	0.2347420343871286	0.2886548980914496
1.265	0.2354338668435274	0.289936127356717
1.27	0.2363700724762383	0.291492211028573
1.275	0.2373093642571383	0.2929486486721051
1.28	0.2381668685298599	0.2944423366746513
1.285	0.2389680547390849	0.2958555872961403
1.29	0.2399323160484401	0.2974182169215563
1.295	0.2408026016442747	0.2989211609808856
1.3	0.2416908223540261	0.3004730594804171
1.305	0.2426382350571642	0.3019686051332305
1.31	0.2435941742604343	0.3035528684748236
1.315	0.2445458345125201	0.3052059705088154
1.32	0.2457671028983371	0.3070422448241428
1.325	0.2468392013602267	0.30873755495812
1.33	0.2480036838053056	0.3105180121019303
1.335	0.2489521700063339	0.3121148971038986
1.34	0.250071827089302	0.3137935963942463
1.345	0.2512652006169461	0.31555696464875
1.35	0.2524775677374524	0.3173589059682944
1.355	0.2536645002753521	0.3192235700578801
1.36	0.2547471678422787	0.3209031121392934
1.365	0.2559333945574477	0.3227082705359926
1.37	0.2571638975445698	0.3245615250309556
1.375	0.2584176627164042	0.3263271663419376
1.38	0.2597132082639266	0.3282295165462602
1.385	0.2611968819143804	0.3302559342560784
1.39	0.2625221749443326	0.332109568865729
1.395	0.2643832450050214	0.3346238751819409
1.4	0.2659607818919317	0.3366458002130159
1.405	0.267569696115194	0.3386613215557761
1.41	0.2691392485113311	0.3407007597124251
1.415	0.2708216547422725	0.3428325310188649
1.42	0.272515647079306	0.3449207462743257
1.425	0.2742360779655825	0.3470701708721283
1.43	0.2758908766062605	0.3491594441526694
1.435	0.2777974328618595	0.3512893521986392
1.44	0.2793170066448417	0.3533065975006235
1.445	0.2815579465178074	0.3559729852823557
1.45	0.2831282384437022	0.3577844473766176
1.455	0.2859110219439067	0.3613087952027182
1.46	0.2867507158497727	0.3623987928838469
1.465	0.2883718709283103	0.364251627539421
1.47	0.2899572009116644	0.366083539434365
1.475	0.2915562093130797	0.3679609805891315
1.48	0.2931360905432012	0.3697027866605014
1.485	0.2950924410408742	0.3718542147639576
1.49	0.2970998690436796	0.3737992899106962
1.495	0.2990056315264277	0.3758948083923097
1.5	0.300897575301826	0.3779388639766915
1.505	0.3033839084629656	0.3804964380741935
1.51	0.3056546732657334	0.3828532287557934
1.515	0.3081414924346417	0.3853264923959206
1.52	0.31002392093551	0.387183403602723
1.525	0.3121668466626379	0.3891782195640851
1.53	0.3144211355841706	0.3912587566728425
1.535	0.316354153468256	0.393122764762344
1.54	0.3186656666851094	0.3952918368070277
1.545	0.3206262038403231	0.3969187080980097
1.55	0.3233527782552383	0.3995356272914786
1.555	0.3256142191334032	0.4015615274723047
1.56	0.3284124961898346	0.4040372258515959
1.565	0.330666125606508	0.4060437468447541
1.57	0.3334263763559583	0.4084762771776736
1.575	0.3360636717219532	0.410839732604122
1.58	0.33868422224047	0.4130783101327743
1.585	0.341633032401308	0.4156469451740242
1.59	0.3445438654018627	0.4182397130045807
1.595	0.347255680887419	0.4204604264603514
1.6	0.3501030900218764	0.4229290912951433
1.605	0.35322377608436	0.4256131768854014
1.61	0.3562309940522245	0.4282319134789358
1.615	0.359062236579815	0.4306340126642231
1.62	0.3619927838809144	0.4330432532425283
1.625	0.3650328013126148	0.4356096892921034
1.63	0.367972495021866	0.4382343831695277
1.635	0.3713183996621034	0.440947520620553
1.64	0.3745285721934679	0.4437540941420888
1.645	0.3777385125568894	0.4464750640202799
1.65	0.3807035387348189	0.4488950385019776
1.655	0.384275645239934	0.4520467025453203
1.66	0.3877067405224895	0.4548869600305119
1.665	0.3910279802287824	0.4577252791536162
1.67	0.3944152960619067	0.4605838669738751
1.675	0.3978154904832954	0.4635366032471102
1.68	0.4012642082928801	0.4664782593818972
1.685	0.4048144160813174	0.4694720680298571
1.69	0.4084893568493004	0.4726303054411979
1.695	0.4118781468823684	0.4756100473468119
1.7	0.415615636265847	0.4788573545489929
1.705	0.4193129530403851	0.4819219961704917
1.71	0.423158152101976	0.4853616506080041
1.715	0.4272068653369561	0.488929559211877
1.72	0.4310526632132542	0.4922347378057414
1.725	0.4346787904157217	0.4952624287806134
1.73	0.4387944296559097	0.4988710185408972
1.735	0.4420005464725285	0.5015898647314742
1.74	0.4465558906806953	0.5057751764425784
1.745	0.4503023440385093	0.5091418812561
1.75	0.4541659733063468	0.5124645200907719
1.755	0.4578993595021129	0.5156546679906606
1.76	0.4616611476225422	0.5189223466491493
1.765	0.4653629169913847	0.5222552750852263
1.77	0.4690807476604603	0.5254860841225916
1.775	0.4728316228499477	0.5287341291814993
1.78	0.4766488522860337	0.5321013373507009
1.785	0.4806135468997365	0.535626940485207
1.79	0.4844184541052127	0.5389697840693906
1.795	0.4879998649287372	0.5421380031964347
1.8	0.4919384041370661	0.5455544164743996
1.805	0.4956163243932454	0.5488981622252418
1.81	0.4996048171042665	0.5524735883419494
1.815	0.5033649922020805	0.5557200118530385
1.82	0.5069571098876483	0.5589937275583587
1.825	0.5107101462028878	0.5623448160902408
1.83	0.5146860629383569	0.5658875400455837
1.835	0.5184203305421066	0.5692355303468077
1.84	0.5219425759455022	0.5723954953747522
1.845	0.5255466585721155	0.5756752485551659
1.85	0.5292554400452678	0.5789662717807696
1.855	0.5325932839270889	0.5818947178190329
1.86	0.5365142219607502	0.5854381387232391
1.865	0.5400267326726623	0.5885439618798263
1.87	0.5436514121617185	0.5918428655271784
1.875	0.5469594896689162	0.5948476498385231
1.88	0.5502934866474627	0.597797613885391
1.885	0.5536836754861806	0.6008318741257689
1.89	0.5564937535954846	0.6033146449706416
1.895	0.5600957422493119	0.6065697440477971
1.9	0.5630444805634647	0.6092519611028613
1.905	0.5661535982911052	0.6120457338696053
1.91	0.5693051610386002	0.6148896364126233
1.915	0.5718741755248604	0.6170977490033021
1.92	0.5746864254810428	0.6195929724865891
1.925	0.5773660804843567	0.6220315705887337
1.93	0.5798871740417154	0.6242980839963859
1.935	0.5827605255058806	0.6268007259371213
1.94	0.5852164413388871	0.6290285405281804
1.945	0.5873483367155884	0.6308524737729894
1.95	0.5893919235416352	0.6326256143954115
1.955	0.5918038362578409	0.634734688818179
1.96	0.5938836153077902	0.6365144220542268
1.965	0.5957997192556379	0.6381890074438368
1.97	0.5978574930228836	0.6399890551192896
1.975	0.5995007627050043	0.6413359758550781
1.98	0.6014439885057962	0.6430276842782161
1.985	0.602743338697278	0.6441303075156278
1.99	0.6044454578582897	0.6455408849349574
1.995	0.6058548414019124	0.6467178058813019
2	0.6072934668963363	0.6479074733877922
2.005	0.6103576308748452	0.6508285105880736
2.01	0.6099357061303933	0.6500138781532306
2.015	0.6111876719226359	0.6510327274348231
2.02	0.6122670959734274	0.6518165508803531
2.025	0.6134375070897871	0.6527700782509632
2.03	0.6145782714401407	0.6536719641380873
2.035	0.6155842746418918	0.6544341019221044
2.04	0.6163658006112663	0.6549254766334709
2.045	0.6176167020211827	0.6559559483386481
2.05	0.6182371688725744	0.6564641075173689
2.055	0.6186858678877123	0.6566116359441689
2.06	0.618699579178602	0.6565330879198671
2.065	0.6146505852963358	0.6522067989558592
2.07	0.6124116711345822	0.6496433613255908
2.075	0.6112279721816654	0.6483007030028833
2.08	0.610074262946279	0.646875856583481
2.085	0.6086339864424214	0.6452515003964512
2.09	0.6072727398808641	0.6436442594495622
2.095	0.6062927189094783	0.6425297161377286
2.1	0.6051505911289723	0.6411586059238417
2.105	0.6033758764165792	0.6391765136531229
2.11	0.6030553112710996	0.6386506159230895
2.115	0.6010906912401582	0.6364927153919436
2.12	0.5996187878137381	0.6347535396834604
2.125	0.598460551921104	0.6333897909661353
2.13	0.5976787027189157	0.6323655544325144
2.135	0.5967221272228381	0.6312613292144996
2.14	0.5957779282918355	0.6301040289027879
2.145	0.5944472146692287	0.6286443826360012
2.15	0.5933951252406018	0.6273943799274643
2.155	0.5922368981870831	0.6260301993187183
2.16	0.5909194916833402	0.6245081269091843
2.165	0.589814058000774	0.6232484077740399
2.17	0.5884249455374787	0.6216812954378776
2.175	0.5870055894689686	0.6200738439933664
2.18	0.5855566209003487	0.6184957337947706
2.185	0.5840261516502282	0.6168800310385482
2.19	0.5825269621609336	0.6151700475682884
2.195	0.5809710637070794	0.6134109661179059
2.2	0.5790995451533099	0.6113819053535671
2.205	0.5776426173501653	0.6097941745413513
2.21	0.5760357408021448	0.6080604159687282
2.215	0.5742552607114179	0.6061059568403229
2.22	0.5726292945356125	0.6043029101587181
2.225	0.5709245077046327	0.6024666495145689
2.23	0.5690162204743487	0.6003835034351455
2.235	0.5675040399432718	0.5987983864922367
2.24	0.5654173170566801	0.5965087747582402
2.245	0.5637981450651911	0.5947670773575143
2.25	0.561857737290096	0.5927028886513651
2.255	0.5602594307539875	0.590953727725775
2.26	0.5584842383781874	0.5890114443688836
2.265	0.5568803261188225	0.5872957937395837
2.27	0.5552460236303723	0.5855211730927387
2.275	0.5529913616789801	0.583167053804219
2.28	0.5514286591454881	0.5814120844315731
2.285	0.5493623285506226	0.5792453504778807
2.29	0.5477257587320198	0.5774843642593005
2.295	0.5460692702864443	0.5756875760808253
2.3	0.544057402790511	0.5736026833492434
2.305	0.54253402221839	0.5719097194116929
2.31	0.5407635022757122	0.5699811713988545
2.315	0.5389885289728531	0.5681764693102562
2.32	0.5372506641213391	0.566242172925517
2.325	0.5352193882682742	0.5641283872424354
2.33	0.5331186993551116	0.5618125597327862
2.335	0.5311862847361318	0.5597439971444492
2.34	0.529282210258201	0.5577610857126181
2.345	0.5279282693319934	0.5563279247109753
2.35	0.5263408923144857	0.5545754804604189
2.355	0.5246896304977684	0.5528399372435537
2.36	0.5231226205399466	0.5511671374112539
2.365	0.5214511296324991	0.5493550916585701
2.37	0.5194428341179207	0.547254267096445
2.375	0.5176426868398312	0.5453592507842691
2.38	0.5163787295998044	0.543957517855347
2.385	0.5146295101261162	0.5421149662566002
2.39	0.5128331377011401	0.540208992468079
2.395	0.5112242876238591	0.5384236097335782
2.4	0.5096450160903352	0.5368032489925576
2.405	0.5081115243632409	0.5351143234249012
2.41	0.5063601796810225	0.5332279224235897
2.415	0.5048567391698509	0.5316109949514857
2.42	0.5031533822172224	0.5298361885599705
2.425	0.5015760970021804	0.5281860306508653
2.43	0.4999847726565581	0.5264480164327474
2.435	0.4984093145604118	0.5247245180758305
2.44	0.4966489997957123	0.5228290959154446
2.445	0.4953647038014255	0.521456740045366
2.45	0.4938248317941458	0.519743124814984
2.455	0.4921097415482752	0.5179909750662545
2.46	0.4909120444296766	0.5166602517034454
2.465	0.4892761042071222	0.5148918186359455
2.47	0.4878148761646138	0.5133682156516377
2.475	0.4861915166311991	0.5115970271932856
2.48	0.4847049001958595	0.5100248752815881
2.485	0.4834246565124966	0.5086173939439593
2.49	0.482199161250694	0.5073228901045628
2.495	0.4808548102469028	0.505856846133961
2.5	0.4792340151388071	0.5041061839831424
2.505	0.477969599025812	0.5027345945287163
2.51	0.4767885554080791	0.5014694633954745
2.515	0.4756055731394548	0.5001699253982838
2.52	0.4742645823306493	0.4987111446100247
2.525	0.4728811289741393	0.4972617858287817
2.53	0.4721607337109932	0.4963640137991248
2.535	0.4706648865598201	0.4948037425582354
2.54	0.4694469169126556	0.4934531687246557
2.545	0.4683584509530397	0.4922397347436442
2.55	0.4671567482767847	0.4909816938781975
2.555	0.4660075478665472	0.4896651140792357
2.56	0.4648540173055479	0.4883930364975184
2.565	0.4639162543838147	0.4873869740629664
2.57	0.4625954271920599	0.4859619300137896
2.575	0.461548749511289	0.4847512726590617
2.58	0.46049427919076	0.4835676357664122
2.585	0.4595660291217576	0.4825712598414234
2.59	0.4585603271593723	0.4814387445583201
2.595	0.4572935998658158	0.4800579274836083
2.6	0.4569951599459944	0.4796363579616967
2.605	0.4570143492738912	0.4795561165765888
2.61	0.4560664156001414	0.4784038608565927
2.615	0.4550918089676187	0.4773264102739009
2.62	0.4538047718193573	0.4758956235494282
2.625	0.4528538620698906	0.4747134380755194
2.63	0.450461324831805	0.4721541699173933
2.635	0.4502681868385058	0.4717108523077333
2.64	0.4485701230665862	0.4698836093553211
2.645	0.4462706710793772	0.4672502999150263
2.65	0.4446094639036582	0.4653189006327709
2.655	0.4416241961894137	0.4620971665933118
2.66	0.4390916678478904	0.4590946767724798
