# Supplementary material for: Solution structures in alkali nitrates and nitrites at high concentrations
Source: RSC Adv. 2026 Mar 10;16(15):13347–57. doi: 10.1039/d5ra07630g (PMC12973280; doi:10.1039/d5ra07630g)
Supplement: RA-016-D5RA07630G-s001 [file RA-016-D5RA07630G-s001.zip › MNOx_SAXS/SAXS_SEN_E03_152_2rej_avg_sub.dat]

Qvector_A	Intensity	Uncertainty
0.00337528505	-0.7677698387655765	7.524537867925598
0.00347622402	2.348578780304141	15.55779060823398
0.00358018161	0.1456607779786427	12.52544326502267
0.00368724807	-0.5201644080678562	11.0623941325727
0.0037975164	-0.331737781323719	9.276799830211433
0.00391108233	-8.300200836439998	8.510690072071844
0.00402804449	1.174823987280934	9.612496312271674
0.00414850444	0.3535351126297739	7.702606733116454
0.00427256678	-0.9776694048120866	5.755651433030658
0.00440033924	-0.1493169443469764	4.737363121311189
0.00453193279	-0.5811561759748871	4.404694888374273
0.00466746167	-0.3893204406260464	4.044398510967786
0.0048070436	-0.3603907052772053	3.49027387589092
0.00495079976	-0.235700299463256	3.071120679084519
0.005098855	-0.3046418015562753	2.924426476957282
0.00525133787	-0.1617977769051153	2.562500886181208
0.0054083808	-0.1970861941144153	2.377980907308933
0.00557012014	-0.2038381043469757	2.143593008029541
0.00573669635	-0.1154703845795355	1.877676393544751
0.00590825408	-0.1220201317888354	1.771148718566353
0.00608494229	-0.07476944853302547	1.585167523132687
0.00626691442	-0.06382645318418545	1.485424379167134
0.00645432849	-0.03422973899813542	1.311314835598158
0.00664734723	-0.03492890667255533	1.186741260895638
0.00684613826	-0.02185578248650555	1.085791267927523
0.00705087419	-0.005427704556276391	0.9952955567250988
0.00726173282	0.009096176048374538	0.9310746181427241
0.00747889725	0.02433827246697962	0.8430472884310171
0.00770255604	0.006246424304188647	0.7731149528129682
0.007932903430000001	0.03393366902511863	0.7374024068663574
0.00817013942	0.03710776037395658	0.637201028062924
0.008414470029999999	0.0397195894204676	0.6201160416288123
0.00866610743	0.04912887507163055	0.5602567055957559
0.00892527012	0.04776308256000261	0.502050506079212
0.009192183160000001	0.05261717330418852	0.4827065870666043
0.00946707831	0.05106193093209555	0.4421080963450159
0.00975019429	0.06217251444372357	0.40947511959991
0.0100417769	0.05435754809488652	0.383462275174889
0.0103420795	0.06670922111814259	0.3575305978951324
0.0106513626	0.06276116944372356	0.3339094639375439
0.010969895	0.06279932656000253	0.3072004195883236
0.0112979532	0.06147963390883951	0.2916041686753906
0.0116358221	0.06716109607163057	0.2733722118556158
0.011983795	0.06366662014139859	0.261885808060552
0.0123421742	0.06573750486232857	0.2396813324408408
0.0127112709	0.06703249528093258	0.2262348990023143
0.0130914055	0.06281173597860756	0.21513135529295
0.0134829081	0.06423796886232855	0.2025891552233808
0.0138861187	0.06560738576930455	0.1934113042471817
0.0143013875	0.06481461969953754	0.1858244702016029
0.0147290751	0.06378564411814253	0.178575318866103
0.0151695527	0.06497444756000258	0.1712469647725775
0.015623203	0.06454047551349155	0.166076582062946
0.0160904199	0.06533625489256055	0.1583885176396384
0.016571609	0.06450414024139758	0.1531959720973307
0.0170671882	0.06493333895767756	0.147518813640866
0.0175775879	0.06559694490883952	0.1429425715735382
0.0181032512	0.06454525079488654	0.1378260089705878
0.0186446347	0.06496957863674654	0.1348490051103566
0.0192022084	0.06483320324372358	0.1304394974533371
0.0197764565	0.06529637697860755	0.1275666306412214
0.0203678777	0.06391382123442152	0.1240857517489798
0.0209769856	0.06388545612977053	0.1214672027133564
0.021604309	0.06264177438790955	0.1180739638364154
0.0222503927	0.06290677956465354	0.1159821139811421
0.0229157978	0.06122338120186354	0.1121694575582432
0.023601102	0.06170262777395655	0.1108076263936092
0.0243069004	0.06143461733442154	0.1092702998662784
0.025033806	0.06179283714372354	0.1080771153609366
0.0257824499	0.06222860483674653	0.1071229073507935
0.0265534822	0.06338565459256051	0.1068340316472415
0.0273475726	0.06227479594604952	0.1055431114364962
0.0281654104	0.06280401783442155	0.1048704861978689
0.0290077059	0.06249482684139755	0.1037946798914356
0.0298751906	0.06203912272744454	0.1026980882578274
0.0307686176	0.06182806050883954	0.1019742905460202
0.0316887629	0.06141756836697954	0.1015247801013581
0.0326364254	0.06143048514604953	0.1010249318102985
0.0336124281	0.06191230839488653	0.1007172850626853
0.0346176184	0.06139224340418854	0.09980246260982201
0.0356528693	0.06129560056232855	0.09949807426346802
0.0367190796	0.06147747928093254	0.09912749221040923
0.0378171754	0.06111493842046755	0.09871976274577468
0.03894811	0.06107876070418852	0.09847553278907269
0.0401128656	0.06110743598325855	0.09797413467296874
0.0413124536	0.06106557459256053	0.09734371569752232
0.0425479156	0.06099476326000253	0.09709733087985595
0.0438203245	0.06074282956930502	0.09649394555218968
0.0451307852	0.06081264505767713	0.09624128772215183
0.0464804357	0.06048396070186314	0.09574037775150038
0.0478704478	0.06046655915302594	0.09586465063740628
0.0493020288	0.06074269898790963	0.09546149754009726
0.0507764216	0.06040290971349104	0.09530071469871616
0.0522949066	0.06007492761581663	0.09496757017484239
0.0538588024	0.06009995835767713	0.09481490674711386
0.0554694669	0.06029532879023523	0.09470906251287994
0.057128299	0.06020473919721195	0.09446330873473918
0.0588367389	0.06010094775535153	0.0944004503853262
0.0605962702	0.05993896281116542	0.09424912103623612
0.0624084209	0.06013002511116544	0.09414696993774718
0.0642747645	0.05997302802744454	0.09408009980633937
0.0661969218	0.05995034511814223	0.09397277246888865
0.0681765617	0.05999350940186313	0.09381434972641615
0.0702154034	0.06011262994372364	0.09386297549267059
0.0723152173	0.05980930597628174	0.09358621831533137
0.0744778269	0.05990029377628173	0.09360167031548483
0.0767051099	0.05986588578558404	0.09331482804130997
0.07899900059999999	0.05983124396232824	0.09327266239913412
0.0813614907	0.05946118393442125	0.09294430628268763
0.0837946319	0.05975326391116544	0.09314148014657343
0.086300537	0.05973928770883983	0.09294025820437105
0.0888813819	0.05939403207860732	0.09273997752133976
0.09153940789999999	0.05960241155302594	0.09268213060842262
0.0942769229	0.05961384869488644	0.09269630772292675
0.0970963042	0.05941120669256084	0.09251436966855503
0.1	0.05935500270883984	0.09236695611430557
0.102	0.05958147908093294	0.09239580188941976
0.104	0.05934649156697945	0.09240039597807362
0.106	0.05954789354604924	0.09233139840718393
0.108	0.05928294786697943	0.09237137898737943
0.11	0.05931192068093294	0.09221439917308495
0.112	0.05939613174372362	0.09220789701602843
0.114	0.05932106693907244	0.0922059843797063
0.116	0.05944684680186314	0.09226751921891119
0.118	0.05932653244372364	0.09205179726723213
0.12	0.05911164380186314	0.09193134456358892
0.122	0.05915326378790965	0.09180907570358963
0.124	0.05892679090651434	0.09150347939959862
0.126	0.05890942371814225	0.09150739889966944
0.128	0.05868742781814225	0.09134477445471868
0.13	0.05898115412744455	0.09146366733505576
0.132	0.05873662301116545	0.09129488298073822
0.134	0.05879547486930504	0.09125811320063332
0.136	0.05880951715535154	0.09128182988147905
0.138	0.05893437699721194	0.09120425499122192
0.14	0.05869990876232824	0.0910810906644625
0.142	0.05863054533907244	0.09103422208686862
0.144	0.05870461065302594	0.09096619127210276
0.146	0.05858031752279334	0.09100830319792377
0.148	0.05860510583442123	0.09097016000076134
0.15	0.05844023587163053	0.09076845610842461
0.152	0.05844893386697943	0.09080576686049734
0.154	0.05855510366465384	0.09070940639269111
0.156	0.05838519453442125	0.09061292458104399
0.158	0.05835368726232822	0.09048852756909365
0.16	0.05830653562511894	0.09042359089896422
0.162	0.05833580939256083	0.09031641829051922
0.164	0.05832785446232823	0.09036747214192256
0.166	0.05834355879953753	0.09033738911033884
0.168	0.05831293277163055	0.09027760519841051
0.17	0.05793045663442124	0.08994565579000804
0.172	0.05807601943674684	0.09002238328108061
0.174	0.05794752498093295	0.08986233360877005
0.176	0.05794709446930504	0.08986353524183004
0.178	0.05784752760418874	0.08980945602955871
0.18	0.05782163017163055	0.08965966382297365
0.182	0.05780153803209574	0.08958937596648438
0.184	0.05771558329023523	0.08939564577342859
0.186	0.05758094492744453	0.08932863132442416
0.188	0.05770292418325853	0.08931837907695743
0.19	0.05760927153674682	0.08927956505330908
0.192	0.05784873526930503	0.08931549146191721
0.194	0.05756047402279332	0.08909328521388864
0.196	0.05764990452279335	0.08916633219073866
0.198	0.05748506496232824	0.08899611247173313
0.2	0.05744544389023525	0.08888399343294444
0.202	0.05753629135070033	0.08878373000540067
0.204	0.05734924354372364	0.0887127804162065
0.206	0.05736673584372365	0.08866470188690943
0.208	0.05744544361349104	0.08868672675657384
0.21	0.05733171400418874	0.08854299318877569
0.212	0.05719356203674683	0.08852729870867689
0.214	0.05714175610186314	0.08836898718669726
0.216	0.05704068177395615	0.08827750614307099
0.218	0.05717633565767713	0.08830205621783978
0.22	0.05702093491349104	0.08813770521958811
0.222	0.05689600897395612	0.08810149703870308
0.224	0.05701452788558405	0.08805282158219682
0.226	0.05698525743674684	0.088024006664712
0.228	0.05691115973442123	0.08780049410593203
0.23	0.05684714494604923	0.08770862439995195
0.232	0.05672707327395614	0.08773499386936864
0.234	0.05666041247628174	0.08763582495280296
0.236	0.05665489974139804	0.08764335913390378
0.238	0.05659515791116543	0.08762136249643947
0.24	0.05660456599953753	0.08765190415118211
0.242	0.05655797921116544	0.08746789555291562
0.244	0.05656090034837473	0.08744657765728497
0.246	0.05656437656930503	0.08739451165606814
0.248	0.05658787033674683	0.08729384959997576
0.25	0.05667162916000264	0.08728255127582704
0.252	0.05643591514837473	0.08721603100607916
0.254	0.05648483448558404	0.08720596446278658
0.256	0.05653703470651435	0.08714875585311282
0.258	0.05651398678790963	0.08709920110217373
0.26	0.05635425772511893	0.08694102344046234
0.262	0.05639304744139804	0.0869734293432218
0.264	0.05628398630883984	0.08682487271175969
0.266	0.05622660709256083	0.08678867812513399
0.268	0.05626018051814225	0.08672250612210376
0.27	0.05622913643907243	0.08668176966684239
0.272	0.05620598954139804	0.08664382608325362
0.274	0.05618402859256082	0.08653722498861964
0.276	0.05613621992511894	0.0865063028542687
0.278	0.05618265914604913	0.08646460884075882
0.28	0.05596055461581664	0.08632774373329852
0.282	0.05608145359721195	0.08630304944038639
0.284	0.05592846949488645	0.08617421909740927
0.286	0.05594378843907244	0.08619324710683565
0.288	0.05580061898325843	0.08614035263445349
0.29	0.05577371688558404	0.08598049386371316
0.292	0.05569624517860734	0.08582974779595125
0.294	0.05566403615302594	0.08584598019644241
0.296	0.05556656890883985	0.08563968837363267
0.298	0.05565589764604924	0.08571306833861458
0.3	0.05575749682511895	0.08571363891338316
0.302	0.05562706814604914	0.08560932031865283
0.304	0.05555534711814224	0.08551383247893957
0.306	0.05551442766930504	0.08552653609423376
0.308	0.05550516187163054	0.08543107587939838
0.31	0.05546568891814224	0.08528895407737831
0.312	0.05534238227628174	0.0851869916736161
0.314	0.05523294132511894	0.08517297107524481
0.316	0.05527199696000264	0.0850811930500566
0.318	0.05534017719721194	0.08505282795138688
0.32	0.05526125174139804	0.0849994159057373
0.322	0.05516339497628174	0.08491982152519748
0.324	0.05511366570883994	0.08485695279440111
0.326	0.05508541906232824	0.08483608488215287
0.328	0.05515020704139803	0.08477034338934723
0.33	0.05497103939721193	0.08461882172332691
0.332	0.05499520314139805	0.08458913065933286
0.334	0.05500923883209573	0.08453349360323126
0.336	0.05485290254604914	0.08448097582905022
0.338	0.05495168105302593	0.08450438921869685
0.34	0.05489973771116544	0.08441326064620507
0.342	0.05486164373907244	0.08436706475599746
0.344	0.05483935570883992	0.08428141167754112
0.346	0.05470599494139804	0.08423225628962459
0.348	0.05465696489953754	0.08418586843379081
0.35	0.05467522281116545	0.08410382611269931
0.352	0.05472405747628174	0.0841150230115614
0.354	0.05469880326000265	0.08401986245537968
0.356	0.05470621936930504	0.0839984760836812
0.358	0.05461420669488643	0.08388142190766947
0.36	0.05463180616930503	0.08385639391593169
0.362	0.05464545073674683	0.083839680639507
0.364	0.05458851136465384	0.08371056997651659
0.366	0.05461821370186313	0.0837090741251524
0.368	0.05461363956930504	0.08364732319780409
0.37	0.05433174092279333	0.08348134750510515
0.372	0.05440854001349103	0.0834593595511027
0.374	0.05439814626000265	0.0834543902003424
0.376	0.05427160018325843	0.08331252045562509
0.378	0.05421054845535155	0.08329775001545556
0.38	0.05424083995767713	0.08331419039933928
0.382	0.05422987225767714	0.08320667830458565
0.384	0.05414945248325854	0.08314022221145521
0.386	0.05412123815767714	0.08308316351435148
0.388	0.05409156073907245	0.08304080272799554
0.39	0.05407273299256084	0.08290273496085586
0.392	0.05401660805302594	0.08294628244705519
0.394	0.05391701481814225	0.08286455146975595
0.396	0.05396993696000264	0.08281220656705839
0.398	0.05403345876232825	0.08280485530986499
0.4	0.05402588765767713	0.08282953277306494
0.402	0.05396854490418874	0.08273797372630642
0.404	0.05393645325302593	0.08266914823983937
0.406	0.05396978625535154	0.08267077564505573
0.408	0.05397066232511893	0.08269256993311613
0.41	0.05391942437860735	0.0825943278236661
0.412	0.05394790971814224	0.08255005570412814
0.414	0.05378618301814225	0.08250084445673336
0.416	0.05385996540883985	0.08245745783355958
0.418	0.05375509405767713	0.08243756858953011
0.42	0.05379384132279334	0.08235409934099593
0.422	0.05379776561116543	0.08240087095796796
0.424	0.05373539574139803	0.08232792751786314
0.426	0.05364478507860734	0.08224225521466091
0.428	0.05360313132279333	0.08222151545165809
0.43	0.05359976762977015	0.08218887832302794
0.432	0.05347827387628173	0.08213365398031428
0.434	0.05342726728558404	0.08206070010614118
0.436	0.05340974539256083	0.08201848710672832
0.438	0.05338512705302594	0.08198629697178264
0.44	0.05333702839953754	0.08185494526984889
0.442	0.05328177215070033	0.08193273757971442
0.444	0.05317129996000264	0.08184613760613478
0.446	0.05334107322744454	0.08185401543317759
0.448	0.05322215510883994	0.08185387546444747
0.45	0.05320394680883993	0.0817712501953592
0.452	0.05310578710883984	0.08175446254993843
0.454	0.05301948269721193	0.08169425504935925
0.456	0.05313596018558404	0.08168824655922953
0.458	0.05310917069721192	0.08170094902215
0.46	0.05308808891349104	0.08163828804527021
0.462	0.05317376510418874	0.08165579625468539
0.464	0.05306286462977014	0.08164467049424125
0.466	0.05301388124837474	0.08156075200324805
0.468	0.05300486596930504	0.08157389717191618
0.47	0.05299779316232824	0.08152446328085271
0.472	0.05315118355302594	0.08160360090447021
0.474	0.05290646609953754	0.08147887655694015
0.476	0.05291347421116543	0.08141712440930976
0.478	0.05296649064604914	0.08149973296142339
0.48	0.05295776212046784	0.08145955021315093
0.482	0.05297385272744454	0.08145418320519092
0.484	0.05297396341349105	0.08144112264746399
0.486	0.05299292082046784	0.08144163884245402
0.488	0.05303808521349104	0.08143597069779496
0.49	0.05292742382977013	0.08140462029558712
0.492	0.05286953722279333	0.08129796141182027
0.494	0.05294019756232824	0.08134278301146614
0.496	0.05281039886232823	0.08127948907848359
0.498	0.05281576996000263	0.08127171104494227
0.5	0.05278545494604924	0.08125757498766477
0.504	0.05274479681814223	0.08120201034950118
0.508	0.05270653847395612	0.0812203498325428
0.512	0.05279002577860733	0.08120726118444578
0.516	0.05271293479953754	0.08117164809032311
0.52	0.05261404743674683	0.08113545540023627
0.524	0.05268332533209573	0.08112898742539643
0.528	0.05270473482744453	0.08115625901237553
0.532	0.05266609793209574	0.08108941124651695
0.536	0.05259254689721193	0.08107833370226104
0.54	0.05261694277163055	0.08107355968959769
0.544	0.05257231550418874	0.08104743974119732
0.548	0.05254223179721193	0.08100886396063582
0.552	0.05252914618790964	0.0810002652106841
0.556	0.05256889400186313	0.08100232314047666
0.5600000000000001	0.05249693981581664	0.08104120308392648
0.5639999999999999	0.05252683072279334	0.08106821370920404
0.5679999999999999	0.05248908116930504	0.0810711382015866
0.572	0.05249768532977014	0.08108337842752325
0.576	0.05254628630418873	0.08108310645880928
0.58	0.05250765708558404	0.08110911991745458
0.584	0.05258485412744454	0.08116060291124723
0.588	0.05256648572977013	0.08115297007919493
0.592	0.05248832253674684	0.08114292237763425
0.596	0.05256625536232823	0.08121312663331856
0.6	0.05252768284372364	0.08121873153753746
0.604	0.05256755312511893	0.08122253483168153
0.608	0.05248116739721194	0.08124052700410794
0.612	0.05253867198093294	0.08126720161846995
0.616	0.05247936688093294	0.08125859230449962
0.62	0.05252476208558405	0.08126278142073784
0.624	0.05252718278790964	0.08132957729219238
0.628	0.05253145519721195	0.08132157547836635
0.632	0.05253524099023524	0.08144508479924768
0.636	0.05258706308790964	0.08151681979136213
0.64	0.05258839774372365	0.08157480425649441
0.644	0.05267548702744453	0.0816698348435337
0.648	0.05259524066465383	0.08170426211393789
0.652	0.05274945296000264	0.08180658226316723
0.656	0.05279464311581664	0.0819672792640736
0.66	0.05278530788790964	0.08204723478761587
0.664	0.05286676309256083	0.0821050312096001
0.668	0.05288486440186314	0.08217768570212454
0.672	0.05295793715767715	0.08224354194786725
0.676	0.05291980610418873	0.08233270515064471
0.68	0.05297921156465383	0.08239056511234051
0.6840000000000001	0.05303172787860733	0.08251773508582613
0.6879999999999999	0.05304917692511893	0.08254669827879495
0.6919999999999999	0.05312435356232823	0.08264436873822847
0.696	0.05324402144837473	0.08277711686917881
0.7	0.05321973668325853	0.08284798035097524
0.704	0.05326248429023524	0.08290526782350936
0.708	0.05332258951116544	0.0830222765093185
0.712	0.05342205385302592	0.08316474812468974
0.716	0.05351357552279334	0.08326232885210336
0.72	0.05344878779488644	0.08333148693392958
0.724	0.05350828344604922	0.08341579466823359
0.728	0.05361233207163053	0.08349176830860654
0.732	0.05370117959721194	0.08367216620741809
0.736	0.05364409069488642	0.0836168723423658
0.74	0.05379110122744454	0.08368290177992732
0.744	0.05380901011349103	0.08378085523680162
0.748	0.05385927065070034	0.08385530676711057
0.752	0.05382967142511894	0.08396691792216864
0.756	0.05409913422046785	0.0841692250991278
0.76	0.05408718560418873	0.0842378528020117
0.764	0.05422849361581664	0.08444039991080768
0.768	0.05425533967860734	0.08450568913689176
0.772	0.05430330022744454	0.08459435685811768
0.776	0.05447748545070033	0.08474954797748108
0.78	0.05457703006000264	0.08489089985488757
0.784	0.05470556869256084	0.08503530944922527
0.788	0.05474096986000264	0.08512571750275806
0.792	0.05482503580186313	0.08520825554541764
0.796	0.05490521516000264	0.08538257124296074
0.8	0.05514009723209574	0.08559700423324015
0.804	0.05518965275070034	0.08570299534958571
0.8080000000000001	0.05530569561116544	0.08588159982483258
0.8120000000000001	0.05539039150418874	0.08593959140903441
0.8159999999999999	0.05539856214604923	0.08608845890641577
0.82	0.05564677598325854	0.08626808573408767
0.824	0.05573165311349105	0.0863711381586149
0.828	0.05580121119023523	0.08651474021402217
0.832	0.05587814496930503	0.08672399460158629
0.836	0.05608679325767713	0.08684685825394425
0.84	0.05628727884604923	0.08703477014466839
0.844	0.05642469947860734	0.08720573569166634
0.848	0.05659384609256083	0.08739236929380532
0.852	0.05681231817163054	0.08756629425067804
0.856	0.05679627408093294	0.08758860000433225
0.86	0.05708305874139803	0.08782515339834598
0.864	0.05699614655070034	0.08787458659073086
0.865	0.05698130278524122	0.08773054233016626
0.868	0.05713610409953754	0.08797497010152738
0.87	0.05723263106520414	0.08790684798344024
0.872	0.05730311091116544	0.08817381183563962
0.875	0.05740631557924251	0.08834379509577707
0.876	0.05748287930418874	0.08843456806814458
0.88	0.05770408184137769	0.08868201188079063
0.88	0.05744089859868277	0.08841883418928956
0.885	0.05797948917292611	0.08902836781527418
0.89	0.05805920063913343	0.08933330264793207
0.895	0.05833394028091352	0.08971036285015499
0.9	0.05847859360373731	0.09006541837482575
0.905	0.05870406374925397	0.0903740684639489
0.91	0.05892082371311593	0.09074130134322485
0.915	0.05916131372290876	0.09113521418504283
0.92	0.05950333316854137	0.0915062685405257
0.925	0.05975489903832631	0.09197553548948637
0.93	0.05997254515978301	0.09230587678794173
0.9350000000000001	0.06025914713962007	0.09279274587170963
0.9399999999999999	0.06049456922829326	0.09319595972314818
0.945	0.06090771588184248	0.09367810193319299
0.95	0.06114897547017498	0.09404722877397548
0.955	0.06138686772200863	0.09452451572653699
0.96	0.06181007682643	0.09500858245574204
0.965	0.06204057772275464	0.09545041380197375
0.97	0.06232908063592247	0.09593286995419187
0.975	0.06262784545424262	0.09641305309667032
0.98	0.06293749977832985	0.09690089391368358
0.985	0.06329398672085344	0.09745682758921639
0.99	0.06363819442000353	0.09794109381370945
0.995	0.06397363758156277	0.09849202660856607
1	0.06432531976475142	0.09899345415725581
1.005	0.06470183505799401	0.09954348636291825
1.01	0.06501842671697078	0.100096196272645
1.015	0.06539528005432199	0.1006471973625325
1.02	0.06574577669158815	0.1012644770707714
1.025	0.06613993192422281	0.1018973705253522
1.03	0.06654401600908777	0.1024692597034859
1.035	0.06691119893714351	0.1030739912632934
1.04	0.06730894988915927	0.1036934305396329
1.045	0.06768822204785577	0.1043267835699105
1.05	0.06810063760080236	0.1049347614559556
1.055	0.06851420847007358	0.1055759214677539
1.06	0.06886137598037524	0.106225434459974
1.065	0.06938817774013928	0.1069709446431922
1.07	0.06973123757835528	0.1075934653560493
1.075	0.07026704125409503	0.1083633540392338
1.08	0.0706062429388557	0.1090049198979092
1.085	0.07102223860524523	0.1097754639149021
1.09	0.07159075306552222	0.1105569449132935
1.095	0.07209118200224203	0.1113219000744912
1.1	0.07248167717265985	0.1120756310002758
1.105	0.0728791156799824	0.1128539696107766
1.11	0.07340809554834196	0.1137307995163376
1.115	0.07387220305221351	0.1144244513851521
1.12	0.07447945713867297	0.1152564125510812
1.125	0.07493324440194515	0.1160622188223968
1.13	0.07532929554417522	0.1169256551341006
1.135	0.07589698310810164	0.1178578728526656
1.14	0.07637094397648775	0.1187302710454583
1.145	0.07689110044727009	0.1196709471118417
1.15	0.07746981236538047	0.1206672669143965
1.155	0.07810028747764433	0.1216193760432647
1.16	0.07858564210220634	0.1225308398667508
1.165	0.07920093635695635	0.1235779170017489
1.17	0.07965787363499166	0.1245512098664829
1.175	0.08032479238276495	0.1255563115751363
1.18	0.08084780857455086	0.126600533438677
1.185	0.08143572611521316	0.1276280126442234
1.19	0.08205803704891879	0.1287447071588788
1.195	0.08264319699026076	0.1297983153825966
1.2	0.08339002299217453	0.130965329381532
1.205	0.08394546034175934	0.1320963374199071
1.21	0.08475518759825931	0.1332604937992597
1.215	0.08528044189267202	0.1343745150219844
1.22	0.08597184527280742	0.1355720888781161
1.225	0.08668087709590672	0.13686779362666
1.23	0.08747943596607927	0.1381165658335893
1.235	0.08814596395779026	0.139331839988499
1.24	0.08894299570394118	0.1406171524826743
1.245	0.08975180645878544	0.1420057853504147
1.25	0.0903708104526883	0.1432282411490194
1.255	0.0912235407286628	0.1446205304329911
1.26	0.09204894808531258	0.1459623931107298
1.265	0.0928234265799914	0.1473262769822085
1.27	0.09369513336036821	0.1488178697085374
1.275	0.09456871117064056	0.1502086064979922
1.28	0.09542005415730925	0.1516961220384028
1.285	0.09629405399006352	0.1531821916528944
1.29	0.09713099365763816	0.1546175104857752
1.295	0.09800496612467949	0.1561241571811977
1.3	0.09894711979615034	0.1577299778430851
1.305	0.09982237433750424	0.1591533662519981
1.31	0.1007509351978911	0.1607102573770121
1.315	0.1017181059670239	0.1623788829639427
1.32	0.102699775458228	0.1639755442161565
1.325	0.1037552931198665	0.1656542691606443
1.33	0.1048516651608682	0.1673666287942036
1.335	0.1057814879887261	0.168944856611889
1.34	0.1069295983955402	0.1706519993411639
1.345	0.1080658466678848	0.172358246951931
1.35	0.1092189622187662	0.174100944553176
1.355	0.1101769252171154	0.1757366514238569
1.36	0.1113513902257922	0.1775079801162438
1.365	0.1125188953579899	0.1792944166166602
1.37	0.1136601117708237	0.181058392222024
1.375	0.1149745673701112	0.1828847335951951
1.38	0.1161389076253985	0.1846558667103027
1.385	0.1174130222114125	0.186472725418496
1.39	0.1187526530463827	0.1883407036439881
1.395	0.1203222026285332	0.1905634959293536
1.4	0.1215430348382649	0.1922288108876148
1.405	0.1229410987370228	0.194033559194797
1.41	0.1243136952524711	0.1958760924731548
1.415	0.1257780188416405	0.1977898507906064
1.42	0.1272092117427021	0.1996153233109858
1.425	0.1287754617829589	0.2016106284365488
1.43	0.1300772428859326	0.203346950345798
1.435	0.1317813385927593	0.2052744657794533
1.44	0.1332952497784907	0.2072861048233776
1.445	0.1349234861589089	0.2093398383594487
1.45	0.1365622110368673	0.2112197954288653
1.455	0.1389822062866059	0.2143810676547408
1.46	0.1402740421774903	0.2159231067050321
1.465	0.1419672323843764	0.2178479504974529
1.47	0.1435707427238497	0.2196980189893317
1.475	0.1451301959164828	0.2215358493700848
1.48	0.1470237299688427	0.2235912863007826
1.485	0.1489292312777494	0.2256918429564626
1.49	0.1508070119559178	0.2275072578692246
1.495	0.1526482018889029	0.2295381656105633
1.5	0.1545652705295766	0.2316073414140852
1.505	0.1565942751100053	0.233707565367674
1.51	0.1587197128626695	0.235919026568929
1.515	0.1609908572765058	0.2381765785080107
1.52	0.1629095074975075	0.2400697005315846
1.525	0.1649181517478938	0.2419302270711204
1.53	0.1670432023947485	0.2438815130405408
1.535	0.1690600388434686	0.2458293113870077
1.54	0.1711906180755592	0.2478174486575185
1.545	0.1731560977533471	0.2494492536790063
1.55	0.1757154870204824	0.2518989750918343
1.555	0.1778169100439123	0.2537648342708982
1.56	0.1802059644214939	0.2558312942528853
1.565	0.1825160571325373	0.2578942624474792
1.57	0.1848125907330635	0.2598630437665792
1.575	0.1872298069938847	0.2620063902483091
1.58	0.1897354779756816	0.2641300662870587
1.585	0.192294369665099	0.2663087778077485
1.59	0.1947968442493982	0.2684931544378032
1.595	0.1973655635612255	0.2705707466880227
1.6	0.1999864870289707	0.2728129091784186
1.605	0.2026852451441374	0.2750750625581619
1.61	0.2053528984555558	0.2773542101101863
1.615	0.2080173161639046	0.2795894745264159
1.62	0.2107000630496257	0.2817509051943769
1.625	0.2134210853039052	0.2839983456964021
1.63	0.2160536028471993	0.2863158436734972
1.635	0.219131301153538	0.2887607680811354
1.64	0.2218805348094536	0.2911063944568102
1.645	0.2246555117809329	0.2933924009500571
1.65	0.2274701724629159	0.2956619904938518
1.655	0.2304919973352449	0.2982633633772434
1.66	0.2335086518959341	0.3006891796203636
1.665	0.2364165713108592	0.3031141708843812
1.67	0.2394891771103749	0.3056580336555292
1.675	0.2424949258512709	0.3082163160518331
1.68	0.2455917811159065	0.3108061098313277
1.685	0.2486079458125325	0.3132658664480598
1.69	0.2516404827951285	0.3157816892784839
1.695	0.254763196690757	0.3184953466580243
1.7	0.2578781311750999	0.3211200971236243
1.705	0.2610932008312079	0.3237024863024581
1.71	0.2643251631493133	0.3265288929780868
1.715	0.2676013528483942	0.3293242693394184
1.72	0.2709312890599613	0.3321135871446021
1.725	0.2738651939904703	0.3344490630454053
1.73	0.277190660166615	0.3372675158076992
1.735	0.2802366001698999	0.3398261519658274
1.74	0.2839585536901751	0.3431780604099589
1.745	0.2870610477238382	0.3459007990518415
1.75	0.2903856038112206	0.3486843517699696
1.755	0.2934290331840724	0.351184537074744
1.76	0.29654603862585	0.3538074268728597
1.765	0.299584431789075	0.3564769745991096
1.77	0.3027125268434843	0.3591180394847543
1.775	0.3059719076101651	0.3618745868395816
1.78	0.3088604410526491	0.3643130984901764
1.785	0.3119943496049603	0.3670079072831998
1.79	0.3150838460956524	0.3696353341316264
1.795	0.3181433368819636	0.372281630090162
1.8	0.3211386609666425	0.3747548268677187
1.805	0.3240675427148654	0.3773495262372219
1.81	0.3271214062118559	0.3799903208275658
1.815	0.3301116633455241	0.3824668216506064
1.82	0.3328286750952923	0.3848654338222601
1.825	0.3357589594167408	0.3873937626572928
1.83	0.3387325026698075	0.3899341086959112
1.835	0.3415518199882466	0.392367147472534
1.84	0.3442320953287274	0.3946851429786523
1.845	0.3469126661996911	0.397041377462899
1.85	0.3495148910208341	0.3992258427600335
1.855	0.3519728406276873	0.4012743904743217
1.86	0.354740476867185	0.4036645087573996
1.865	0.3572307630762648	0.4057481005084184
1.87	0.3598152514072795	0.4080068102018163
1.875	0.3622132622666855	0.4101015273793694
1.88	0.3644957605445578	0.4119999921526724
1.885	0.3668473537468151	0.4139956524385756
1.89	0.3688042318322888	0.415625220947283
1.895	0.3711234770917371	0.417597576276403
1.9	0.3729722294694739	0.4191798073376627
1.905	0.3749958597621268	0.4208880889984158
1.91	0.376998936866921	0.4225835042956581
1.915	0.3788654961061063	0.4240891602009085
1.92	0.3803443119568984	0.4252509510877836
1.925	0.3821665407695966	0.4268321177560913
1.93	0.3835584005958164	0.4279693978375851
1.935	0.3852119496094232	0.4292522358095298
1.94	0.3865638883500537	0.4303760740446397
1.945	0.3877476967576007	0.431251916658978
1.95	0.3890143581931922	0.4322481314628836
1.955	0.3903067698135749	0.4332377036215705
1.96	0.3913124300317508	0.4339433180514726
1.965	0.3921682353253959	0.4345576029894319
1.97	0.3931799453903595	0.4353115854934025
1.975	0.3940173456340934	0.4358526365730188
1.98	0.3947906245055751	0.4363743981262767
1.985	0.3953988362243113	0.4367858809255928
1.99	0.3959569493135651	0.437052451047385
1.995	0.3964578916856678	0.4373209308416541
2	0.3969147710322136	0.4375288530014816
2.005	0.398413780704684	0.4388847378335112
2.01	0.3975711175612798	0.4376493828778282
2.015	0.3976597886257264	0.4375049450317666
2.02	0.3978020819260106	0.437351648011742
2.025	0.3978284799938769	0.4371611718028137
2.03	0.3979962389051438	0.4370900615853518
2.035	0.3981019983577413	0.4369519646949719
2.04	0.3980093525421973	0.4365691756849362
2.045	0.3980317641617493	0.4363711757660632
2.05	0.3979542347194326	0.4361813483083302
2.055	0.397401229968971	0.4353271930658872
2.06	0.3974429644278716	0.4352766399825819
2.065	0.3945385973854774	0.4320949369454859
2.07	0.3928345120782864	0.4300663185573329
2.075	0.3916215300414483	0.4286943685722161
2.08	0.3902302951734353	0.4270319958870747
2.085	0.3889602607052826	0.4255778718317701
2.09	0.3876033905304836	0.4239750065853243
2.095	0.3862678732387365	0.4225049663749185
2.1	0.3851280337987389	0.4211361449976955
2.105	0.3836310460284773	0.4194317724972781
2.11	0.3825924376963161	0.4181878305868268
2.115	0.3808283598865234	0.4162304716517592
2.12	0.3794462479256666	0.4145810872353104
2.125	0.3781246853714046	0.413054004529707
2.13	0.376952234698422	0.411639164158502
2.135	0.3757524481390078	0.4102917251724961
2.14	0.3745268403469607	0.4088530145204207
2.145	0.3732975094606253	0.4074947470835603
2.15	0.371945221184958	0.4059445422278234
2.155	0.3706369204090313	0.4044302865038455
2.16	0.3692668545593869	0.4028555533970902
2.165	0.3680068287727888	0.4014412398629676
2.17	0.3665665960416989	0.3998230052792298
2.175	0.3651498063228177	0.3982181199075711
2.18	0.3636928371137624	0.3966320099907526
2.185	0.3622498640603668	0.3951038029121971
2.19	0.3608292935017322	0.3934724370226387
2.195	0.3591897356310197	0.391629696518764
2.2	0.3578804104890521	0.3901628297716792
2.205	0.3563358139847492	0.3884874299487466
2.21	0.3548205460114601	0.3868452786132347
2.215	0.3533212024744465	0.3851719562481852
2.22	0.3517654543236826	0.3834391279983441
2.225	0.350315939331298	0.3818581396177197
2.23	0.3488233297144977	0.3801906690685303
2.235	0.3472317878998136	0.3785261916677988
2.24	0.3457946612614476	0.376886176081934
2.245	0.3442901743738751	0.375259164848194
2.25	0.3428585815066806	0.3737037888383763
2.255	0.3413446906290179	0.3720390434108051
2.26	0.3397795154854498	0.3703067778764193
2.265	0.3384831532868023	0.368898678297131
2.27	0.3370387896387392	0.3673139947646002
2.275	0.3354604737745649	0.3656362212365146
2.28	0.3340570620891656	0.364040542779293
2.285	0.3324695219264808	0.3623526002936177
2.29	0.3311990513857453	0.3609577129076113
2.295	0.3296980670020838	0.3593164275282192
2.3	0.3281965207527564	0.3577418562881051
2.305	0.3269350837092663	0.356310836217812
2.31	0.325617580614754	0.3548353053162088
2.315	0.3242236472809231	0.3534116420575833
2.32	0.3229479733733868	0.3519395362956629
2.325	0.3212752660466906	0.3501843190883206
2.33	0.3197190063754195	0.3484129287535633
2.335	0.3181378989429595	0.3466956830274693
2.34	0.3168269432185919	0.3453058821272804
2.345	0.3158447780080241	0.3442444946760547
2.35	0.3146229921383235	0.3428576407185285
2.355	0.3133526137871638	0.3415029792450965
2.36	0.3122736390341215	0.3403182129150301
2.365	0.3111295041835982	0.3390335234376689
2.37	0.3096688079617488	0.3374802979766853
2.375	0.3083391599411621	0.3360557821889644
2.38	0.3073534990524781	0.3349323425366625
2.385	0.3061383502034652	0.3336238611109559
2.39	0.3048579302028333	0.3322338400725524
2.395	0.3037582605012916	0.3309576383233075
2.4	0.3026794582692633	0.3298377459425279
2.405	0.3015591246054248	0.3285619774853366
2.41	0.3003341351008081	0.3272019313997317
2.415	0.2992582582771998	0.326012568287098
2.42	0.2981121864335847	0.3247950472244224
2.425	0.2970877416360311	0.3236977274596355
2.43	0.2959995495200747	0.3224628444526217
2.435	0.2948708299841173	0.3211860840461129
2.44	0.2937446163974893	0.3199247636129646
2.445	0.2927483105493586	0.3188403959862675
2.45	0.2918595840911115	0.3177779263501744
2.455	0.2906450356172733	0.3165263181776022
2.46	0.2898797238228814	0.3156279804315646
2.465	0.2888338905762743	0.3144496548153833
2.47	0.2879292014742194	0.3134825886566728
2.475	0.2869307646691698	0.3123363233567524
2.48	0.2860255158641949	0.3113455390929072
2.485	0.2851972206192426	0.3103900069941357
2.49	0.2843462523137884	0.3094700289051121
2.495	0.2835363276565958	0.3085384100893154
2.5	0.282684029091756	0.3075562447757869
2.505	0.2818543548552769	0.3066193975321404
2.51	0.2810736686389493	0.3057546242703058
2.515	0.2805915700696758	0.3051559681114578
2.52	0.2797926253467434	0.3042392329643129
2.525	0.2789708199628914	0.3033515221477338
2.53	0.2783904265157519	0.3025937526313959
2.535	0.2775882126837613	0.3017271141905826
2.54	0.2769691265727709	0.3009754228590932
2.545	0.2764335041116565	0.3003148319873877
2.55	0.2756846029371275	0.2995095927070499
2.555	0.2750222278725147	0.2986798392073911
2.56	0.2744632850877715	0.2980023471394501
2.565	0.2739617350092064	0.2974324974754879
2.57	0.2733757785031213	0.2967423240400781
2.575	0.2728125024011076	0.2960150678303724
2.58	0.2721833031279364	0.295256702955835
2.585	0.2717266948335247	0.2947319665586845
2.59	0.2713510401342503	0.2942294987863919
2.595	0.2708210037315609	0.2935853720972911
2.6	0.2707179726373768	0.2933592115151903
2.605	0.270757149632129	0.2932989625160301
2.61	0.2702468633758905	0.292584361946711
2.615	0.2698598035054113	0.2920944666517273
2.62	0.2693065956218725	0.2913975146843583
2.625	0.268822706943786	0.2906823581865988
2.63	0.2674487099784686	0.2891416376195384
2.635	0.2677063060475275	0.2891490630036085
2.64	0.2667834851312636	0.2880970748927915
2.645	0.2655891522519321	0.2865688944560711
2.65	0.2647231313451904	0.2854326987350065
2.655	0.2630607181487693	0.2835338362046135
2.66	0.2618415212273125	0.2818447056543775
