# Supplementary material for: Solution structures in alkali nitrates and nitrites at high concentrations
Source: RSC Adv. 2026 Mar 10;16(15):13347–57. doi: 10.1039/d5ra07630g (PMC12973280; doi:10.1039/d5ra07630g)
Supplement: RA-016-D5RA07630G-s001 [file RA-016-D5RA07630G-s001.zip › MNOx_SAXS/SAXS_SEN_F01_251_2rej_avg_sub.dat]

Qvector_A	Intensity	Uncertainty
0.00337528505	1.581049885372389	9.818340365563072
0.00347622402	4.056744222581667	17.24383285344547
0.00358018161	1.083961876070068	13.44794042636924
0.00368724807	0.8679080551398695	12.42729770821089
0.0037975164	0.3479631897909865	9.940106738120191
0.00391108233	-7.045545863464824	9.641529997426721
0.00402804449	2.483628692814269	10.91351681484289
0.00414850444	1.35054592025611	8.69499870812589
0.00427256678	-0.4102348790462207	6.29029510952728
0.00440033924	0.382962297232849	5.263343914511323
0.00453193279	-0.1171155032322622	4.863403839301539
0.00466746167	0.2266220151398288	4.657320077309898
0.0048070436	0.08846174002354967	3.93310418506155
0.00495079976	0.1948326744421491	3.497286233555765
0.005098855	0.1085288267677402	3.33391752980569
0.00525133787	0.2895281463026196	3.012002494265783
0.0054083808	0.2367306497909896	2.808722802371922
0.00557012014	0.2742801888607596	2.613993078810608
0.00573669635	0.3225821007212197	2.314273945988838
0.00590825408	0.3257222437444796	2.216598387179427
0.00608494229	0.3436863765351794	2.001014814845763
0.00626691442	0.3662962430467995	1.913508581274827
0.00645432849	0.3855293693258695	1.73012989090793
0.00664734723	0.3956479742095995	1.615428732870857
0.00684613826	0.4102499867677394	1.516402560107072
0.00705087419	0.4098092467677394	1.409522034827746
0.00726173282	0.4210021408607594	1.341788004226842
0.00747889725	0.4408804909072696	1.258877195535534
0.00770255604	0.4326818966281994	1.198627142784958
0.007932903430000001	0.4458857397677395	1.148327692635455
0.00817013942	0.4598803111863394	1.059491558082252
0.008414470029999999	0.4494927125584294	1.02908962876422
0.00866610743	0.4572062761630834	0.9679424152526707
0.00892527012	0.4627533411863395	0.9164743521165005
0.009192183160000001	0.4636484356281995	0.8933547766957309
0.00946707831	0.4580293763723854	0.8487016802112733
0.00975019429	0.4713539118607575	0.8183813234146412
0.0100417769	0.4654622286979674	0.7942349823585124
0.0103420795	0.4786116474654095	0.7692110799150703
0.0106513626	0.4720593546049435	0.7429804614276444
0.010969895	0.4724532923723855	0.7166955886105651
0.0112979532	0.4737151782328504	0.7036456549046339
0.0116358221	0.4808448702095955	0.6869131198694237
0.011983795	0.4800815283491295	0.6781648403209566
0.0123421742	0.4799691266514555	0.6538159940389545
0.0127112709	0.4799727959072694	0.6390903901577528
0.0130914055	0.4782572011863395	0.630483419667213
0.0134829081	0.4764591374421535	0.6147452676086334
0.0138861187	0.4746625932793625	0.6024131381118495
0.0143013875	0.4772285437444784	0.5981894989297529
0.0147290751	0.4735400038607575	0.5882846488050263
0.0151695527	0.4758986324654094	0.5821400588932765
0.015623203	0.4769418167444784	0.5784480134783653
0.0160904199	0.4771194753095955	0.5701471543252901
0.016571609	0.4768855020537815	0.5655559079126204
0.0170671882	0.4768121868630835	0.5593788523855995
0.0175775879	0.4774754568840134	0.5548062392761186
0.0181032512	0.4758758044677344	0.5491424838940049
0.0186446347	0.4734543707747115	0.543322496177881
0.0192022084	0.4762746661491294	0.541870747090114
0.0197764565	0.4756609796514554	0.5379223370214737
0.0203678777	0.4740207191398275	0.5341848284664698
0.0209769856	0.4736216633607575	0.5311962895927881
0.021604309	0.4700375180142465	0.5254634215406832
0.0222503927	0.4671249583537815	0.5201947253285862
0.0229157978	0.4621611124793625	0.5131023194867133
0.023601102	0.4648552155863395	0.5139557045913865
0.0243069004	0.4645268115188974	0.5123579564082268
0.025033806	0.4666239299095955	0.5129040722791377
0.0257824499	0.4692181615328504	0.5141088186611792
0.0265534822	0.4707589022654095	0.5142038236528319
0.0273475726	0.4704156053863394	0.5136805069467553
0.0281654104	0.4718301670188974	0.5138936896233623
0.0290077059	0.4708531200956414	0.5121499928523341
0.0298751906	0.4718991943305255	0.5125556114295887
0.0307686176	0.4700729289026185	0.5102165875455352
0.0316887629	0.4710988173886645	0.5112036948882275
0.0326364254	0.4710623582607575	0.5106545627725461
0.0336124281	0.4708446686956414	0.5096474596630493
0.0346176184	0.4705474874258744	0.5089556218075058
0.0356528693	0.4693848293979675	0.5075853997159295
0.0367190796	0.4695636174840134	0.5072116820925692
0.0378171754	0.4700575821142465	0.5076605748986142
0.03894811	0.4699497137002924	0.5073447999708858
0.0401128656	0.4685070154909905	0.5053721700747941
0.0413124536	0.4689083750305255	0.5051850772987821
0.0425479156	0.4689508535142465	0.5050520751247071
0.0438203245	0.4685258140421534	0.5042757173470734
0.0451307852	0.4682347432770365	0.5036622769027423
0.0464804357	0.4683497574258744	0.5036051441321834
0.0478704478	0.4672484973561065	0.502645576725786
0.0493020288	0.4666073182793625	0.5013252217550541
0.0507764216	0.4659843553468044	0.5008812644936683
0.0522949066	0.4662901356654094	0.5011819565182388
0.0538588024	0.4660564399165714	0.5007705352944229
0.0554694669	0.4649693136723854	0.4993821802631724
0.057128299	0.4647198243491295	0.4989776167719874
0.0588367389	0.4634027106212225	0.4977015069854971
0.0605962702	0.4642984736188974	0.4986079802447168
0.0624084209	0.4635988595049435	0.4976151955985482
0.0642747645	0.4632839376630834	0.497390438334545
0.0661969218	0.4631388609933154	0.4971607520411981
0.0681765617	0.4622043818723854	0.4960247171277483
0.0702154034	0.4626886425421535	0.4964384823162089
0.0723152173	0.4613186863328504	0.4950951116909659
0.0744778269	0.4601508166561064	0.4938517409636744
0.0767051099	0.4594150106119205	0.4928635472044543
0.07899900059999999	0.4593227686561064	0.4927638102018415
0.0813614907	0.4579172983654095	0.4914000620722955
0.0837946319	0.4574944984677345	0.490882381699135
0.086300537	0.4566357260328504	0.4898363875381731
0.0888813819	0.4552380998421535	0.4885837528944497
0.09153940789999999	0.4546591864537814	0.487738632866807
0.0942769229	0.4533411947095954	0.4864233974888379
0.0970963042	0.4529678280165715	0.4860707473420259
0.1	0.4517822326281994	0.4847939112539303
0.102	0.4511139884421534	0.483927984500193
0.104	0.4498461695956414	0.4828997500099066
0.106	0.4492955848747114	0.4820787549382369
0.108	0.4490314009770365	0.4821194940459298
0.11	0.4479522047537814	0.4808543524039506
0.112	0.4470332028305254	0.4798446189370116
0.114	0.4473901150956415	0.4802746711997305
0.116	0.4466302781002925	0.479450587466668
0.118	0.4458916732677344	0.478616575952689
0.12	0.4445179876700605	0.477337313461798
0.122	0.4431398591607575	0.4757953101145518
0.124	0.4422221035375024	0.4747984616569108
0.126	0.4410322760188974	0.4736299391062825
0.128	0.4401074090235485	0.4727644485274041
0.13	0.4396324317026185	0.4721146549296129
0.132	0.4385829266816884	0.4711409043756275
0.134	0.4381108743956414	0.4705732367433954
0.136	0.4368451059491295	0.4693171525568989
0.138	0.4363824497119205	0.468652066562829
0.14	0.4347124460305255	0.4670933574090297
0.142	0.4338335732537815	0.4662369594090945
0.144	0.4331367936979674	0.4653980664438659
0.146	0.4330073006979674	0.4654349857237189
0.148	0.4315815298909904	0.4639463040383842
0.15	0.4297664292235484	0.4620943903189767
0.152	0.4286550325049434	0.4610116174076309
0.154	0.4285427207212224	0.4606967867117568
0.156	0.4276272821375025	0.4598547749943541
0.158	0.4269449675514554	0.459079578025012
0.16	0.4262074264351765	0.458324253560085
0.162	0.4254236635188974	0.4574040516782084
0.164	0.4243580828072694	0.4563974786302915
0.166	0.4234809298723854	0.4554745462506178
0.168	0.4229674981886645	0.4549319588623333
0.17	0.4214079959514554	0.4534229846746712
0.172	0.4198924157468045	0.4518385741194666
0.174	0.4189791047816884	0.4508937101290074
0.176	0.4182841052072694	0.4502003401808564
0.178	0.4169695834468045	0.4489312879862327
0.18	0.4154356277095954	0.4472734469226725
0.182	0.4147296416002925	0.4465172696352144
0.184	0.4138460365142465	0.4455259045693751
0.186	0.4125589786514555	0.4443064721447262
0.188	0.4116452314049435	0.4432604996549473
0.19	0.4106127866142464	0.4422828922754373
0.192	0.4099276618793625	0.4413942347376041
0.194	0.4088907736212224	0.4404234020241113
0.196	0.4076570226886644	0.4391732703072104
0.198	0.4066254465444784	0.4381363176578643
0.2	0.4060066205072694	0.437444993801108
0.202	0.4047815474002924	0.4360288179351364
0.204	0.4039933082212234	0.4353566743640921
0.206	0.4028642381375025	0.4341620391413292
0.208	0.4019668951561065	0.4332080136023133
0.21	0.4010042120305254	0.4322153311255617
0.212	0.3998628636212224	0.4311964392706892
0.214	0.3988693313444784	0.4300964005544209
0.216	0.3978189230700604	0.4290555834903942
0.218	0.3967936827630835	0.4279192404585707
0.22	0.3958763292491295	0.4269929430156589
0.222	0.3950889297305255	0.4262942615764874
0.224	0.3939546328398275	0.4249927763405682
0.226	0.3930365832816885	0.4240751827572101
0.228	0.3921007563351764	0.4229899455166073
0.23	0.3908190913491294	0.4216804246754828
0.232	0.3899329348816885	0.420940710662209
0.234	0.3889075415630834	0.4198827982145277
0.236	0.3879131847700604	0.4189014843126261
0.238	0.3869220512375025	0.4179480921916536
0.24	0.3861704160607575	0.4172175872233753
0.242	0.3851280407305255	0.4160377902814597
0.244	0.3846529035142464	0.4155384126006327
0.246	0.3840421781049435	0.4148721579772107
0.248	0.3829426157212235	0.4136484432557698
0.25	0.3816673009049434	0.4122780705131319
0.252	0.3811228178654095	0.4119027789814084
0.254	0.3794973098747115	0.4102182940010406
0.256	0.3789387071979674	0.4095502853113683
0.258	0.3778969648165715	0.4084820406080802
0.26	0.3774585826142464	0.408045210958324
0.262	0.3760774109002925	0.4066576577048409
0.264	0.3754203785398275	0.4059611314170358
0.266	0.3743321802188975	0.4048941185686625
0.268	0.3733625361281995	0.4038247328306722
0.27	0.3725606733305254	0.4030131773000569
0.272	0.3713869217095954	0.4018246326795026
0.274	0.3709076698909904	0.4012607435021804
0.276	0.3700620445793624	0.4004320081265467
0.278	0.3688392731700604	0.3991211039152713
0.28	0.3678241456398275	0.3981912159712434
0.282	0.3669626842351765	0.3971841622071002
0.284	0.3655866458537814	0.3958322768973008
0.286	0.3648237934281994	0.3950731297256827
0.288	0.3635220440840135	0.3938616535867837
0.29	0.3630566828398274	0.3932633428253434
0.292	0.3618902870421534	0.392023673072727
0.294	0.3610360879281994	0.3912179177016432
0.296	0.3599805222514554	0.390053528462637
0.298	0.3594370715258745	0.3894941307321298
0.3	0.3583990710630834	0.3883550954486035
0.302	0.3575056754770364	0.3874878110058328
0.304	0.3565984723375024	0.3865568448445171
0.306	0.3557852273398274	0.3857972254973814
0.308	0.3546851495793624	0.3846109559618065
0.31	0.3541399932677344	0.3839631513067597
0.312	0.3529870201165715	0.3828315234285434
0.314	0.3517418524398275	0.3816817756839186
0.316	0.3512332332747115	0.3810423254868686
0.318	0.3503773096840134	0.3800898575068459
0.32	0.3490236465677344	0.3787617067923772
0.322	0.3480071097305255	0.3777634305424499
0.324	0.3473510866165714	0.3770942693633614
0.326	0.3466273951654095	0.3763779590713747
0.328	0.3459836871049434	0.3756037236459932
0.33	0.3450451127700604	0.3746927959441107
0.332	0.3442175740886644	0.3738114039889424
0.334	0.3432886851188974	0.372812843603414
0.336	0.3422592039072694	0.3718871803289096
0.338	0.3415692001002925	0.3711218138015122
0.34	0.3407491459351765	0.370262574386739
0.342	0.3400131176491294	0.3695184465524958
0.344	0.3390273924561064	0.3684693564754161
0.346	0.3382619442119204	0.367788113738215
0.348	0.3373990015328505	0.3669278134589478
0.35	0.3364560006816885	0.3658845142997098
0.352	0.3358004252886645	0.3651913012458075
0.354	0.3350742142979675	0.3643951843587971
0.356	0.3343408285398275	0.3636329897715005
0.358	0.3334625075654095	0.3627296217930782
0.36	0.3327606565398274	0.3619851442507421
0.362	0.3324483239119204	0.3616424529134249
0.364	0.3316423299281995	0.3607642871981538
0.366	0.3308688223816884	0.3599595805245203
0.368	0.3298223066723854	0.3588558929203263
0.37	0.3286960459026185	0.3578455572345769
0.372	0.3279619132723854	0.3570126420213631
0.374	0.3272764327654095	0.3563325868851926
0.376	0.3263808260305254	0.3554216579360338
0.378	0.3255269717328504	0.3546140844567128
0.38	0.3245244862514555	0.3535977494835271
0.382	0.3241933671933164	0.3531700874768061
0.384	0.3233631374654095	0.35235382255422
0.386	0.3225298398770364	0.3514916817641498
0.388	0.3215636359258744	0.3505127950137355
0.39	0.3207374329956414	0.3495673528681546
0.392	0.3197430441654094	0.3486726338555977
0.394	0.3189467632444784	0.3478942151814319
0.396	0.3186589509095955	0.3475011379818799
0.398	0.3181725902305255	0.3469439069163076
0.4	0.3172623254235484	0.3460658902401774
0.402	0.3166233102654095	0.3453926602497757
0.404	0.3161006332491295	0.3448332492165489
0.406	0.3155906342630834	0.3442915457347275
0.408	0.3148924509630834	0.3436142807700975
0.41	0.3140599847258745	0.3427348108311305
0.412	0.3134952224235484	0.3420972914506013
0.414	0.3124154653793624	0.3411300497980915
0.416	0.3121063604444785	0.340703776938824
0.418	0.3113857058770364	0.3400681042852955
0.42	0.3106514233491294	0.3392116071081794
0.422	0.3099851005142464	0.3385881278544749
0.424	0.3096608282561065	0.3382532807199243
0.426	0.3083465329398274	0.3369439237150909
0.428	0.3075545090026185	0.3361728131485485
0.43	0.3066888252165715	0.3352778537479996
0.432	0.3054739328933154	0.3341292293173334
0.434	0.3048664420630834	0.3334997891073374
0.436	0.3040690996840135	0.3326777558321207
0.438	0.3032702728584325	0.3318713559846612
0.44	0.3025920033049435	0.3311098338906331
0.442	0.3017637729654094	0.330414651174619
0.444	0.3013251452886644	0.3299998960838203
0.446	0.3004608184328504	0.3289736746612618
0.448	0.2995600017677345	0.3281916339996813
0.45	0.2990138242584325	0.3275810389977974
0.452	0.2982216993886644	0.3268702852998704
0.454	0.2975795250630834	0.3262542079863713
0.456	0.2972236665956414	0.3257758633412082
0.458	0.2962877379491295	0.3248794272190027
0.46	0.2957013173514554	0.3242514275328299
0.462	0.2953133907142464	0.3237953327993669
0.464	0.2945784793258744	0.3231601948242157
0.466	0.2939020514723855	0.3224488319042242
0.468	0.2931720671979675	0.3217410067704985
0.47	0.2925271240561064	0.321053703177262
0.472	0.2921788841933164	0.3206312102210194
0.474	0.2915756409375025	0.3201479592460126
0.476	0.2909320824281995	0.3194356401952999
0.478	0.2903666959793625	0.318899842213946
0.48	0.2900723331700605	0.3185740183687391
0.482	0.2892510907328504	0.3177313141060147
0.484	0.2891334909654094	0.3176005395674737
0.486	0.2888456820026185	0.3172942864653724
0.488	0.2883176664281994	0.3167154357758524
0.49	0.2880838841723855	0.3165609674908063
0.492	0.2870351563654094	0.3154634743036558
0.494	0.2862668898514554	0.3146693709724661
0.496	0.2856802165793624	0.3141492033391137
0.498	0.2851231041979675	0.3135789425785774
0.5	0.2842617761933164	0.3127338287375826
0.504	0.2832790740165714	0.3117362376442931
0.508	0.2821638343095955	0.3106775958083154
0.512	0.2811315666351765	0.3095487522077983
0.516	0.2801362468468045	0.3085949099202717
0.52	0.2789547276281995	0.3074760855252744
0.524	0.2779749844398274	0.3064205969463218
0.528	0.2770632462561064	0.3055147210662163
0.532	0.2760300640723855	0.304453328184583
0.536	0.2748877653956415	0.3033735024802686
0.54	0.2740440645840135	0.3025006319697576
0.544	0.2730610456747115	0.3015361170541179
0.548	0.2720529794468045	0.3005195585706446
0.552	0.2711533376886645	0.2996244047064694
0.556	0.2701311683444785	0.2985645466285112
0.5600000000000001	0.2695380793700605	0.2980822926755978
0.5639999999999999	0.2688857048909905	0.2974270390399998
0.5679999999999999	0.2678295201700605	0.2964115276684796
0.572	0.2669370653654094	0.2955227090858291
0.576	0.2661109350607574	0.2946477063595778
0.58	0.2652362246491294	0.2938376381196008
0.584	0.2643805711863395	0.2929562709289862
0.588	0.2637467968700604	0.2923332319524864
0.592	0.2628218593607575	0.2914764098497866
0.596	0.2620993974654094	0.2907462194992437
0.6	0.2615768415793625	0.2902678391078296
0.604	0.2608883595235484	0.2895432827675656
0.608	0.2602625253933165	0.2890218210479859
0.612	0.2593393804561064	0.2880678462822526
0.616	0.2583634790514555	0.2871426464878603
0.62	0.2575311945351765	0.2862691584523483
0.624	0.2569103262630835	0.2857126659330873
0.628	0.2559710746281994	0.2847611403766822
0.632	0.2554097664072695	0.2843195557307467
0.636	0.2547320225537815	0.2836617248456975
0.64	0.2543008443886645	0.2832871971687392
0.644	0.2539084320630834	0.2829027274082322
0.648	0.2535781047119204	0.2826870744739627
0.652	0.2530247320886644	0.2820818103057808
0.656	0.2524428564026184	0.2816154412957931
0.66	0.2519829458491294	0.2812448214347703
0.664	0.2517705900816885	0.2810088060556615
0.668	0.2511049418561064	0.2803977066375337
0.672	0.2506484078886644	0.2799339588377138
0.676	0.2497812870095955	0.2791941325409822
0.68	0.2493064931398275	0.2787177941412972
0.6840000000000001	0.2488186395537814	0.2783045940990299
0.6879999999999999	0.2484415441863394	0.2779390132338824
0.6919999999999999	0.2480942209700605	0.2776141840869435
0.696	0.2474987485328504	0.2770317922255409
0.7	0.2468796237002925	0.2765078159478666
0.704	0.2462859006491294	0.2759286324980008
0.708	0.2462054640793624	0.2759050994508923
0.712	0.2456977186165715	0.2754403613557947
0.716	0.2454888324630835	0.2752375344018407
0.72	0.2448851005677344	0.2747677474603602
0.724	0.2445930926840134	0.2745005432936556
0.728	0.2444360601677344	0.2743154284501058
0.732	0.2440300885281995	0.2740010025078934
0.736	0.2432948759584324	0.2732675943832222
0.74	0.2428400872700604	0.272731829733326
0.744	0.2425614745723854	0.2725332640303271
0.748	0.2422888314119204	0.2722848121198683
0.752	0.2419557816281994	0.2720929731261026
0.756	0.2416846473142465	0.2717546840555334
0.76	0.2414612072212225	0.2716118200940881
0.764	0.2410491188956415	0.2712609715778547
0.768	0.2409232646956415	0.2711735605929694
0.772	0.2405908410933165	0.2708818443023737
0.776	0.2403115101584324	0.2705835196809648
0.78	0.2401581702398274	0.270471987239878
0.784	0.2398835618281994	0.2702132498119378
0.788	0.2399441532398274	0.2703288421056679
0.792	0.2394691714235484	0.2698523356110976
0.796	0.2393193066700605	0.2697966082531296
0.8	0.2390937352723854	0.2695505890760916
0.804	0.2388824487328504	0.2693957380443617
0.8080000000000001	0.2386830341119204	0.2692588852969336
0.8120000000000001	0.2387818504770365	0.2693309976417166
0.8159999999999999	0.2384165604258744	0.269106404199752
0.82	0.2384205498188974	0.2690418071232638
0.824	0.2383463302816885	0.2689857631905177
0.828	0.2381415963281994	0.2688550732831675
0.832	0.2380805279142464	0.2689263248476289
0.836	0.2381682281979675	0.2689282413675528
0.84	0.2378918275630834	0.2686392683303949
0.844	0.2383662030375024	0.2691471828301365
0.848	0.2382308215468044	0.2690292794257654
0.852	0.2383255083398274	0.269079409994079
0.856	0.2382604095793624	0.2690526516858326
0.86	0.2381721384630835	0.2689141374913347
0.864	0.2379056613979675	0.268783990523342
0.865	0.237309453892112	0.2680569875287406
0.868	0.2375863264514554	0.2684250621353914
0.87	0.2376363077468018	0.2683089359996079
0.872	0.2372578504584324	0.2681283971023635
0.875	0.2372716650454916	0.2682078002359998
0.876	0.2372680737956414	0.2682195680318099
0.88	0.2373525410427753	0.2683292224703632
0.88	0.2372944979552522	0.2682711795161962
0.885	0.2373280669688337	0.2683757742926535
0.89	0.2372969956780571	0.2685699445977973
0.895	0.2375041659540817	0.2688795661727753
0.9	0.2374353450623835	0.2690211861699947
0.905	0.237354591711723	0.2690236527648607
0.91	0.2373285853489666	0.2691481321612812
0.915	0.2374904062351519	0.2694634063812099
0.92	0.2376093435157254	0.2696114483247793
0.925	0.2377429648267285	0.2699627597700501
0.93	0.2380873232331971	0.2704198389268816
0.9350000000000001	0.2380381113118848	0.2705709227532395
0.9399999999999999	0.2383475454607743	0.2710481857369575
0.945	0.2386346587404066	0.2714043098345742
0.95	0.2389120923825073	0.2718096243577935
0.955	0.2391515274385113	0.2722884659502213
0.96	0.239588220237238	0.2727860477941987
0.965	0.2397042609669487	0.2731134277836235
0.97	0.2400303772812326	0.2736335069113041
0.975	0.2403359586368829	0.2741205138565234
0.98	0.240754804495308	0.2747175733943164
0.985	0.2410884429171948	0.2752506678245895
0.99	0.2413523211773511	0.2756546009589644
0.995	0.2418123581904385	0.2763301362044682
1	0.2420777336300945	0.2767452816845731
1.005	0.2424062906580184	0.2772473558917154
1.01	0.2428559303387669	0.2779331188798175
1.015	0.2432380630826896	0.278489400560342
1.02	0.2435929600492147	0.2791111051659311
1.025	0.2440472223591523	0.2798041073786674
1.03	0.2446015433054118	0.2805262345706734
1.035	0.2450327286607365	0.2811949710931603
1.04	0.2453769562102903	0.2817609029077311
1.045	0.2459058261111675	0.2825438635650019
1.05	0.2463501124519699	0.2831837135905811
1.055	0.2467721871877143	0.2838333747552614
1.06	0.2469896647119418	0.2843532151863494
1.065	0.2477528535168044	0.2853351171836903
1.07	0.2482824060554931	0.2861441300843912
1.075	0.2488331268365229	0.2869289340494219
1.08	0.2491262546628664	0.2875244462183761
1.085	0.2495240964234702	0.288276833258899
1.09	0.2503234001891615	0.2892891044865916
1.095	0.2508963708266025	0.2901265941483423
1.1	0.2510710096992507	0.2906644780431846
1.105	0.2514309193954508	0.2914052799198515
1.11	0.2519449246034263	0.2922671296423397
1.115	0.2525528086312176	0.2931045501960366
1.12	0.2532033464280817	0.2939797255659848
1.125	0.2538326891959792	0.2949610664810773
1.13	0.2539471246433999	0.2955429244551763
1.135	0.2544911317104125	0.2964514649783457
1.14	0.2549862522623847	0.2973450264302719
1.145	0.2553089160759824	0.2980882105698218
1.15	0.2558592394315343	0.2990561321182119
1.155	0.2565177130091449	0.3000362395121002
1.16	0.2570538533809527	0.3009984875050291
1.165	0.2575080997793086	0.3018845174697682
1.17	0.2579480471577269	0.3028408135711271
1.175	0.2587227653265941	0.303953710545212
1.18	0.2592532047296579	0.3050053526080544
1.185	0.2598605739608805	0.3060522791015787
1.19	0.260330935735647	0.3070170166719364
1.195	0.2609995586165014	0.3081540726596291
1.2	0.2617239145831557	0.3092986307597219
1.205	0.2622123931878594	0.3103626718239655
1.21	0.26312820535133	0.3116329059231381
1.215	0.2635624616178665	0.312655908314534
1.22	0.2643320776814238	0.3139317207224824
1.225	0.2650270231176607	0.3152133179745484
1.23	0.2658318070847296	0.3164683152300129
1.235	0.2667122842615728	0.3178975136916338
1.24	0.2672760833853141	0.3189496189440023
1.245	0.2683058042683225	0.3205591506099294
1.25	0.2688215905319286	0.3216783714666318
1.255	0.2697133697769679	0.3231096903491235
1.26	0.270581327474908	0.324494125503362
1.265	0.2714261133723824	0.325928306590204
1.27	0.2724435324239766	0.3275656023091864
1.275	0.2733422970489213	0.3289815110508216
1.28	0.2741004887124483	0.3303758875369901
1.285	0.2750306354139639	0.3319180973848353
1.29	0.2761267372087178	0.3336125657259639
1.295	0.2770209206933339	0.3351394053892761
1.3	0.2778712981953183	0.3366534615850255
1.305	0.2790462988983483	0.3383765944131412
1.31	0.2799446167925597	0.3399032354503037
1.315	0.2811151883797754	0.3417752464018134
1.32	0.282104451668554	0.3433795175673632
1.325	0.283433960050134	0.3453322372833981
1.33	0.2845476498897582	0.3470618999726149
1.335	0.2854194669059397	0.3485821148076462
1.34	0.2866561031650955	0.350377793843215
1.345	0.2880432094266379	0.3523348935206696
1.35	0.2892912751226137	0.3541725319898963
1.355	0.2902914843921494	0.355850471425174
1.36	0.2915298403039078	0.3576857024180182
1.365	0.2928153321481864	0.3595901253845181
1.37	0.2941649016633102	0.3615624448405981
1.375	0.2953500614766074	0.3632594792129197
1.38	0.2967458764533497	0.3652620998732976
1.385	0.2982178359016688	0.3672768031590229
1.39	0.2996870599903926	0.3692743673330083
1.395	0.3015808649203562	0.371821407343099
1.4	0.3033634474962073	0.3740483649651136
1.405	0.3049652795767587	0.3760567936176542
1.41	0.3067535353612024	0.3783149274167363
1.415	0.3086436837506559	0.3806544305399505
1.42	0.3104625695127299	0.3828675308673455
1.425	0.3121191329864478	0.3849530794374081
1.43	0.3140287829876109	0.3872971939950023
1.435	0.3159921105415157	0.3894838633610623
1.44	0.3177429854020379	0.3917324002229564
1.445	0.319904918088262	0.3943197745027951
1.45	0.3217581040089552	0.3964141197799397
1.455	0.324293263494728	0.3996908842931978
1.46	0.3250599165853375	0.4007078544515194
1.465	0.3268010309927754	0.4026806510676531
1.47	0.3284874041329599	0.4046136086359169
1.475	0.3298006439943049	0.4062052896084871
1.48	0.3317972809333973	0.4083638524266722
1.485	0.3337045535295208	0.4104662055376053
1.49	0.3356999769687519	0.4123992777420693
1.495	0.3376913025165098	0.4145803642292287
1.5	0.339695155149926	0.4167363285650197
1.505	0.3419572193775077	0.4190696375181764
1.51	0.3444655382500744	0.421663981688822
1.515	0.3470352268092546	0.424220119736329
1.52	0.3490803137862258	0.4262396902343999
1.525	0.3512834359321311	0.4282947034302707
1.53	0.3531709306318986	0.4300084488932732
1.535	0.3554960974684908	0.4322646088303272
1.54	0.3580164613308107	0.434642530972518
1.545	0.3597299300603638	0.4360223354596943
1.55	0.3625296739376227	0.4387124256084883
1.555	0.3650542094187116	0.4410014231855314
1.56	0.3677242411097345	0.44334887890937
1.565	0.3700477281355501	0.4454252594804163
1.57	0.372781112304726	0.4478309282722062
1.575	0.375775399419462	0.4505513792495416
1.58	0.3787640955802569	0.4531581049867796
1.585	0.3817536640366322	0.4557674990474534
1.59	0.3846457386751468	0.4583415137103462
1.595	0.3875598464038755	0.4607645228876528
1.6	0.3906392142523706	0.4634651486273023
1.605	0.3938043800926513	0.4661937146281011
1.61	0.3968757518100302	0.468876608734915
1.615	0.3999069495114904	0.4714786642948936
1.62	0.4028414857884765	0.4738918953086264
1.625	0.4061083982967289	0.4766852261644123
1.63	0.409304847875076	0.4795666787360669
1.635	0.4126774788619316	0.4823065435285801
1.64	0.4159363981554187	0.4851618651391385
1.645	0.4191497205476025	0.4878862170746932
1.65	0.4225356103399851	0.4907270577593386
1.655	0.4258359525078437	0.4936069593964488
1.66	0.4296334644676327	0.4968136332541955
1.665	0.4332546390390615	0.4999518881807553
1.67	0.4368018706144704	0.5029703940360734
1.675	0.4403314706038799	0.5060525371139368
1.68	0.4441087994631674	0.509322803924775
1.685	0.4476238935131932	0.5122815004327912
1.69	0.4514240976254053	0.5155650029790918
1.695	0.4551071278317476	0.5188389861553449
1.7	0.4589667986873758	0.5222084751148356
1.705	0.4628574201276798	0.5254664221711756
1.71	0.4669483664881361	0.5291518256395329
1.715	0.4710089773882897	0.5327316334956591
1.72	0.4749409700840638	0.5361230067289927
1.725	0.4789005348085786	0.5394841338462639
1.73	0.4833336266166828	0.5434101698715291
1.735	0.48671824537639	0.5463075234772661
1.74	0.4913109800179996	0.55053022786788
1.745	0.4953674266903957	0.5542069270163948
1.75	0.4994063628078326	0.5577048748494496
1.755	0.5033021997587094	0.561057474483354
1.76	0.5071815888970295	0.5644427552246325
1.765	0.5111113849549248	0.5680037110573446
1.77	0.5151714025740316	0.5715767083699907
1.775	0.5190930953552066	0.5749955715184433
1.78	0.5229543258807615	0.5784067809827558
1.785	0.5272920231514379	0.5823053881067598
1.79	0.5312893158725103	0.5858406182305602
1.795	0.5352120578382835	0.5893501689018424
1.8	0.5393429175084636	0.5929589029091394
1.805	0.543344646416309	0.5966264586116979
1.81	0.5473011129732253	0.6001698591083384
1.815	0.5514758424592197	0.6038308377223776
1.82	0.5550616705340841	0.6070982635012802
1.825	0.5592155000341311	0.6108501464741172
1.83	0.5634066665085236	0.6146081209680574
1.835	0.5671298011974866	0.6179449786753556
1.84	0.5712709474645974	0.6217238442997512
1.845	0.5750278886463449	0.6251564572933902
1.85	0.5789239924540653	0.6286348031299622
1.855	0.5824652907300472	0.6317667042861144
1.86	0.5866807542437411	0.6356046508273859
1.865	0.5902504924020477	0.6387677027213132
1.87	0.5943800271418906	0.6425714620347353
1.875	0.5980580495682657	0.6459461913097175
1.88	0.6016063490863237	0.6491104580288968
1.885	0.6052682903408566	0.6524164714514826
1.89	0.6086162889741443	0.6554371631374379
1.895	0.6119210857323844	0.6583950705908933
1.9	0.6153361105760201	0.6615435741487458
1.905	0.6187516599016876	0.6646437791609677
1.91	0.6219611345120115	0.6675455939297458
1.915	0.6250493717972601	0.6702729294798038
1.92	0.6280999135805673	0.67300644458725
1.925	0.6308901134510337	0.6755555885033353
1.93	0.6335529438175538	0.6779638387106764
1.935	0.6368611879896073	0.6809013736131806
1.94	0.6394619212098882	0.6832740055204722
1.945	0.6418298089965555	0.6853339318248838
1.95	0.6440597333986352	0.687293410111267
1.955	0.647008274815203	0.689939113397975
1.96	0.6491340840289256	0.6917648768700557
1.965	0.6511385268855739	0.693527801540482
1.97	0.6535334574241408	0.695665006242655
1.975	0.6554751228630833	0.6973103227684225
1.98	0.6574741888727572	0.6990578714694432
1.985	0.6592916284118164	0.700678584329244
1.99	0.6608543401079351	0.7019497546079728
1.995	0.6624665911254273	0.7033295430513954
2	0.6642234757030756	0.7048374695157805
2.005	0.6676388340186132	0.7081097007639408
2.01	0.6675123096726394	0.7075904660510156
2.015	0.6689243859157287	0.7087694245879924
2.02	0.6701373564771055	0.7096867928962423
2.025	0.6715537465954888	0.7108862977584514
2.03	0.6726750181051856	0.7117686893917128
2.035	0.6737920124177319	0.7126418168781314
2.04	0.6750329468257021	0.7135925986652013
2.045	0.676227607297452	0.7145668266730747
2.05	0.6771589080075806	0.7153858181211329
2.055	0.677591062697238	0.7155167991656388
2.06	0.677839252356838	0.7156727339796753
2.065	0.6730758578544771	0.7106320511942315
2.07	0.67079189332851	0.7080235647392724
2.075	0.6697375928060308	0.706810306221959
2.08	0.6682991288226803	0.7051007052848697
2.085	0.6669142162831585	0.7035317146423229
2.09	0.6655341769541894	0.7019056810654279
2.095	0.6645926396603098	0.7008296215681609
2.1	0.66359527275075	0.6996032721306075
2.105	0.6618262052414335	0.6976268282078359
2.11	0.6606328781064138	0.6962281689165003
2.115	0.6589976951665896	0.6943997055118004
2.12	0.6574960167800421	0.6926307548915522
2.125	0.656307106651578	0.691236333128296
2.13	0.6554751151017335	0.6901619546732592
2.135	0.6544100739812663	0.6889492643058721
2.14	0.6535845786891297	0.6879106678769806
2.145	0.6522733881990284	0.6864705453540084
2.15	0.6510767462586808	0.6850759907038894
2.155	0.6500606091157106	0.6838539002223586
2.16	0.6486580427685753	0.6822466682099121
2.165	0.6474843145173298	0.6809186548915626
2.17	0.6459713060769386	0.6792276469174873
2.175	0.6448122666219347	0.6778805121062761
2.18	0.642955226416795	0.6758943302047713
2.185	0.6411985626774266	0.6740524330803048
2.19	0.6397389980476585	0.6723820746789076
2.195	0.637804925467649	0.6702448191224146
2.2	0.6364456487050326	0.6687279999694479
2.205	0.6347995005283292	0.6669510488778674
2.21	0.6330830593311793	0.6651077258829937
2.215	0.6309909610817168	0.6628416486086309
2.22	0.6291174574366024	0.6607910644442389
2.225	0.6274559643056188	0.6589980974326126
2.23	0.6255036704715452	0.656870945059034
2.235	0.6236508564296077	0.6549451945491718
2.24	0.6217497361292563	0.6528411853728895
2.245	0.6198581446659425	0.6508270683907073
2.25	0.6180972146176197	0.6489423577017774
2.255	0.616135303678349	0.646829592456816
2.26	0.6141180316232614	0.6446452293725278
2.265	0.6124304973131862	0.6428459565572759
2.27	0.6105138418277789	0.6407889832085695
2.275	0.608395959689669	0.6385716437448292
2.28	0.606390329387526	0.6363737466598564
2.285	0.604466594523546	0.6343496082599571
2.29	0.6028350646492686	0.6325936620446695
2.295	0.6004497407329503	0.6300680386827016
2.3	0.5986301696940119	0.6281754423374185
2.305	0.5967432152746232	0.6261189045530644
2.31	0.5951029204876275	0.6243205816325432
2.315	0.5932899147213512	0.6224778472439745
2.32	0.5913353035167001	0.6203268045720447
2.325	0.5890336889191015	0.617942680186325
2.33	0.5866979487946549	0.6153918003589934
2.335	0.5844794623021449	0.6130371645706509
2.34	0.5825960956817217	0.6110749621381978
2.345	0.5809978697723849	0.6093975164879717
2.35	0.5795104825334187	0.6077450621172307
2.355	0.5775868133192387	0.6057371117799726
2.36	0.5760226855036222	0.6040671943168304
2.365	0.5743286932329386	0.6022326471592079
2.37	0.5720390734717902	0.5998504984046756
2.375	0.5700861181841428	0.5978026739163403
2.38	0.5684086456783458	0.5959874262081726
2.385	0.5667024745659086	0.5941879230147127
2.39	0.5648062254688845	0.5921820725102799
2.395	0.5629157583014999	0.5901150726262188
2.4	0.5615113262866658	0.5886695514981679
2.405	0.5596412341186228	0.586644025660598
2.41	0.5576128566834575	0.5844805919675302
2.415	0.5559687070504892	0.5827229552898801
2.42	0.5541241484568913	0.5808069472306092
2.425	0.552629829624445	0.5792397559936231
2.43	0.5507458762899399	0.5772091129543473
2.435	0.5489788074829723	0.5752940039870572
2.44	0.5471882625062897	0.5733683515247476
2.445	0.545634570108917	0.5717265995464008
2.45	0.5440423534329055	0.569960639627845
2.455	0.5421994625671555	0.568080689291211
2.46	0.5408939872640011	0.5666421877054502
2.465	0.5390795790052881	0.5646952865424106
2.47	0.5374776843942567	0.5630310172833546
2.475	0.5357821185706334	0.5611876224666908
2.48	0.5343835210163993	0.559703489405837
2.485	0.5327806772862786	0.5579734079387517
2.49	0.5314281753261678	0.5565518975753707
2.495	0.5299888466006127	0.554990876044239
2.5	0.5280460974247942	0.5529182597987171
2.505	0.5269403973456317	0.5517053863018647
2.51	0.5253191120864479	0.5500000135061999
2.515	0.5242119183183626	0.5487762642318138
2.52	0.5229543004635759	0.5474008564340432
2.525	0.5214662190979644	0.5458468696406348
2.53	0.5202335315014767	0.5444368052429936
2.535	0.5186187248145989	0.5427575745296302
2.54	0.5175279488221339	0.5415341944595514
2.545	0.5162477774288677	0.5401290551033155
2.55	0.5146773972595465	0.5385023367640096
2.555	0.5136743416126364	0.5373319015653967
2.56	0.5124031768250846	0.5359421900652602
2.565	0.5113176891091643	0.5347884028500258
2.57	0.5098874323565875	0.5332539292374532
2.575	0.5088278066815767	0.5320303239362849
2.58	0.5073608121627212	0.5304341627464796
2.585	0.5064699664496796	0.5294751914697188
2.59	0.505492092839943	0.5283705044799224
2.595	0.5040086649365855	0.5267729868650828
2.6	0.5037230004100786	0.5263641927129654
2.605	0.5035276337052268	0.5260693946616743
2.61	0.5023667743514291	0.5247042122003449
2.615	0.5017294979385067	0.523964090564934
2.62	0.5002737310702428	0.5223645733399652
2.625	0.4991492605471267	0.521008825993032
2.63	0.4961076644527617	0.5178004980404388
2.635	0.4963155322654784	0.5177581848478215
2.64	0.4942365285993069	0.5155500003626112
2.645	0.4919667048065068	0.5129463176239388
2.65	0.4901334308208805	0.5108428490741945
2.655	0.4869539144009644	0.5074268638608024
2.66	0.4838184228068019	0.5038214069573332
