# Supplementary material for: Solution structures in alkali nitrates and nitrites at high concentrations
Source: RSC Adv. 2026 Mar 10;16(15):13347–57. doi: 10.1039/d5ra07630g (PMC12973280; doi:10.1039/d5ra07630g)
Supplement: RA-016-D5RA07630G-s001 [file RA-016-D5RA07630G-s001.zip › MNOx_SAXS/SAXS_SEN_F02_147_1rej_avg_sub.dat]

Qvector_A	Intensity	Uncertainty
0.00337528505	-0.7634349028360479	7.528740015885389
0.00347622402	2.335118645573051	15.5445239841862
0.00358018161	0.1309411501184528	12.51099028847236
0.00368724807	-0.5427856498815462	11.04019831509712
0.0037975164	-0.3422201726087781	9.266588873137753
0.00391108233	-8.2532505282906	8.552385140687905
0.00402804449	1.178381545573043	9.616029848265219
0.00414850444	0.3589048885275927	7.707948439571976
0.00427256678	-0.920806754426958	5.808947644693543
0.00440033924	-0.1832703616996882	4.703859551633801
0.00453193279	-0.5517939532905984	4.433686860657659
0.00466746167	-0.3729487335178678	4.060678096347515
0.0048070436	-0.3408662612451372	3.5095045350229
0.00495079976	-0.2356390885178676	3.071181182500737
0.005098855	-0.2890770273814969	2.939833971992291
0.00525133787	-0.1521783905633169	2.572074725882521
0.0054083808	-0.1892638123814971	2.385737977739153
0.00557012014	-0.1798443953360471	2.16711887975838
0.00573669635	-0.108001760108777	1.885114555383034
0.00590825408	-0.113547873517867	1.779566912589167
0.00608494229	-0.07745841169968704	1.582499769160336
0.00626691442	-0.055974425563317	1.493228694818853
0.00645432849	-0.02825887329059706	1.317268059068
0.00664734723	-0.0346273378360471	1.187041027804465
0.00684613826	-0.01108442079059713	1.096511085989775
0.00705087419	-0.003662019199682898	0.9970551656428468
0.00726173282	0.01168081141395294	0.9336484943271768
0.00747889725	0.02422571648213501	0.8429350199817688
0.00770255604	0.008023347004862069	0.7748859221604576
0.007932903430000001	0.03519496527758914	0.7386588136176346
0.00817013942	0.03813090416395304	0.6382222348987042
0.008414470029999999	0.03679458777758904	0.6172005596053279
0.00866610743	0.05322430314122606	0.5643453900833987
0.00892527012	0.04959945911849806	0.5038823224770116
0.009192183160000001	0.05661972034577095	0.4867022856404703
0.00946707831	0.04981411686849796	0.4408624895220465
0.00975019429	0.06127023202758897	0.4085740528757003
0.0100417769	0.05581556361849799	0.3849178608266528
0.0103420795	0.06757807034577101	0.3583984421933013
0.0106513626	0.06264684609577098	0.3337952818575144
0.010969895	0.06268924843667995	0.3070904410610675
0.0112979532	0.06015662341395298	0.2902826680643318
0.0116358221	0.06685088107304399	0.2730622663882407
0.011983795	0.06243299668667998	0.2606532320128204
0.0123421742	0.064813908254862	0.2387583278887023
0.0127112709	0.065221076027589	0.2244245392413786
0.0130914055	0.06172896766395303	0.2140493040540063
0.0134829081	0.06382530707304401	0.202176691468171
0.0138861187	0.06606117284577101	0.1938649073263995
0.0143013875	0.06440653373213499	0.1854165403309461
0.0147290751	0.06280866395940798	0.1775986943608114
0.0151695527	0.06449678591395301	0.1707694263290142
0.015623203	0.062249783504862	0.1637864768118381
0.0160904199	0.06388258733213499	0.1569351653768716
0.016571609	0.06344139033213503	0.1521334274613865
0.0170671882	0.06472555468213501	0.1473110653975113
0.0175775879	0.06375182736849799	0.1410977155149509
0.0181032512	0.06361038195486202	0.1368912684932684
0.0186446347	0.06307078190031701	0.1329504230556129
0.0192022084	0.06328591114577101	0.1288923668291153
0.0197764565	0.063871796254862	0.1261421816185412
0.0203678777	0.06291161680031698	0.1230836302668147
0.0209769856	0.06215438934577099	0.1197362693869781
0.021604309	0.06143692615940798	0.1168691991932364
0.0222503927	0.06177024699577099	0.1148456523170478
0.0229157978	0.06005386143213499	0.1110000034460717
0.023601102	0.06049425863213499	0.1095993206372207
0.0243069004	0.06041219412758899	0.1082479311363604
0.025033806	0.06100015209122599	0.1072844690246157
0.0257824499	0.06100931885031698	0.1059036743809158
0.0265534822	0.06141300237304397	0.1048614614838422
0.0273475726	0.06099508584122598	0.1042634540690738
0.0281654104	0.06086673544577099	0.1029332734651267
0.0290077059	0.06088706493213499	0.1021869767909811
0.0298751906	0.06057814860940799	0.1012371601317661
0.0307686176	0.06065392499122598	0.1008001924619165
0.0316887629	0.06009685642758899	0.1002041065517895
0.0326364254	0.06013720602531697	0.09973168893545367
0.0336124281	0.06030444390031697	0.099109464760187
0.0346176184	0.060080204034408	0.09849045778740173
0.0356528693	0.05955740756622599	0.09775992336117842
0.0367190796	0.06021095675713499	0.09786100102683351
0.0378171754	0.05978829944804389	0.09739315474418056
0.03894811	0.06004771897531658	0.0974445131935078
0.0401128656	0.05969234220031659	0.09655906896120944
0.0413124536	0.05948311947304388	0.09576129002977025
0.0425479156	0.05953967764349848	0.09564227061522984
0.0438203245	0.05964242575713478	0.0953935590389015
0.0451307852	0.05957393763668027	0.09500259817736084
0.0464804357	0.059388638863953	0.09464507063668333
0.0478704478	0.05914987261395299	0.09454798151481986
0.0493020288	0.05951659920940748	0.0942354121466199
0.0507764216	0.0593105710957712	0.09420838890886463
0.0522949066	0.05897569650031658	0.0938683509314006
0.0538588024	0.05891348069804388	0.09362844242166279
0.0554694669	0.05910145494804388	0.09351520233190984
0.057128299	0.05906922242986209	0.09332780363049797
0.0588367389	0.05906204083440748	0.0933615531631341
0.0605962702	0.05886036283440758	0.09317053036100598
0.0624084209	0.0589873262162257	0.09300428026723932
0.0642747645	0.05891049980713479	0.09301757963149151
0.0661969218	0.05875172580031657	0.09277416169490653
0.0681765617	0.05892697540713478	0.09274782289430276
0.0702154034	0.05886911398213479	0.09261946790491163
0.0723152173	0.0586720273366803	0.09244894706276302
0.0744778269	0.05861433399349848	0.09231571830550298
0.0767051099	0.05880539929349849	0.09225434730151229
0.07899900059999999	0.05875187565258938	0.092193299532135
0.0813614907	0.0586030616344075	0.09208618810431304
0.0837946319	0.05852111308668029	0.09190933483182311
0.086300537	0.05853357813895298	0.09173455364668502
0.0888813819	0.05825536727531657	0.09160131720418425
0.09153940789999999	0.05864112403440748	0.09172084661762377
0.0942769229	0.05839200944577118	0.09147447270239582
0.0970963042	0.05837270088895299	0.09147586728129554
0.1	0.05845587130258938	0.09146782804491256
0.102	0.05865082224122569	0.09146514915896836
0.104	0.05827215711849849	0.09132606624285884
0.106	0.0585494594594075	0.09133296884752427
0.108	0.05817883963895298	0.09126727581818071
0.11	0.0583392517594076	0.09124173461529109
0.112	0.05850447484804388	0.09131624434078106
0.114	0.05840119627077119	0.09128611821764974
0.116	0.05834528868668029	0.09116596653584624
0.118	0.05844065747986209	0.09116592666029336
0.12	0.05816409025713479	0.09098379585549124
0.122	0.05821890768895299	0.09087472420333145
0.124	0.05825049699122569	0.09082718853151024
0.126	0.05818502389577119	0.09078300216400746
0.128	0.057853569688953	0.09051091983271539
0.13	0.05799710992531659	0.09047962704451583
0.132	0.05799328453668029	0.09055154738038811
0.134	0.05802944042077118	0.0904920816504295
0.136	0.05805569601395298	0.09052801149110233
0.138	0.0581781536616803	0.09044803436664928
0.14	0.05798898363440749	0.09037016818020102
0.142	0.05790440966168029	0.09030808931293752
0.144	0.0580139853480439	0.09027556889461236
0.146	0.05796634681395298	0.09039433502747597
0.148	0.05784832833440748	0.09021338542268645
0.15	0.05779625108668027	0.09012447362780528
0.152	0.05778577709804389	0.09014261236438265
0.154	0.05791653194122568	0.09007083675913964
0.156	0.05780402872077119	0.09003176067421478
0.158	0.05776014159804387	0.08989498379486451
0.16	0.05775931098895299	0.08987636799333447
0.162	0.05773724588895299	0.08971785662192723
0.164	0.05778607811849848	0.08982569746656176
0.166	0.05776547135940748	0.08975930338890413
0.168	0.05779881269122569	0.0897634866310775
0.17	0.05764840476622569	0.08966360474756783
0.172	0.05761134509122569	0.08955771026691127
0.174	0.057535186888953	0.08944999668709218
0.176	0.05750402526168029	0.08942046730822108
0.178	0.05742562469349839	0.08938755443986039
0.18	0.05731936010258939	0.08915739526485061
0.182	0.05746067753440749	0.0892485164716661
0.184	0.05746046586849848	0.08914052904781777
0.186	0.05726862295258937	0.08901631019670822
0.188	0.05737890899577119	0.08899436474049609
0.19	0.05740053145940748	0.08907082552755821
0.192	0.05749564102758939	0.08896239813245344
0.194	0.05719774504804388	0.08873055717586414
0.196	0.05733576679349849	0.08885219526017882
0.198	0.05722173698213479	0.08873278514845734
0.2	0.0573375822480439	0.0887761320594989
0.202	0.05740252951395299	0.08864996848718423
0.204	0.05720661019577119	0.08857014741356004
0.206	0.05720453268440749	0.08850249910769367
0.208	0.05722884032304389	0.08847012397315718
0.21	0.05720152436849839	0.08841280384955462
0.212	0.05706051177758939	0.08839424875450426
0.214	0.05705065705713478	0.08827788835221466
0.216	0.05702540835940749	0.08826223276424232
0.218	0.05713683652986208	0.08826255718186009
0.22	0.05712686768895299	0.08824363775825236
0.222	0.05689184528895298	0.0880973333630066
0.224	0.05705708138213479	0.08809537498723746
0.226	0.056959182863953	0.08799793214791402
0.228	0.05711203032986208	0.08800136428315412
0.23	0.05699937512304388	0.0878608542572699
0.232	0.0568974353071348	0.08790535554799601
0.234	0.05687165134122569	0.08784706334421326
0.236	0.0568395193866803	0.08782797835427038
0.238	0.05682799718668029	0.08785420122325034
0.24	0.05670011366622568	0.08774745158767626
0.242	0.05682932248668029	0.08773923817529659
0.244	0.05692797945940747	0.08781365587768761
0.246	0.05681648875713478	0.08764662327827961
0.248	0.05692027219349848	0.08762625072720533
0.25	0.05688841017758939	0.08749933181409898
0.252	0.05680344454804388	0.08758355958197654
0.254	0.05688020622758939	0.08760133536880452
0.256	0.0569487415934985	0.08756046188576443
0.258	0.05688257046849848	0.08746778404083884
0.26	0.05685589301395299	0.08744265772786124
0.262	0.05690643791849839	0.08748681881186046
0.264	0.05677421365486209	0.08731509910414893
0.266	0.05673908701395299	0.08730115705514245
0.268	0.05686585026168029	0.08732817472714204
0.27	0.05676710724122569	0.08721973945326403
0.272	0.05673783120486207	0.08717566677002843
0.274	0.05679290359577118	0.08714609889806904
0.276	0.05670897111622568	0.08707905304377886
0.278	0.05686745046168028	0.08714939896324395
0.28	0.05662100892531659	0.08698819689126912
0.282	0.0567940201412257	0.08701561475119987
0.284	0.0566135052662257	0.08685925367349397
0.286	0.05661093254122569	0.08686039000683081
0.288	0.05650576161622568	0.08684549397722108
0.29	0.05653800552758939	0.08674478118649757
0.292	0.05663136275713479	0.08676486376573365
0.294	0.05651506804122569	0.08669701064762041
0.296	0.05653443814577119	0.08660755598885594
0.298	0.05654387484804389	0.08660104407492523
0.3	0.0566024576071348	0.08655859822100551
0.302	0.05651113193668029	0.08649338257894311
0.304	0.05645844244122569	0.08641692628764042
0.306	0.05645772741622569	0.08646983429562176
0.308	0.05645745703213478	0.08638336951463843
0.31	0.05651296699349838	0.08633623048228979
0.312	0.05646557557986209	0.08631018320154542
0.314	0.05638946508213478	0.08632949299558143
0.316	0.05634861778895299	0.08615781220780204
0.318	0.05643677374804389	0.08614942281429908
0.32	0.05632503101395299	0.08606319352181517
0.322	0.0562952340253166	0.0860516587801745
0.324	0.05632239769122568	0.08606568288592469
0.326	0.05616081040031658	0.08591147457322405
0.328	0.05631639255031659	0.08593652714907998
0.33	0.05625942698668028	0.08590720739198186
0.332	0.05626297761168029	0.08585690326660214
0.334	0.05626426970258939	0.08578852265206041
0.336	0.05617806963213478	0.08580614097952606
0.338	0.05622042091395298	0.0857731272703532
0.34	0.05634140299349838	0.08585492387346305
0.342	0.05627811507531659	0.08578353412123552
0.344	0.05622277705486207	0.08566483109827218
0.346	0.05618426660031658	0.08571052589442466
0.348	0.05616108594577119	0.08568998739324213
0.35	0.05616922265258939	0.08559782392161111
0.352	0.05620996882531659	0.08560093234031159
0.354	0.0561705589866803	0.08549161618775487
0.356	0.05616864185713479	0.08546089644678696
0.358	0.05613054207758938	0.08539775495787456
0.36	0.05623303882531658	0.08545762413242848
0.362	0.05632418849122568	0.08551841581551334
0.364	0.05628325944349849	0.08540531543676354
0.366	0.05625494000486208	0.08534579787229095
0.368	0.05626683718213478	0.08530051834968044
0.37	0.05602308409804388	0.08517268821337332
0.372	0.05615304133895298	0.08520385845059651
0.374	0.0561693906048621	0.08522563210755607
0.376	0.05609431447531659	0.08513523227653183
0.378	0.05599793030258939	0.08508512942356983
0.38	0.05598977997758939	0.0850631280734699
0.382	0.05613290797531659	0.08510971151352456
0.384	0.05594338083895299	0.08493414822735813
0.386	0.05596752349349848	0.08492944647394912
0.388	0.05597767652077119	0.08492691609696518
0.39	0.05606763951168028	0.08489763895118299
0.392	0.05586601226168028	0.08479568423164408
0.394	0.055881761388953	0.08482929546500545
0.396	0.05595912928440749	0.08480139634972347
0.398	0.0560424638662257	0.08481385792903
0.4	0.05598669554577118	0.08479033821991974
0.402	0.05598686815940748	0.08475629451275389
0.404	0.05597359062304388	0.08470628311023606
0.406	0.05607463395031659	0.08477562079411761
0.408	0.05600927490940748	0.08473118005228827
0.41	0.0559972182594075	0.08467211920403292
0.412	0.05608344768668029	0.08468559111472855
0.414	0.05594072578668029	0.08465538463976514
0.416	0.05601106385031659	0.08460855372818099
0.418	0.05593142472986208	0.08461389667724831
0.42	0.05599230527077119	0.08455256073908682
0.422	0.05600752125713478	0.08461062391138176
0.424	0.05592832604804389	0.08452085510474006
0.426	0.05592896815258938	0.08452643545157273
0.428	0.05592000600486208	0.08453838723199029
0.43	0.05588143264804389	0.08447054040129541
0.432	0.05572627465031658	0.08438165179843619
0.434	0.05575018250486208	0.08438361219353831
0.436	0.05579057910940748	0.08439931762002457
0.438	0.05579969557758939	0.08440086219869755
0.44	0.05584556446395299	0.08436347792604477
0.442	0.05567132196168029	0.08432228410404599
0.444	0.05567512561622569	0.08434995983399521
0.446	0.05578921278440749	0.08430215166633834
0.448	0.05564453484577119	0.08427625182675032
0.45	0.05569737348668029	0.08426467337749005
0.452	0.05560701878440749	0.08425569068123666
0.454	0.05556339508213479	0.08423816383146993
0.456	0.05570417520486209	0.08425645793226701
0.458	0.05568495833440748	0.08427673302306023
0.46	0.05576713012986209	0.08431732548437178
0.462	0.05574344132758938	0.08422546884438958
0.464	0.05571258006622569	0.08429438212986207
0.466	0.05565717870031658	0.08420404565979486
0.468	0.05566413087986209	0.0842331582071373
0.47	0.0557220843025894	0.08424875047710466
0.472	0.05582213104804389	0.08427454451699906
0.474	0.05565033369577119	0.08422274012620411
0.476	0.05569160963440749	0.08419525573941596
0.478	0.05572775409577118	0.08426099218162514
0.48	0.05576987493213478	0.08427165841171184
0.482	0.05572594573440748	0.08420627150492933
0.484	0.05576023502986209	0.08422738934200809
0.486	0.05576260535258939	0.08421131834995076
0.488	0.05583313002077118	0.08423101031741968
0.49	0.05575800567986208	0.08423519702736185
0.492	0.05582762075940748	0.08425603992307032
0.494	0.05579507827986208	0.08419765895832895
0.496	0.05574405811622568	0.08421314347043664
0.498	0.05575130765713479	0.08420724390913903
0.5	0.0556950785775894	0.08416719546674911
0.504	0.05571885095031658	0.08417606209746679
0.508	0.05569844213440758	0.08421225109453948
0.512	0.05580352614122568	0.08422075912984972
0.516	0.05585682340713479	0.08431553415714142
0.52	0.05573572090940748	0.08425712635303886
0.524	0.05582150225713478	0.08426716183879157
0.528	0.05587256286849848	0.08432408452759366
0.532	0.05586037016622569	0.08428368093896729
0.536	0.05585297172758938	0.08433875590945084
0.54	0.05591203283213479	0.08436864710727013
0.544	0.05592768883440749	0.0844028101976966
0.548	0.05593366494804387	0.08440029419366191
0.552	0.05590403648440758	0.08437515265636772
0.556	0.05599255492986208	0.08442598123839125
0.5600000000000001	0.05588639617758939	0.08443065669103406
0.5639999999999999	0.05596555312986208	0.08450693338438356
0.5679999999999999	0.05600318549122568	0.08458523969086464
0.572	0.05596736887531658	0.0845530591806897
0.576	0.05611673357077118	0.0846535508824543
0.58	0.05610273696849838	0.08470419690654091
0.584	0.05615859917304389	0.08473434509589543
0.588	0.05617475368440748	0.08476123513059587
0.592	0.05613325540940748	0.08478785231024753
0.596	0.05617526943895297	0.08482213780301913
0.6	0.05623160664349849	0.08492265223871641
0.604	0.05632036196168028	0.08497534007966699
0.608	0.05625190132986209	0.08501125699101131
0.612	0.05632518207077118	0.08505370775111841
0.616	0.05628685502304388	0.08506607682677446
0.62	0.0563840776707712	0.08512209349739001
0.624	0.05631366615940759	0.0851160572536372
0.628	0.05639883105940749	0.08518894787530749
0.632	0.05640201982304388	0.08531186017106597
0.636	0.05649616281395299	0.0854259160234614
0.64	0.0565701283934984	0.08555653139429248
0.644	0.05665688282077118	0.08565122720792977
0.648	0.05670046359804388	0.08580948156931033
0.652	0.05679005102077118	0.08584717693729051
0.656	0.05676326698213478	0.08593589979156938
0.66	0.05688233192758939	0.08614425538158348
0.664	0.05700075143895299	0.08623901602465787
0.668	0.05703001756168028	0.086322835022793
0.672	0.05710014544577119	0.08638574658023242
0.676	0.05712235895258939	0.08653525431316043
0.68	0.05718033119122568	0.08659168111969717
0.6840000000000001	0.05724658937304387	0.08673259294249605
0.6879999999999999	0.05732211463895298	0.0868196323307568
0.6919999999999999	0.05740343820486208	0.08692344973167652
0.696	0.05747906365031658	0.08701215548055806
0.7	0.05754217312304388	0.08717041315026458
0.704	0.05765055380486209	0.08729333362416337
0.708	0.05765638250031659	0.08735606583481183
0.712	0.05776987627986208	0.08751256688389708
0.716	0.05784196040258939	0.0875907100909592
0.72	0.05783779816395298	0.08772049355099015
0.724	0.05802693984349847	0.08793444659133375
0.728	0.05812162583895297	0.08800105707031412
0.732	0.05809711300486208	0.08806809439592697
0.736	0.05813536207077118	0.08810813907459751
0.74	0.05831714767304389	0.08820894392557656
0.744	0.05832977217077118	0.08830161317922214
0.748	0.0585113796821348	0.08850741159010873
0.752	0.05838726298213479	0.08852450538378637
0.756	0.05865370994804389	0.08872379680062047
0.76	0.05878964176849847	0.08894030480276115
0.764	0.05888687958440748	0.08909878180939733
0.768	0.05891423369577119	0.08916457908853219
0.772	0.05900877534349849	0.08929982788094303
0.776	0.05920491069804389	0.08947696914726588
0.78	0.05930609871622569	0.08961996445087937
0.784	0.05936352153668029	0.08969325829423093
0.788	0.05948112124804389	0.08986586436549054
0.792	0.05963707542986207	0.0900202908332091
0.796	0.05970641755031658	0.09018376938845092
0.8	0.05995005265713479	0.09040695551101348
0.804	0.06000015727531659	0.09051349572083563
0.8080000000000001	0.06013014670486208	0.09070604677713394
0.8120000000000001	0.06024514747077118	0.0907943432341197
0.8159999999999999	0.06030900676168028	0.09099889931787858
0.82	0.06047455438440759	0.09109586004384733
0.824	0.06065810301395299	0.09129758391518325
0.828	0.06078184234577118	0.09149536719030761
0.832	0.06082162629577118	0.09166747173337585
0.836	0.06106568290713479	0.09182574375298019
0.84	0.06130015489349849	0.09204764212133755
0.844	0.06146421325486209	0.09224524490819143
0.848	0.06163324226849849	0.09243176019484624
0.852	0.06190673395486208	0.09266070396810007
0.856	0.06194597330031659	0.09273829232289051
0.86	0.06216419311168028	0.09290628000212947
0.864	0.06215844544349849	0.09303687633989111
0.865	0.06213450082328072	0.09288359967985721
0.868	0.06242165323895299	0.09326050825435979
0.87	0.06248994509997102	0.09316402868484451
0.872	0.06250626877531658	0.09337695689070706
0.875	0.06262886457434554	0.09356623220050866
0.876	0.06260238081622568	0.09355405369897961
0.88	0.06298703160973051	0.09396485679545501
0.88	0.06277908452187202	0.09375691361143695
0.885	0.06321770008702687	0.09426648133210261
0.89	0.06336196360112439	0.09463596879610223
0.895	0.06366494761041891	0.0950412841220257
0.9	0.06383329805427662	0.09542003984383103
0.905	0.06408351114149148	0.09575343602247817
0.91	0.06433324499599927	0.09615364358214219
0.915	0.06456332545663546	0.09653714979255996
0.92	0.06494626248402996	0.09694912726952225
0.925	0.06517264039180506	0.09739320584248817
0.93	0.06552701587838416	0.09786027719435403
0.9350000000000001	0.06575630088780246	0.0982898326058731
0.9399999999999999	0.06603594558228391	0.09873727191036273
0.945	0.06645781576543192	0.09922813904103225
0.95	0.06675732757716757	0.09965551880969788
0.955	0.06699577769514646	0.1001333648256642
0.96	0.06743844086821114	0.1006368883079438
0.965	0.06770241364938953	0.1011121921189802
0.97	0.06799219061816536	0.1015959233129607
0.975	0.06834927023534712	0.1021344215015671
0.98	0.06874229470860255	0.1027056342493641
0.985	0.0690567578229805	0.1032195454519424
0.99	0.06945810894539403	0.103760954431971
0.995	0.069761479667222	0.1042798159992573
1	0.0701914339805837	0.1048595173042716
1.005	0.07063647311563148	0.1054780729745218
1.01	0.07095556671382436	0.1060332854255311
1.015	0.07131796447646829	0.1065698313234075
1.02	0.0717015040334725	0.1072201560079985
1.025	0.07203918337990126	0.1077965743341712
1.03	0.07255496169783933	0.1084801571660922
1.035	0.07293357806396814	0.1090963224688603
1.04	0.0733627260803221	0.1097471601259279
1.045	0.07372342927546924	0.1103619453619251
1.05	0.07426556540341711	0.1110996431775699
1.055	0.07461832460838227	0.1116799918785912
1.06	0.07499982755479422	0.1123638417321255
1.065	0.07552144824406443	0.1131041714923158
1.07	0.07595408061596	0.1138162642548071
1.075	0.07642927936348554	0.1145255484371977
1.08	0.07684470977800942	0.1152433444163363
1.085	0.07731011430526362	0.116063296876547
1.09	0.07788796110533427	0.1168541104273548
1.095	0.07834395972102744	0.1175746351006068
1.1	0.07875142235756745	0.1183453343241333
1.105	0.07927436057507871	0.1192491713201646
1.11	0.07977590191089651	0.1200985625733671
1.115	0.08026439948105604	0.1208166038316663
1.12	0.08085991912011081	0.1216368248101781
1.125	0.08138055257427711	0.1225094751818665
1.13	0.08181516517211788	0.1234114760849434
1.135	0.08240711590830568	0.1243679573008103
1.14	0.08292866255009283	0.1252879414427832
1.145	0.08347777073892659	0.1262575692764988
1.15	0.08400051212114334	0.1271979183093497
1.155	0.08464817030709534	0.12816721058402
1.16	0.08521762415989131	0.1291627731140865
1.165	0.08585765800267109	0.1302345899305699
1.17	0.08627997121381079	0.131173258583011
1.175	0.08701088340049805	0.1322423531490954
1.18	0.08756731718319598	0.1333199923300707
1.185	0.0881431393127686	0.1343353760484023
1.19	0.08878662253635905	0.1354732422509027
1.195	0.08947329156228717	0.1366283577566694
1.2	0.0901492245182023	0.1377244806689845
1.205	0.09071377428810123	0.1388646005842175
1.21	0.09163700645096928	0.1401422606936127
1.215	0.09220250698745271	0.1412965262974679
1.22	0.09287827901984204	0.1424784713860395
1.225	0.09357340555863511	0.1437602694096658
1.23	0.09439279971012399	0.1450298769904375
1.235	0.09512738116822406	0.1463132022721509
1.24	0.09588098202529977	0.1475550865625833
1.245	0.09669949405974507	0.1489534199821479
1.25	0.09744424702812654	0.1503016226025011
1.255	0.09826570697098445	0.1516626404312802
1.26	0.09909483284069928	0.1530082237142779
1.265	0.09989678997163176	0.1543995854322193
1.27	0.1007459082384326	0.1558685893393405
1.275	0.1016741037123071	0.1573139424099948
1.28	0.1025172189714489	0.1587932315624344
1.285	0.1034073478013688	0.1602954297820222
1.29	0.1043271210142468	0.161813580790685
1.295	0.1052816641275118	0.1634007962941363
1.3	0.1061436917903667	0.1649264928050869
1.305	0.1071295129323099	0.1664604471303596
1.31	0.1080884150430512	0.1680476789549007
1.315	0.1089496631331237	0.1696103817292526
1.32	0.1100188117481541	0.1712945230256925
1.325	0.1111573946500734	0.1730563132440132
1.33	0.1122475789919534	0.1747624843026352
1.335	0.1132189689290658	0.176382278580252
1.34	0.1143596542839427	0.1780819974573775
1.345	0.1155088943065879	0.1798012365510183
1.35	0.1166785724289955	0.1815604961386801
1.355	0.1176974206521631	0.1832570869279362
1.36	0.118842259109055	0.1849987904989031
1.365	0.1200940065676674	0.1868694689668672
1.37	0.1212353772662883	0.1886335984109422
1.375	0.1225481237891119	0.1904582300730263
1.38	0.1237411521615415	0.1922580524152271
1.385	0.1251010640318536	0.1941607080437471
1.39	0.1264318527033869	0.1960198438742222
1.395	0.127981190989806	0.1982224247759546
1.4	0.1293189415416231	0.2000046489193221
1.405	0.1306541284059971	0.2017465141111788
1.41	0.1320627057838521	0.2036250236837855
1.415	0.1335349581967363	0.2055467048999454
1.42	0.1351167356789703	0.2075227556778333
1.425	0.1365989048481641	0.2094339757988295
1.43	0.1381092324058355	0.2113788361463538
1.435	0.1397048611623922	0.21319788035169
1.44	0.1412553819059192	0.2152461238327793
1.445	0.1428621648783964	0.2172784005799185
1.45	0.1445205023359765	0.2191779648123205
1.455	0.1470260499811915	0.2224248145828266
1.46	0.1483872940795056	0.2240362701302004
1.465	0.1500101877354827	0.225890820673115
1.47	0.1516384315449594	0.2277656247442182
1.475	0.1533518571084965	0.2297574312334628
1.48	0.1551764536484471	0.2317439334088475
1.485	0.1570209318644158	0.2337834697557499
1.49	0.1589434378202414	0.2356436109434876
1.495	0.1607855219606955	0.2376754164922144
1.5	0.1627022309362419	0.239744233253154
1.505	0.1648282977231676	0.2419415208781246
1.51	0.1670065337931858	0.2442057804596595
1.515	0.1691681032311979	0.2463537617705841
1.52	0.171224341979535	0.248384472428114
1.525	0.1732922039471828	0.2503042171602167
1.53	0.1754025214150376	0.2522407713930922
1.535	0.1773227116114244	0.2540919267647122
1.54	0.1795843699982292	0.256211142583356
1.545	0.1816288054561722	0.2579219037638206
1.55	0.1841214390666382	0.2603048712923751
1.555	0.1862779586738659	0.2622258289079854
1.56	0.1887085777249805	0.2643338549270263
1.565	0.1909820067942205	0.2663601612291121
1.57	0.1934565558728881	0.2685069600444152
1.575	0.1958034252228608	0.2705799627874566
1.58	0.1983909730325341	0.272785517308685
1.585	0.2008289739645216	0.2748433392937062
1.59	0.2033476497387998	0.2770439200506271
1.595	0.2059891358606375	0.2791942810764959
1.6	0.2085818235386674	0.2814082094705302
1.605	0.2112887228385928	0.2836785045296123
1.61	0.2139696438710862	0.2859709219818675
1.615	0.2167319107766867	0.2883040361950515
1.62	0.2194040040668147	0.2904548142368256
1.625	0.2221230029333044	0.2927002315144825
1.63	0.2248441571037632	0.2951063676252453
1.635	0.2278422455143483	0.2974716830880195
1.64	0.2306127885884054	0.2998386196454098
1.645	0.233471532715267	0.3022083931517923
1.65	0.2362795391050066	0.3044713301599711
1.655	0.2393003823315951	0.3070717223409739
1.66	0.2423635480484049	0.3095440497627722
1.665	0.2452524889698423	0.3119500633324044
1.67	0.248350694229097	0.3145195268491752
1.675	0.2513145561881042	0.3170359233551057
1.68	0.2544219239574509	0.3196362296906339
1.685	0.257532813614836	0.3221907118813793
1.69	0.2607292090417013	0.3248703937845276
1.695	0.2636473122734111	0.3273794417445483
1.7	0.2669003408191066	0.3301422862206342
1.705	0.2700948551302068	0.3327041206301058
1.71	0.2733090368917428	0.3355127477928185
1.715	0.276676293110395	0.3383991913132796
1.72	0.2799393160092318	0.3411215959510113
1.725	0.2829609763596821	0.3435448266042095
1.73	0.286287146108417	0.3463639801227055
1.735	0.2892616924193334	0.3488512254811034
1.74	0.2930281277492851	0.3522476167723591
1.745	0.2962604881340473	0.3551002221616115
1.75	0.299417132522432	0.3577158645884824
1.755	0.3026411526416667	0.3603966408727775
1.76	0.3056986642955337	0.3629600375467144
1.765	0.3087050635209835	0.3655975918138702
1.77	0.3118899220177616	0.368295420792479
1.775	0.3150307517521997	0.3709334176017317
1.78	0.3180980205418061	0.373550664461409
1.785	0.3211498941246628	0.3761634391160905
1.79	0.3242330681138846	0.3787845439973747
1.795	0.3273173525046597	0.3814556338194023
1.8	0.3303517536173119	0.3839679077491021
1.805	0.3333414274961822	0.3866233998368199
1.81	0.3364157119329605	0.3892846155839756
1.815	0.3394465533687773	0.3918017010776588
1.82	0.3421228526661695	0.3941596007156638
1.825	0.3450248275077619	0.3966596207354709
1.83	0.347997971873155	0.3991995682759152
1.835	0.3508762354956804	0.4016915534412082
1.84	0.3534453350441294	0.4038983732733898
1.845	0.3562042752064178	0.406332977532207
1.85	0.3588412385380955	0.4085521814532863
1.855	0.3612792504933344	0.4105807918725816
1.86	0.3641039777558455	0.4130280012400757
1.865	0.3666883779223251	0.4152057074174457
1.87	0.3692695168595162	0.417461067967215
1.875	0.3715315156821871	0.4194197732878157
1.88	0.3738848396472319	0.4213890637731345
1.885	0.3762363027035603	0.4233845942602196
1.89	0.3782438129581359	0.4250647950960603
1.895	0.3805564510334229	0.4270305433129926
1.9	0.3823926640436889	0.4286002350548151
1.905	0.3844024341143754	0.4302946567952302
1.91	0.3863923612388121	0.4319769222670581
1.915	0.3882664638833818	0.4334901216950383
1.92	0.3898554042657594	0.4347620369712844
1.925	0.3915715031869002	0.4362370742044364
1.93	0.3929827291701752	0.4373937204314645
1.935	0.3946958377758171	0.4387361180933372
1.94	0.3960869019268068	0.4398990816915899
1.945	0.3973142523790408	0.4408184665981377
1.95	0.3984529575278538	0.441686725237197
1.955	0.3998031947611447	0.4427341230794036
1.96	0.4008672831047644	0.4434981656226127
1.965	0.401706234122696	0.4440955964371441
1.97	0.4027135685954094	0.4448452034710854
1.975	0.4035798231863905	0.4454151089129885
1.98	0.4043632437287391	0.445947012149675
1.985	0.4049532840496143	0.4463403237046918
1.99	0.4055587527832276	0.4466542495477566
1.995	0.4060019093902466	0.4468649436203515
2	0.4065412062190203	0.4471552831840536
2.005	0.4079669328156849	0.4484378848802211
2.01	0.4071259889883316	0.4472042482037279
2.015	0.4073583760909134	0.4472035258255651
2.02	0.4074265165624268	0.4469760753723387
2.025	0.4074792539254674	0.4468119378448951
2.03	0.4076767879543507	0.4467706021342057
2.035	0.4077618176618584	0.4466117749485627
2.04	0.4076202816539758	0.4461800952916652
2.045	0.4077886024726943	0.446128003278591
2.05	0.4077107007267515	0.4459378029092717
2.055	0.4071667274664045	0.4450926778655932
2.06	0.4072283833068861	0.4450620479785541
2.065	0.4042803864157338	0.4418367177505514
2.07	0.4025082887657744	0.4397400876760925
2.075	0.4013336592716137	0.4384064907583201
2.08	0.3999321460554008	0.4367338397700066
2.085	0.3985556918310526	0.4351732966639801
2.09	0.3972027669124983	0.4335743767081103
2.095	0.3959992264889419	0.4322363133195005
2.1	0.3947248735201044	0.4307329784599326
2.105	0.3931470879884746	0.4289478086992187
2.11	0.392193182388576	0.4277885695423904
2.115	0.3904064509486951	0.4258085570189983
2.12	0.3890424117728223	0.4241772453794834
2.125	0.3878211471716715	0.4227504610477165
2.13	0.3865986670121545	0.4212855913720643
2.135	0.3853090331464638	0.4198483053002844
2.14	0.3842241608765504	0.4185503301961482
2.145	0.3827846142084552	0.4169818473263903
2.15	0.3815086344610155	0.41550795117696
2.155	0.3802220101608078	0.4140153720067604
2.16	0.3788711577107421	0.4124598523750697
2.165	0.3775266055186344	0.4109610126177196
2.17	0.3761376296512838	0.4093940350016232
2.175	0.3748348317169756	0.4079031413823935
2.18	0.3733066798717636	0.4062458487915953
2.185	0.3717648521995152	0.4046187871618044
2.19	0.370399494859022	0.4030426345509619
2.195	0.3688865155848711	0.4013264725647394
2.2	0.3673904053183978	0.3996728207157346
2.205	0.3658878683603624	0.398039480438066
2.21	0.3644393664005085	0.396464095172027
2.215	0.3629002885965369	0.394751038532787
2.22	0.3613122533588344	0.3929859231749405
2.225	0.359867226926837	0.3914094233163292
2.23	0.3583823348387028	0.3897496704215366
2.235	0.3568044805560638	0.388098880487392
2.24	0.3552592337119784	0.3863507447319801
2.245	0.3537373993875213	0.3847063859905109
2.25	0.3523764542080136	0.3832216577774988
2.255	0.3508179508245379	0.3815122998653792
2.26	0.3493499545882309	0.3798772131524034
2.265	0.3480000380941387	0.3784155592232437
2.27	0.346508277509659	0.3767834788816555
2.275	0.3448596673827546	0.3750354111267526
2.28	0.3434533042131119	0.3734367811745187
2.285	0.3419022571712994	0.3717853317141632
2.29	0.3405765664191782	0.3703352241595141
2.295	0.3390033844294219	0.3686217412795444
2.3	0.3374866781725032	0.3670320100101288
2.305	0.336218300571062	0.3655940493537602
2.31	0.3349470517888093	0.3641647727180888
2.315	0.3334768849836215	0.3626648760855943
2.32	0.3321184959031065	0.3611100551940031
2.325	0.330536918126525	0.3594459674947527
2.33	0.3289272505552036	0.3576211687304745
2.335	0.327219194068597	0.3557769733463063
2.34	0.3258871749854254	0.3543661096349071
2.345	0.3250865540809137	0.3534862665456501
2.35	0.3237834671849755	0.3520181116457291
2.355	0.3224491491871697	0.3505995106602106
2.36	0.3213103142994154	0.3493548843255255
2.365	0.3201024142011532	0.3480064296011161
2.37	0.318614311307607	0.3464257974803059
2.375	0.3172649186840424	0.3449815370013333
2.38	0.3163702632692615	0.3439491029856516
2.385	0.3149548115837824	0.3424403188242681
2.39	0.3137097560397121	0.3410856621949927
2.395	0.3124844934893317	0.3396838675970211
2.4	0.311475876232358	0.3386341602154797
2.405	0.3103773826199857	0.3373802318556395
2.41	0.3090121327988908	0.3358799255165426
2.415	0.3078972261738473	0.3346515325640768
2.42	0.306720033773292	0.3334028909316069
2.425	0.3055986514394806	0.3322086338104934
2.43	0.3045830250353083	0.3310463165446666
2.435	0.3033160620861253	0.3296313128095567
2.44	0.3022133640218088	0.3283935078419877
2.445	0.3012067475117738	0.32729882967684
2.45	0.3002619081961045	0.3261802471911213
2.455	0.2989366549718255	0.3248179343133554
2.46	0.2981041694345811	0.3238524228232854
2.465	0.296999712872649	0.3226154738731337
2.47	0.2961158364105451	0.3216692204754014
2.475	0.2950727260310884	0.3204782815795221
2.48	0.294164313414599	0.3194843334949668
2.485	0.2932557689585736	0.3184485521555727
2.49	0.2923968134492681	0.3175205869370646
2.495	0.2915485330649394	0.3165506124773735
2.5	0.2904511766207508	0.3153233893456216
2.505	0.289689731013114	0.3144547706767534
2.51	0.2886928838663896	0.3133738365296632
2.515	0.2883098199068498	0.3128742150519243
2.52	0.2873522787195537	0.3117988835181973
2.525	0.2864880552623559	0.3108687546362496
2.53	0.2859196193527676	0.3101229426059142
2.535	0.2848813655522364	0.3090202643065841
2.54	0.2844030165777105	0.308409310115738
2.545	0.2836666595910415	0.307547984807565
2.55	0.2828876588869339	0.3067126459970038
2.555	0.2822207570468028	0.305878365659076
2.56	0.2814802148285042	0.3050192743509272
2.565	0.2810684216246923	0.3045391815290781
2.57	0.2802552895876046	0.3036218326388921
2.575	0.2797060587812604	0.3029086217391103
2.58	0.2789810647821057	0.3020544621104017
2.585	0.2784457756246206	0.3014510450017158
2.59	0.2779389626484473	0.3008174189772276
2.595	0.2773351478445388	0.3000995139331992
2.6	0.2770933223069061	0.2997345589468208
2.605	0.2771546798671161	0.2996964902458145
2.61	0.2764837958947465	0.2988212916006828
2.615	0.27600953218268	0.2982441920431051
2.62	0.2754475430036991	0.2975384584816226
2.625	0.2748499475822243	0.2967095948826462
2.63	0.2733773575759569	0.2950702809376657
2.635	0.2734905036919538	0.29493325601203
2.64	0.2723431204890687	0.2936567051869786
2.645	0.2711398233459218	0.2921195599793178
2.65	0.2701878741023594	0.2908974351428528
2.655	0.2682576272735203	0.2887307384518421
2.66	0.2670857106881225	0.2870888868116918
