# Supplementary material for: Solution structures in alkali nitrates and nitrites at high concentrations
Source: RSC Adv. 2026 Mar 10;16(15):13347–57. doi: 10.1039/d5ra07630g (PMC12973280; doi:10.1039/d5ra07630g)
Supplement: RA-016-D5RA07630G-s001 [file RA-016-D5RA07630G-s001.zip › MNOx_SAXS/SAXS_SEN_F03_158_4rej_avg_sub.dat]

Qvector_A	Intensity	Uncertainty
0.00337528505	-0.5859744695006572	7.700890835516762
0.00347622402	2.44913370049937	15.65691034430961
0.00358018161	0.1660966834261721	12.54550999475594
0.00368724807	-0.4427862995006269	11.13832997864672
0.0037975164	-0.3434629585250484	9.265378308493332
0.00391108233	-8.25765860389091	8.548468151534946
0.00402804449	1.221386170743243	9.658745481231866
0.00414850444	0.4088439846456824	7.757628345232001
0.00427256678	-0.9001867592567576	5.828291003094847
0.00440033924	-0.1423148024274878	4.744273287643581
0.00453193279	-0.5380649790128587	4.447244382795073
0.00466746167	-0.3553503548665171	4.078178273451833
0.0048070436	-0.3462048073055368	3.504245995484035
0.00495079976	-0.2258557024274874	3.080851842998026
0.005098855	-0.2882282016957864	2.940674268085339
0.00525133787	-0.1543236577933467	2.569939586764283
0.0054083808	-0.183955657793347	2.391002055396102
0.00557012014	-0.1886043434030968	2.158528542363875
0.00573669635	-0.1108795429152967	1.88224848175537
0.00590825408	-0.1187457636470066	1.774402130881785
0.00608494229	-0.07121918535431671	1.588689893154756
0.00626691442	-0.05881642950065658	1.490403902126991
0.00645432849	-0.02709353364700662	1.318429974068573
0.00664734723	-0.02430207998846656	1.197305136339472
0.00684613826	-0.008532301695786781	1.099051140257262
0.00705087419	-0.0002467674030997014	1.000458724934268
0.00726173282	0.02131774296275324	0.9432458284751482
0.00747889725	0.03134278879202235	0.8500340606412615
0.00770255604	0.01780681708470533	0.7846370960972773
0.007932903430000001	0.04619802769446135	0.7496199184124305
0.00817013942	0.04615615613348534	0.6462325064708597
0.008414470029999999	0.04338253984080231	0.6237671964274675
0.00866610743	0.05556151554811928	0.5666787976577449
0.00892527012	0.06021186767007136	0.5144690147733856
0.009192183160000001	0.05895065252372927	0.48902928113821
0.00946707831	0.05901502074324128	0.4500474054065349
0.00975019429	0.06604452693836332	0.4133419753489691
0.0100417769	0.06204256430421728	0.3911346875665042
0.0103420795	0.0746538097920223	0.3654661754908905
0.0106513626	0.06936991803592429	0.3405102073199427
0.010969895	0.07126580067007127	0.3156594414714509
0.0112979532	0.06917511306031429	0.2992911298616753
0.0116358221	0.07479599647494928	0.2810006661328916
0.011983795	0.07011297554811932	0.2683268467825619
0.0123421742	0.07260329637738827	0.2465428617700803
0.0127112709	0.07411257547494926	0.2333109958556773
0.0130914055	0.07028333276763227	0.2225981940241569
0.0134829081	0.07268207079202227	0.211029374906647
0.0138861187	0.07396138203592426	0.201762045821664
0.0143013875	0.07313459806031426	0.194141409139712
0.0147290751	0.07158454332860723	0.1863715126781435
0.0151695527	0.07359005510909526	0.1798604624467056
0.015623203	0.07158416674324126	0.173118566331102
0.0160904199	0.07240181045299725	0.1654526195956363
0.016571609	0.07263185986763226	0.1613222112579064
0.0170671882	0.07237062007738826	0.1549548686757292
0.0175775879	0.07270631610909525	0.1500509953858124
0.0181032512	0.07298101766275325	0.1462606917641348
0.0186446347	0.07192156733104627	0.1418002568567243
0.0192022084	0.07279805586031426	0.1384035759901598
0.0197764565	0.07246359476763226	0.1347332280796237
0.0203678777	0.07173088203592425	0.1319022087953955
0.0209769856	0.07136139434080227	0.1289426057154017
0.021604309	0.07007876060177826	0.125510469638355
0.0222503927	0.07054147911885127	0.1236163710251378
0.0229157978	0.06893286487007125	0.1198785404675882
0.023601102	0.06892670324080227	0.1180313499907919
0.0243069004	0.06918150935543627	0.1170168100486849
0.025033806	0.07007847237007125	0.1163623774736671
0.0257824499	0.07001387501885126	0.1149078655432694
0.0265534822	0.07103317598226624	0.1144812616554875
0.0273475726	0.06981390513836325	0.1130819341678926
0.0281654104	0.07031408463592426	0.1123803056710902
0.0290077059	0.06976741371153425	0.111067022013444
0.0298751906	0.06985640880177826	0.1105151489014176
0.0307686176	0.06970473366031427	0.1098507332653761
0.0316887629	0.06881679503348526	0.1089238089085271
0.0326364254	0.06902972787494925	0.1086239789955168
0.0336124281	0.06930322265299725	0.1081080130907073
0.0346176184	0.06919848742860726	0.1076085185046229
0.0356528693	0.06893416966275326	0.1071364745705366
0.0367190796	0.06934367658714426	0.1069935114814664
0.0378171754	0.06909618262860726	0.1067008368826742
0.03894811	0.06908878490665625	0.106485399640054
0.0401128656	0.06873166915055827	0.1055982295448661
0.0413124536	0.06865206308714425	0.104930075334401
0.0425479156	0.06851993690665625	0.1046223846696015
0.0438203245	0.06855731105055826	0.1043083146852819
0.0451307852	0.06850272806763225	0.1039312692880442
0.0464804357	0.06845967457494927	0.103715993793043
0.0478704478	0.06825252879446125	0.103650526334339
0.0493020288	0.06843793625543625	0.1031566523324001
0.0507764216	0.06829454472616825	0.1031922651043693
0.0522949066	0.06800819694324126	0.1029007613413561
0.0538588024	0.06798089288470525	0.1026957605246831
0.0554694669	0.06820334101885124	0.1026169922781123
0.057128299	0.06816993435299727	0.1024284293474094
0.0588367389	0.06787007952129026	0.1021695158749627
0.0605962702	0.06763535104080225	0.1019454486074075
0.0624084209	0.06794362147251026	0.1019605087644267
0.0642747645	0.06761952846275326	0.1017265472992238
0.0661969218	0.06755103013104624	0.1015734079970133
0.0681765617	0.06783776570665626	0.1016585579684901
0.0702154034	0.06761322003836326	0.1013635194355059
0.0723152173	0.06744070691641227	0.101217573980993
0.0744778269	0.06751960185055825	0.1012209363876703
0.0767051099	0.06755359313592427	0.1010024973037574
0.07899900059999999	0.06744410163104625	0.100885484987318
0.0813614907	0.06727044298470526	0.1007535310510824
0.0837946319	0.06720299076031427	0.1005911765583728
0.086300537	0.06733741120177825	0.1005383528773599
0.0888813819	0.06716101392372925	0.1005069314773688
0.09153940789999999	0.06722062012129025	0.1003003136101664
0.0942769229	0.06712049356031426	0.100202928872093
0.0970963042	0.06708362122860725	0.1001867611593516
0.1	0.06707126625543625	0.1000831934893977
0.102	0.06726790888958326	0.1000822006812694
0.104	0.06687335291885127	0.0999272271507804
0.106	0.06699638991885126	0.0997798638668847
0.108	0.06674846164568024	0.0998368614965013
0.11	0.06697023205543627	0.09987267915892997
0.112	0.06705706900909525	0.09986880112562356
0.114	0.06682802402860727	0.09971290780217999
0.116	0.06694145455055826	0.09976209319397313
0.118	0.06687390285299726	0.09959913369989894
0.12	0.06663835995299727	0.09945802556929531
0.122	0.06682629540909527	0.09948207282726983
0.124	0.06652019180909527	0.09909684894349781
0.126	0.06654136344080228	0.0991393088432769
0.128	0.06651225696275326	0.09916957356181817
0.13	0.06641428321641227	0.09889676939198461
0.132	0.06619420435543626	0.09875243788469901
0.134	0.06630768943104626	0.09877030172173432
0.136	0.06626179729933926	0.09873408508924165
0.138	0.06645601328714426	0.09872586657794806
0.14	0.06612138452860726	0.09850254111157057
0.142	0.06598264152129027	0.09838629128539232
0.144	0.06620232685787525	0.09846387833790136
0.146	0.06612363147251027	0.09855158854205602
0.148	0.06598165539202225	0.09834668343269609
0.15	0.06581929638226625	0.09814749237341287
0.152	0.06571677228958325	0.09807358238854101
0.154	0.06593845555543626	0.09809273609579638
0.156	0.06583623055787527	0.09806393815984714
0.158	0.06572159117494925	0.09785640992858048
0.16	0.06565975879690025	0.09777679269592536
0.162	0.06562626869446106	0.09760685704851485
0.164	0.06572863279446126	0.09776822953397796
0.166	0.06562590232860735	0.09761971273183057
0.168	0.06554207877007086	0.09750673161079239
0.17	0.06535820883592447	0.09737338796728784
0.172	0.06544418163348546	0.09739052606495863
0.174	0.06536072330665617	0.09727551258690263
0.176	0.06524641442860736	0.09716283588490307
0.178	0.06508204903836345	0.09704395659932891
0.18	0.06510108684080257	0.09693910035207763
0.182	0.06502319243836345	0.09681101078516881
0.184	0.06505139767250985	0.09673144170964698
0.186	0.06492148415299764	0.09666915221578233
0.188	0.06497054290421714	0.09658598020985464
0.19	0.06478373058958295	0.09645400659906707
0.192	0.06500416549446106	0.09647090463920938
0.194	0.06488234329933915	0.09641513708921232
0.196	0.06452112479933916	0.09603753630347908
0.198	0.06469371922616834	0.09620475014903776
0.2	0.06457936807982696	0.09601790118839125
0.202	0.06467494485055865	0.09592236779460214
0.204	0.06452538227494886	0.09588890310046982
0.206	0.06443648157982697	0.09573443230754938
0.208	0.06445509571885127	0.09569636369259527
0.21	0.06444589577982697	0.09565715999082537
0.212	0.06414760663592446	0.09548132855060235
0.214	0.06419694025055867	0.09542415627225855
0.216	0.06413259925543667	0.09536940827468769
0.218	0.06407610336031475	0.09520180904783404
0.22	0.06407615700177816	0.09519291268823975
0.222	0.06394146947494884	0.09514694295851076
0.224	0.06408911646519276	0.09512739607273113
0.226	0.06395412792372937	0.09499286328788374
0.228	0.06387809028226596	0.09476741118404441
0.23	0.06391497916275377	0.09477644485750861
0.232	0.06370272613592447	0.09471063325699128
0.234	0.06358969657982697	0.09456509462650041
0.236	0.06366295503592445	0.09465139946165772
0.238	0.06358696032860747	0.09461314961421298
0.24	0.06348616568470496	0.09453348844728893
0.242	0.06356322379690006	0.09447312447864149
0.244	0.06348187529202205	0.0943675369750559
0.246	0.06350370163104646	0.09433382225293904
0.248	0.06361130012372934	0.09431726506615951
0.25	0.06351881269690007	0.09412972073963354
0.252	0.06339268897494885	0.09417279033092296
0.254	0.06325272370421717	0.09397384034156575
0.256	0.06341149671641226	0.09402320457834881
0.258	0.06338082322372936	0.09396602467159162
0.26	0.06323228223104646	0.09381903514872211
0.262	0.06322668150665617	0.09380705088945714
0.264	0.06328375343836345	0.09382462716943953
0.266	0.06311120359933915	0.09367326221974175
0.268	0.06311470025299767	0.09357701383267393
0.27	0.06302758590909516	0.0934802071604942
0.272	0.06296860966763175	0.09340643461884533
0.274	0.06297903071885125	0.09333221571765633
0.276	0.06288649322129035	0.09325656512788075
0.278	0.06292205780665616	0.09320399652177036
0.28	0.06278240816031476	0.09314958617035603
0.282	0.06281155303348546	0.09303313798261496
0.284	0.06267933934568057	0.09292507793813456
0.286	0.06263461084568056	0.09288405823882122
0.288	0.06254377691885135	0.09288349903413308
0.29	0.06250834792616836	0.09271511402835925
0.292	0.06239883332860746	0.09253232513375491
0.294	0.06230470522616836	0.09248663875833267
0.296	0.06233446731885127	0.09240757615548602
0.298	0.06232051069933917	0.09237767107927131
0.3	0.06230661918714396	0.09226275055419933
0.302	0.06221074161153426	0.09219298309216505
0.304	0.06210671241153426	0.09206518746046734
0.306	0.06214699363592446	0.09215909186469735
0.308	0.06201147197250985	0.0919373761888443
0.31	0.06208952047007085	0.09191277570508333
0.312	0.06206902767738787	0.09191362708890163
0.314	0.06176788268226596	0.09170790266288005
0.316	0.06183615486275376	0.09164534137358663
0.318	0.06181313239690005	0.09152577377294027
0.32	0.06180313878470496	0.09154129337187099
0.322	0.06166556390909526	0.09142198075696387
0.324	0.06160218668470495	0.09134546420672814
0.326	0.06157525870177816	0.09132591517193225
0.328	0.06154771972372935	0.0911678470265333
0.33	0.06150633737250985	0.09115411051620038
0.332	0.06154254765787565	0.09113646611176475
0.334	0.06156417941153425	0.09108842522182976
0.336	0.06139051814324156	0.09101858242391453
0.338	0.06135602329690004	0.09090872284566871
0.34	0.06130951763104646	0.09082303192883504
0.342	0.06125689094324156	0.09076230354939335
0.344	0.06129088537738785	0.09073293286908819
0.346	0.06118205361397326	0.09070830645926006
0.348	0.06113734583348546	0.09066624087047002
0.35	0.06107053745787566	0.09049913253011119
0.352	0.06102368047738786	0.09041463790354314
0.354	0.06099887616031477	0.0903199272751441
0.356	0.06098908097738786	0.09028132905091044
0.358	0.06102897995543665	0.09029618583601354
0.36	0.06093496311885125	0.09015954176328077
0.362	0.06102177328714395	0.09021599390609887
0.364	0.06093710197738786	0.09005915128678681
0.366	0.06099725565299765	0.09008810663934695
0.368	0.06093405722616836	0.08996773193416574
0.37	0.06070085066519275	0.08985044844121147
0.372	0.06071055246031476	0.08976136367908488
0.374	0.06068911139202206	0.08974534711054731
0.376	0.06060613731641225	0.08964704943293403
0.378	0.06052636360665616	0.08961355698351045
0.38	0.06040759957494886	0.08948094215375221
0.382	0.06043130920421716	0.0894081074690326
0.384	0.06038688248226595	0.08937764447954274
0.386	0.06039394533104644	0.08935586301448145
0.388	0.06026240408958307	0.08921163856385954
0.39	0.06026702366275376	0.08909701814910184
0.392	0.06010225513836345	0.08903192193530302
0.394	0.06005160694324156	0.08899913592987407
0.396	0.06017983650177816	0.0890220985501872
0.398	0.06018521425543667	0.08895660354882776
0.4	0.06010307030909524	0.08890670820860119
0.402	0.06012268998226596	0.08889211162699293
0.404	0.06002762251153425	0.08876031036569028
0.406	0.06012091532129037	0.0888218976098727
0.408	0.06003085819933915	0.08875275881132066
0.41	0.06002732580665616	0.08870222223537282
0.412	0.06006484452860736	0.08866698351675199
0.414	0.05981883931641226	0.08853349383277329
0.416	0.05992325541397327	0.08852074097715375
0.418	0.05977406018470495	0.08845652787933465
0.42	0.05977965198470496	0.08833990335791664
0.422	0.05983013484568055	0.08843323315985387
0.424	0.05983213098470495	0.08842465553355508
0.426	0.05964104359933915	0.0882385066010508
0.428	0.05961750562129035	0.08823588253319006
0.43	0.05959936120909527	0.08818846449758114
0.432	0.05942006523104645	0.08807543784983814
0.434	0.05936784975543665	0.08800127489583767
0.436	0.05928158864080255	0.08789032276788741
0.438	0.05928990407007086	0.0878910662447361
0.44	0.05928862190421716	0.08780653100547484
0.442	0.05915523378226595	0.08780619145330275
0.444	0.05905652651641226	0.08773135641478941
0.446	0.05919236298470495	0.08770529755448182
0.448	0.05903623121641226	0.08766794378576115
0.45	0.05908805153592446	0.08765534699220531
0.452	0.05895393131153426	0.08760259878236121
0.454	0.05883592982129035	0.08751069424395219
0.456	0.05897660042372936	0.0875288788151085
0.458	0.05878492045787564	0.087376691054527
0.46	0.05889778104080255	0.08744797227455202
0.462	0.05890128985299765	0.08738331319707038
0.464	0.05870705901153427	0.08728885705753983
0.466	0.05875662944568055	0.08730349224753424
0.468	0.05871396916519275	0.08728299233866273
0.47	0.05869225651397327	0.08721891866925482
0.472	0.05874934028958306	0.08720174977670776
0.474	0.05858235760665616	0.08715476001421334
0.476	0.05865783982616836	0.08716148184893496
0.478	0.05862516196031476	0.08715839589624762
0.48	0.05862143712372934	0.08712321622957982
0.482	0.05860321924811955	0.08708354041543713
0.484	0.05860010957738786	0.08706725919717848
0.486	0.05860580092616836	0.087054509098108
0.488	0.05848860925299765	0.0868864849302067
0.49	0.05857194940909526	0.08704913599829901
0.492	0.05851947494568055	0.08694788983342693
0.494	0.05846375013592445	0.08686632663845158
0.496	0.05844986868470495	0.0869189498455363
0.498	0.05846202205787565	0.08691795413698952
0.5	0.05842618069933917	0.08689829482153992
0.504	0.05827208685543665	0.08672929608618185
0.508	0.05818441848714395	0.0866982255803135
0.512	0.05822813611153426	0.08664536727737382
0.516	0.05811420127007087	0.08657291030956471
0.52	0.05804938174811955	0.08657078544139002
0.524	0.05805788783104646	0.08650354573401729
0.528	0.05808170354080254	0.08653322354791303
0.532	0.05794257918714396	0.08636588840429574
0.536	0.05792846792129035	0.0864142505364132
0.54	0.05793549296519276	0.08639210571732055
0.544	0.05785160917494886	0.08632672899125828
0.548	0.05781635296031475	0.08628298068517909
0.552	0.05771870991153425	0.08618982464291172
0.556	0.05776354236763175	0.08619696730044235
0.5600000000000001	0.05768029371885126	0.08622455286200961
0.5639999999999999	0.05765158653836346	0.08619296553305793
0.5679999999999999	0.05761102192372936	0.08619307490434255
0.572	0.05762824940665615	0.08621393845490738
0.576	0.05760733469202205	0.08614415088655721
0.58	0.05759297219690006	0.08619443100616217
0.584	0.05753455459202206	0.08611029947667273
0.588	0.05755295813348546	0.08613943853495448
0.592	0.05750172934568056	0.08615632520692416
0.596	0.05746674423348545	0.0861136116165144
0.6	0.05749901482616837	0.08619005942226453
0.604	0.05758844702616835	0.08624342400215899
0.608	0.05749797470177816	0.08625732913485588
0.612	0.05740794707007085	0.0861364716828141
0.616	0.05735687855543666	0.08613609939948433
0.62	0.05740110451641226	0.0861391194707847
0.624	0.05737556836519276	0.08617795855689181
0.628	0.05741587657494886	0.08620599253118742
0.632	0.05732775610177816	0.08623759566726021
0.636	0.05733206417250986	0.08626181667598876
0.64	0.05733701321397326	0.08632341557556655
0.644	0.05745847660909516	0.08645282034408469
0.648	0.05737589364080255	0.08648491107146436
0.652	0.05757342968470495	0.08663055498119394
0.656	0.05750750032129036	0.08668013253864081
0.66	0.05747931127738785	0.08674123425647542
0.664	0.05752522061153426	0.08676348477328163
0.668	0.05755275204568055	0.08684556904867065
0.672	0.05758397499690006	0.08686957572709407
0.676	0.05751939021397327	0.08693228524474894
0.68	0.05756511941641226	0.08697646903087132
0.6840000000000001	0.05756363794811954	0.08704964125817909
0.6879999999999999	0.05766473544080256	0.08716225285453161
0.6919999999999999	0.05769409450665616	0.08721410579859416
0.696	0.05770603317250986	0.08723912482016373
0.7	0.05768996649202205	0.08731820640113892
0.704	0.05773856789446106	0.0873813476430849
0.708	0.05779651440177817	0.08749619762386747
0.712	0.05784791470421714	0.08759060524574873
0.716	0.05791625745299765	0.08766500708200915
0.72	0.05784825649690006	0.08773095187544512
0.724	0.05795580901885135	0.08786331583355475
0.728	0.05804141540177815	0.0879208467176928
0.732	0.05803610991397325	0.08800709137389752
0.736	0.05803805338470495	0.08801083048411849
0.74	0.05819090357494886	0.08808269994142819
0.744	0.05817189363104645	0.08814373477608771
0.748	0.05819495083104646	0.08819098301119857
0.752	0.05818894097007085	0.08832618354113685
0.756	0.05831621468226597	0.08838630181894232
0.76	0.05835208446763174	0.08850274787063894
0.764	0.05851681185787565	0.08872871439056469
0.768	0.05851601294811956	0.08876635867170307
0.772	0.05853563720909526	0.08882669013850579
0.776	0.05871101519690006	0.08898307405185531
0.78	0.05877831015055866	0.08909217631698654
0.784	0.05888690744811956	0.08921664459569206
0.788	0.05891857306275376	0.08930331669212846
0.792	0.05903191276275374	0.08941512868624536
0.796	0.05912682056031476	0.08960417288673789
0.8	0.05926543050909525	0.08972233392613128
0.804	0.05933066587982697	0.08984400487673933
0.8080000000000001	0.05942259733836346	0.08999849799022464
0.8120000000000001	0.05950509911153425	0.0900542954773576
0.8159999999999999	0.05952058145299765	0.09021047465337675
0.82	0.05973495129933916	0.09035625755720995
0.824	0.05975330227982697	0.09039278390827142
0.828	0.05985511813592445	0.09056864372326921
0.832	0.05992398878470495	0.0907698349500296
0.836	0.06016402631885125	0.09092408788261663
0.84	0.06035415669933916	0.09110164466109621
0.844	0.06046547246275376	0.0912465049797217
0.848	0.06058548805299765	0.09138400702815869
0.852	0.06080565367494886	0.09155962494203898
0.856	0.06090208793348546	0.09169440829227549
0.86	0.06103332946275375	0.09177541800732431
0.864	0.06096196796031476	0.09184040088443636
0.865	0.06084096539458434	0.09159009807801795
0.868	0.06115139610421716	0.0919902536447407
0.87	0.06118042177200125	0.09185453714098017
0.872	0.06122132726275376	0.0920920184068147
0.875	0.06134631960174676	0.09228371353262312
0.876	0.06121321515299766	0.0921648921706633
0.88	0.06157516053923943	0.09255301257513483
0.88	0.06138847061136009	0.09236632625906434
0.885	0.06186616212380522	0.09291496744766842
0.89	0.06198774961242132	0.09326177883990337
0.895	0.06216859468658428	0.09354495436340168
0.9	0.06237890862860254	0.09396567202122127
0.905	0.06258657039422821	0.09425651657550672
0.91	0.06282260718502122	0.09464302692327536
0.915	0.06298767665634072	0.09496152230192539
0.92	0.0633686205423683	0.09537150495827355
0.925	0.06357960010476352	0.0958001855990412
0.93	0.06391697553482081	0.09625025639652676
0.9350000000000001	0.06409497121297381	0.09662852237981609
0.9399999999999999	0.06442731061370843	0.09712865481487877
0.945	0.06471215083419392	0.0974824930839889
0.95	0.06501953222813076	0.09791774193370667
0.955	0.0652187741090204	0.09835637977415344
0.96	0.06563155877189109	0.09883002416998472
0.965	0.06584984521733653	0.0992596418135574
0.97	0.06609464841003013	0.09969839936109857
0.975	0.06646936882147066	0.1002545379015676
0.98	0.06683684627879199	0.1008002030472113
0.985	0.06713554801607025	0.1012983527210418
0.99	0.06753144879734591	0.1018343114474067
0.995	0.06779565072015022	0.1023140042813457
1	0.06813552195531203	0.1028036225138611
1.005	0.06855797506677908	0.1033995922717447
1.01	0.06893284606023545	0.1040105814420353
1.015	0.06934329978713175	0.1045951828231775
1.02	0.06955977404068922	0.1050784427901364
1.025	0.06996995138364145	0.1057273584451868
1.03	0.0703836460700014	0.1063088583296494
1.035	0.0707911566477194	0.1069539174818467
1.04	0.07113712796465371	0.1075215785339561
1.045	0.07151852091978156	0.1081570530178666
1.05	0.07198282855765831	0.1088169227858542
1.055	0.0724043217879026	0.1094660050543591
1.06	0.07275101214711309	0.1101150419812347
1.065	0.0732325462744795	0.1108152852492713
1.07	0.07364396073498437	0.1115061601846237
1.075	0.07414775529832798	0.1122440399963431
1.08	0.07457472840104395	0.1129733778976142
1.085	0.07491993030693177	0.1136731285671258
1.09	0.07549126087105792	0.1144574258267026
1.095	0.07597162456225094	0.1152023155940422
1.1	0.07634685175133092	0.1159407792372168
1.105	0.076758001829238	0.1167328290021161
1.11	0.07730593805274188	0.1176286149560759
1.115	0.07780296919380145	0.1183551899181228
1.12	0.07840170491546859	0.1191786291317133
1.125	0.07891478480206454	0.1200437265682052
1.13	0.07929166172583825	0.1208879909570401
1.135	0.07988814177315814	0.1218490012617801
1.14	0.08037968959391635	0.1227389866010331
1.145	0.08080250176815189	0.1235823192345051
1.15	0.08141514050791038	0.1246125652350357
1.155	0.08198475234042915	0.1255038116513379
1.16	0.08256902409544739	0.1265141919291678
1.165	0.08313335453609319	0.1275103057867985
1.17	0.08361863846535461	0.1285119448664409
1.175	0.08433598468955698	0.1295674736067005
1.18	0.08480170804961308	0.1305544030393518
1.185	0.08548446771945065	0.1316767235852245
1.19	0.08602880024669649	0.1327154399986426
1.195	0.08663382911813375	0.1337889163654076
1.2	0.08734588564532204	0.1349211620213466
1.205	0.0879953165468168	0.1361461626325543
1.21	0.08879575916268068	0.1373010342257095
1.215	0.08936945446707421	0.1384634951536847
1.22	0.09002426924583674	0.1396244821715014
1.225	0.09069806585572171	0.1408849510563986
1.23	0.09149066634809594	0.1421277650807544
1.235	0.09222843475630235	0.1434142780186436
1.24	0.09303551707527866	0.144709642432326
1.245	0.09371230418214266	0.1459662522609717
1.25	0.09446394090911561	0.1473213390631807
1.255	0.09520943200452671	0.1486063892198217
1.26	0.09610368350568527	0.1500170967466862
1.265	0.09691208398106207	0.1514149019990303
1.27	0.09776387943633012	0.1528865832814764
1.275	0.09870290886850619	0.1543427706121918
1.28	0.09953518495797983	0.1558112201667905
1.285	0.100406281854538	0.1572943867130835
1.29	0.1012977082688782	0.1587841914325877
1.295	0.1022369980171959	0.1603561541738353
1.3	0.1031329220989638	0.1619157463569529
1.305	0.1041371536133383	0.1634681108230878
1.31	0.1049712563842443	0.1649305444161949
1.315	0.1059461533664957	0.1666068956028971
1.32	0.1069469262326833	0.1682226610263255
1.325	0.1080636640574214	0.1699626060528124
1.33	0.1090974306905942	0.1716123602281116
1.335	0.1101361446464927	0.1732994781272522
1.34	0.1113038980505726	0.1750262643901413
1.345	0.1124433262078098	0.1767356917649339
1.35	0.1135441503615992	0.1784260981074316
1.355	0.1145817468275362	0.1801414373250588
1.36	0.115757647674696	0.1819142025706045
1.365	0.1169717243946519	0.1837472104664241
1.37	0.1181114046636703	0.1855096496789664
1.375	0.1194203389100998	0.1873304693614855
1.38	0.120635819047856	0.189152742761359
1.385	0.1219455671035126	0.1910052348350656
1.39	0.123318654743397	0.192906669435992
1.395	0.1248990852404628	0.1951403424145947
1.4	0.1262158942103739	0.1969016283417802
1.405	0.1276243968276324	0.1987168112041283
1.41	0.1290108039055584	0.200573152313911
1.415	0.1305468895923459	0.2025586683601714
1.42	0.1320994113351226	0.2045054654392046
1.425	0.1335368774249393	0.2063719849686857
1.43	0.1350672802190812	0.208336922300329
1.435	0.1367605865301897	0.210253644899505
1.44	0.138306969190546	0.2122977520269406
1.445	0.1400560833567972	0.2144723592517241
1.45	0.141494817970258	0.2161523257403112
1.455	0.1440269136843098	0.2194257135357288
1.46	0.1453120164251631	0.2209610252478165
1.465	0.1470024401295654	0.2228831041998711
1.47	0.1487239722551201	0.2248511947743952
1.475	0.1502993051702264	0.2267049080768974
1.48	0.1521232548302724	0.2286907626273116
1.485	0.153982934961426	0.2307454999491969
1.49	0.1559021619123092	0.232602361647421
1.495	0.1577631723903136	0.2346530920601437
1.5	0.1597223374271663	0.2367643643077573
1.505	0.1617624774930551	0.2388757250921888
1.51	0.1640388941147123	0.2412381642598157
1.515	0.166188447796461	0.2433741286919726
1.52	0.1682226517724066	0.2453828043254074
1.525	0.170298703914318	0.2473107388470408
1.53	0.1725289146401191	0.2493671850145859
1.535	0.1744134765289436	0.2511827114583143
1.54	0.1767023802661529	0.2533291723312019
1.545	0.1786952862789898	0.2549884041024541
1.55	0.1812217201429053	0.2574051712210652
1.555	0.1834604966039599	0.2594083844261285
1.56	0.1857988918959232	0.2614241867229848
1.565	0.188093206777605	0.2634713782065718
1.57	0.1905728552300393	0.2656232753488482
1.575	0.1930458168391931	0.267822368780283
1.58	0.1956223250488734	0.2700168831035565
1.585	0.1981441774116882	0.2721585559195503
1.59	0.2005887691159366	0.2742850520220866
1.595	0.2032384388325542	0.2764435958841242
1.6	0.2058937511997411	0.2787201482180944
1.605	0.2086583258461275	0.2810481182268531
1.61	0.2112695132500932	0.2832708016525798
1.615	0.2140833222790051	0.2856554574973194
1.62	0.2167707456553732	0.287821565294873
1.625	0.2195249251490544	0.290102163028107
1.63	0.2222956216431457	0.2925578407630683
1.635	0.2253886239068238	0.2950180695732819
1.64	0.2282371534879188	0.2974629921567987
1.645	0.2311865616103776	0.2999234293317671
1.65	0.2339971313026352	0.302188929195812
1.655	0.2370903614771868	0.3048617078767733
1.66	0.2402506281485964	0.3074311359332739
1.665	0.2431924687484823	0.3098900488602495
1.67	0.2462996225854833	0.3124684606225223
1.675	0.2493451854250992	0.3150665576235314
1.68	0.252571901586888	0.3177862120293677
1.685	0.2556962056476171	0.3203541084155199
1.69	0.258892328562252	0.3230335176003173
1.695	0.2619134599698316	0.3256455933532281
1.7	0.2651939408584975	0.3284358900595836
1.705	0.2684574100124606	0.331066679064437
1.71	0.271708444128213	0.3339121583269373
1.715	0.2750592960936351	0.3367821974829877
1.72	0.2783954798019879	0.3395777627848255
1.725	0.2815250258833347	0.3421088790309704
1.73	0.2848992062289978	0.3449760434693635
1.735	0.2880216720429172	0.3476112076210564
1.74	0.291645456897792	0.3508649485596507
1.745	0.2949276490121582	0.3537673854905187
1.75	0.2982883401799332	0.356587074188288
1.755	0.3014321703404315	0.3591876605808846
1.76	0.3045429501234194	0.3618043252262906
1.765	0.3077327449714004	0.3646252747773245
1.77	0.3108865709070784	0.367292071164067
1.775	0.3141434626100247	0.3700461297411404
1.78	0.3171760817364109	0.3726287269750367
1.785	0.3204285997961444	0.375442145764614
1.79	0.3234924061594186	0.3780438830048137
1.795	0.326561259184848	0.3806995414581373
1.8	0.3295866662006733	0.3832028212882795
1.805	0.3326276726006364	0.3859096457827741
1.81	0.3357450665861451	0.3886139710107783
1.815	0.3388496201726729	0.3912047685440094
1.82	0.3417208525752841	0.3937576010761806
1.825	0.3446828628765455	0.3963176564654661
1.83	0.3476352255775862	0.3988368223486938
1.835	0.3504949697866355	0.4013102881135014
1.84	0.3532282070713358	0.4036812455176649
1.845	0.3559041301468155	0.4060328327549152
1.85	0.3585901925345709	0.4083011356820064
1.855	0.3610956243249933	0.4103971658675979
1.86	0.3639881090190989	0.4129121326050194
1.865	0.3666035441130887	0.4151208736777962
1.87	0.3691677634310158	0.4173593146195919
1.875	0.3715465092479145	0.4194347668417326
1.88	0.3738146840014247	0.4213189081819981
1.885	0.3762653536260169	0.4234136451610901
1.89	0.3782956949032663	0.4251166770036994
1.895	0.3805962788757971	0.4270703711268588
1.9	0.3825424936832843	0.428750064587785
1.905	0.3844962435934598	0.430388466210382
1.91	0.3865543551710801	0.4321389160913874
1.915	0.3883609709632603	0.4335846287131362
1.92	0.3900216542751515	0.4349282868708628
1.925	0.3917058715355617	0.4363714424696839
1.93	0.3930911927416531	0.4375021839356134
1.935	0.3948555192051433	0.4388957994257938
1.94	0.3963095593531073	0.4401217389823158
1.945	0.3975303596768549	0.441034573770437
1.95	0.398567730770598	0.4418014984137895
1.955	0.4000951769232627	0.4430261050764605
1.96	0.4009751091480339	0.4436059916051463
1.965	0.4019523773140756	0.444341739493509
1.97	0.4029981722392967	0.4451298069623641
1.975	0.4037032387963771	0.445538524457166
1.98	0.4046205168841031	0.4462042851683691
1.985	0.4052559380177634	0.4466429775165213
1.99	0.4057593884746352	0.4468548851376057
1.995	0.406262028994554	0.4471250630933491
2	0.4067350032452159	0.4473490801117166
2.005	0.4081239717597135	0.4485949237428027
2.01	0.4073673871321864	0.4474456461968155
2.015	0.4075314681420197	0.4473766177602335
2.02	0.4077270723810814	0.4472766309688228
2.025	0.4077609047237323	0.4470935884180256
2.03	0.408012921587515	0.4471067354788283
2.035	0.408175016077839	0.4470249729861308
2.04	0.4079506109810821	0.4465104242993547
2.045	0.4081478609489157	0.4464872613662104
2.05	0.407982418505156	0.4462095203771476
2.055	0.4075010591045964	0.4454270090789226
2.06	0.4072772118979013	0.4451108765164635
2.065	0.4044710970031256	0.4420274281805406
2.07	0.4026477758997241	0.4398795747033426
2.075	0.4014268436346151	0.4384996750552476
2.08	0.3999375566144503	0.4367392503252395
2.085	0.3987152452419617	0.4353328499725844
2.09	0.3972086522388142	0.4335802620306736
2.095	0.3961537781293396	0.432390864862043
2.1	0.3948075437920938	0.4308156486792153
2.105	0.393407471328884	0.4292081918856616
2.11	0.3923735607923641	0.427968947840861
2.115	0.3904761511774495	0.4258782572072493
2.12	0.3890747429985111	0.424209576586394
2.125	0.3878425612079145	0.4227718750725621
2.13	0.3866730637868214	0.4213599881083043
2.135	0.3855040478973212	0.4200433199538775
2.14	0.3843435586913581	0.4186697279525941
2.145	0.3829885668386245	0.4171857998619614
2.15	0.3816325976436621	0.4156319143048273
2.155	0.3803890207013938	0.4141823824750575
2.16	0.3790189548709917	0.4126076494726146
2.165	0.3777575755688947	0.4111919825734435
2.17	0.3763313093550258	0.4095877146285792
2.175	0.375106295090792	0.4081746046490337
2.18	0.3735170828070095	0.4064562516423304
2.185	0.3719428033546409	0.4047967382459289
2.19	0.3706942489098058	0.4033373884867012
2.195	0.3690704072035216	0.401510364111104
2.2	0.3677312979594454	0.4000137132209408
2.205	0.3662585481889296	0.3984101601195768
2.21	0.3646865430258527	0.3967112717013922
2.215	0.3633262896427589	0.3951770394126691
2.22	0.3617761427376122	0.3934498123709973
2.225	0.3603160742633031	0.3918582704743389
2.23	0.358859648577276	0.3902269839766441
2.235	0.3572206012005646	0.3885150009694028
2.24	0.3557833921933993	0.3868749030083601
2.245	0.3543431315291407	0.3853121178903866
2.25	0.3528675189885425	0.3837127223689836
2.255	0.3513853162447818	0.3820796650674608
2.26	0.3499537932916195	0.3804810516208
2.265	0.348663283876631	0.3790788047425117
2.27	0.3472090924226505	0.3774842935243172
2.275	0.3456115605544551	0.375787304009068
2.28	0.3442069862749946	0.3741904629454297
2.285	0.3426684735186108	0.372551547759335
2.29	0.3413218548969923	0.3710805123449854
2.295	0.3397707442850971	0.3693891008403447
2.3	0.3384311668369994	0.36797649830915
2.305	0.33712512989763	0.3665008783264888
2.31	0.3358651095834976	0.3650828301519989
2.315	0.3345432285291033	0.3637312192196194
2.32	0.3332343071832636	0.3622258660448642
2.325	0.3316813779613403	0.3605904268887461
2.33	0.3301159272650196	0.3588098449134695
2.335	0.3284907321818512	0.3570485108060405
2.34	0.3272198547315552	0.3556987887728504
2.345	0.3262303259188008	0.3546300378785676
2.35	0.3250601337155056	0.3532947776191048
2.355	0.3237899803027487	0.3519403412058353
2.36	0.3227230919629107	0.3507676614043215
2.365	0.3215066520604487	0.3494106668751666
2.37	0.3201412785609206	0.347952764097502
2.375	0.3189326199910676	0.3466492375964186
2.38	0.3179244894061477	0.3455033284929512
2.385	0.3166641322056647	0.3441496387569422
2.39	0.3154085575710564	0.3427844630354203
2.395	0.314370678464313	0.341570051794091
2.4	0.3132894119316271	0.3404476951776709
2.405	0.3122639955758752	0.3392668440564629
2.41	0.3109032950254046	0.3377710869870248
2.415	0.3099260091820927	0.3366803147492098
2.42	0.308757954925047	0.3354408112506502
2.425	0.3078287784224272	0.3344387599178076
2.43	0.3067335119810755	0.3331968026604238
2.435	0.305510469760513	0.3318257196442678
2.44	0.3044931380237795	0.3306732809596596
2.445	0.3035812971583122	0.3296733784350511
2.45	0.3026027614282376	0.3285210995436417
2.455	0.3014679552205625	0.3273492336119326
2.46	0.3006539742811386	0.326402226704513
2.465	0.2996293574501303	0.3252451174422957
2.47	0.298801552593944	0.3243549356703208
2.475	0.2976956554347916	0.3231012100056428
2.48	0.2969318276575181	0.3222518467035559
2.485	0.2960960038025688	0.3212887859175137
2.49	0.2952875540357643	0.3204113264472214
2.495	0.2944620113448332	0.3194640896965616
2.5	0.2935005784977396	0.3183727901003072
2.505	0.2927036056446332	0.3174686441888462
2.51	0.2919820321241717	0.3166629835502879
2.515	0.2915581195076439	0.3161225134759029
2.52	0.2906946180139605	0.3151412216093918
2.525	0.2898376709328901	0.3142183690975666
2.53	0.2893715996081075	0.313574921594817
2.535	0.2885726017096039	0.3127114991197941
2.54	0.2878401547863621	0.3118464470979831
2.545	0.2872963273984353	0.3111776513271253
2.55	0.2866694786787705	0.3104944644417446
2.555	0.2859693163252361	0.3096269235698682
2.56	0.2854385641773292	0.3089776223236447
2.565	0.2849341902281204	0.3084049487885125
2.57	0.2843046218486346	0.3076711634888089
2.575	0.2838675067613448	0.3070700682809819
2.58	0.2832056305825001	0.3062790264132866
2.585	0.2828012026120539	0.305806470522212
2.59	0.2823709387307793	0.3052493935529628
2.595	0.2818674307463318	0.3046317953081464
2.6	0.2816644055550989	0.304305640648174
2.605	0.2816172563423496	0.304159065035947
2.61	0.281265470876955	0.3036029644661821
2.615	0.2808420866267141	0.3030767439985991
2.62	0.2802618755509986	0.3023527883205478
2.625	0.2797497383575778	0.3016093825691803
2.63	0.2784508083393308	0.3001437281732061
2.635	0.2786583363399884	0.300101084669233
2.64	0.2777630500431074	0.2990766299858627
2.645	0.276454279979896	0.2974340114744543
2.65	0.275581349485899	0.296290904489523
2.655	0.2739876370853402	0.2944607409620336
2.66	0.2726004592444404	0.2926036269571871
