# Supplementary material for: Solution structures in alkali nitrates and nitrites at high concentrations
Source: RSC Adv. 2026 Mar 10;16(15):13347–57. doi: 10.1039/d5ra07630g (PMC12973280; doi:10.1039/d5ra07630g)
Supplement: RA-016-D5RA07630G-s001 [file RA-016-D5RA07630G-s001.zip › MNOx_SAXS/SAXS_SEN_G01_229_2rej_avg_sub.dat]

Qvector_A	Intensity	Uncertainty
0.00337528505	-0.2860219889543156	7.992396821357596
0.00347622402	2.614213758720133	15.81967355486375
0.00358018161	0.7083200656968351	13.0783556979778
0.00368724807	-0.04607858314036406	11.52794465853555
0.0037975164	0.1255264208131237	9.722785763962834
0.00391108233	-7.889109008256648	8.877549563908719
0.00402804449	1.580600856394515	10.01564285092705
0.00414850444	0.7263704859294045	8.07358165622955
0.00427256678	-0.7335596940705953	5.984914537393131
0.00440033924	0.1690672463945146	5.051821311471043
0.00453193279	-0.3431013031403669	4.639882114121669
0.00466746167	-0.1309634901171055	4.301383271187287
0.0048070436	-0.1730944403496646	3.674879586103779
0.00495079976	-0.02001410221013522	3.284476516949265
0.005098855	-0.1384935861636243	3.088977227122566
0.00525133787	0.0189850431387053	2.742481018940392
0.0054083808	-0.05416398546594481	2.519773530988278
0.00557012014	-0.07232214081478494	2.272664771965356
0.00573669635	0.01369058965033543	2.006342441223865
0.00590825408	-0.01594724872176445	1.876579808632768
0.00608494229	0.01866352825498541	1.677905599133867
0.00626691442	0.04246370220847551	1.591108511246825
0.00645432849	0.05509586290614554	1.400392192099954
0.00664734723	0.04195788778986542	1.263196413421307
0.00684613826	0.05703028523172526	1.164321877379539
0.00705087419	0.06290837872010546	1.06341116458246
0.00726173282	0.06959037162707737	0.9913316716427247
0.00747889725	0.07917918623172848	0.8977566702404997
0.00770255604	0.05854180844103052	0.82524583566877
0.007932903430000001	0.07038514346428648	0.7737189891295322
0.00817013942	0.07926979365033349	0.6792880721153577
0.008414470029999999	0.07198080827824049	0.6522779188164635
0.00866610743	0.08265239202242647	0.5937277560642358
0.00892527012	0.08608006125498446	0.5402787513579188
0.009192183160000001	0.08066260123172841	0.5107062856646084
0.00946707831	0.0772646345107984	0.4682671650191293
0.00975019429	0.0821268045107984	0.4294038291918343
0.0100417769	0.07890709267358836	0.4079732202344286
0.0103420795	0.08819563760382138	0.3789935139064786
0.0106513626	0.08422024941777539	0.3553436360718249
0.010969895	0.08275440820847241	0.3271385532573604
0.0112979532	0.08056530418521637	0.3106694875273284
0.0116358221	0.08470942774335638	0.290906232201365
0.011983795	0.08391259585963542	0.2821159021876514
0.0123421742	0.08185264785963536	0.2557868330247258
0.0127112709	0.0841626648828914	0.2433558288621179
0.0130914055	0.0805566938596354	0.2328655112206921
0.0134829081	0.08016964716196137	0.2185137597316169
0.0138861187	0.08091305883637939	0.208711212845802
0.0143013875	0.07939963920847239	0.2004043281050991
0.0147290751	0.07659449113870537	0.1913798388601963
0.0151695527	0.0777552244177754	0.1840246825799719
0.015623203	0.07620952199917037	0.1777428742626281
0.0160904199	0.07681815275033339	0.1698681147213436
0.016571609	0.07621715935498441	0.1649069040638671
0.0170671882	0.07690802079219339	0.1594915775271077
0.0175775879	0.07663103409219335	0.1539752278415064
0.0181032512	0.07573210169917038	0.1490114488005891
0.0186446347	0.07522266775033337	0.1451010320673866
0.0192022084	0.07560765696196139	0.1412129248682597
0.0197764565	0.07538106413870538	0.1376504634318106
0.0203678777	0.07411941760382136	0.1342905739026663
0.0209769856	0.07403062149917039	0.1316116565111037
0.021604309	0.07290466805963539	0.1283362091467912
0.0222503927	0.07234086277126338	0.125415658229518
0.0229157978	0.07123175036196139	0.1221773162464381
0.023601102	0.07159747902707739	0.1207020063531698
0.0243069004	0.07078451191312338	0.1186197398232255
0.025033806	0.07197173660614739	0.1182555637917444
0.0257824499	0.07161520227591438	0.1165091337981332
0.0265534822	0.07232640972940238	0.1157744499337226
0.0273475726	0.07151263659451937	0.1147806062726783
0.0281654104	0.07162336818056539	0.1136895494420457
0.0290077059	0.0715882808619614	0.112887832821378
0.0298751906	0.07146850835265839	0.1121272058728724
0.0307686176	0.07086006280847237	0.1110060313644008
0.0316887629	0.0706921077131234	0.1107990756388214
0.0326364254	0.07026430816661237	0.109858530073443
0.0336124281	0.07078243560149537	0.1095871917840353
0.0346176184	0.07054269314568237	0.1089526945471849
0.0356528693	0.07030160409451938	0.108503881293432
0.0367190796	0.07059273843637938	0.1082425474413873
0.0378171754	0.07054371490382139	0.1081483410017983
0.03894811	0.07008035307126337	0.1074769499573736
0.0401128656	0.07012271909451939	0.1069892563828038
0.0413124536	0.07009695461079837	0.106374944399952
0.0425479156	0.06967771811777537	0.1057801489538819
0.0438203245	0.07005340978521638	0.1058043938034128
0.0451307852	0.06999607218289138	0.1054245954197826
0.0464804357	0.06990730165730939	0.1051636047096681
0.0478704478	0.06943819668056538	0.1048361811386046
0.0493020288	0.06976172327824037	0.1044804263919899
0.0507764216	0.06960283215963539	0.1045005397463798
0.0522949066	0.06933451436196136	0.104227066853703
0.0538588024	0.06924173068289137	0.1039565865401502
0.0554694669	0.06923558636893737	0.1036492277925723
0.057128299	0.06911763767358839	0.1033761245635004
0.0588367389	0.06914569871312339	0.1034451251363056
0.0605962702	0.06898085717591437	0.1032909450663152
0.0624084209	0.06922669306196139	0.1032435717385326
0.0642747645	0.06901075956893737	0.1031177696171153
0.0661969218	0.06900668057358839	0.1030290497954867
0.0681765617	0.06915460719684438	0.102975392108028
0.0702154034	0.06912102479684439	0.1028713157287669
0.0723152173	0.06876964723870539	0.1025465071080429
0.0744778269	0.06902802428289137	0.1027293512435265
0.0767051099	0.06898614530847239	0.102435043010799
0.07899900059999999	0.06883199067824038	0.102273368201875
0.0813614907	0.06880545557358839	0.1022885375169891
0.0837946319	0.06881557102475139	0.102203750818487
0.086300537	0.06880826696196138	0.102009203554528
0.0888813819	0.06852568849219337	0.1018716015849074
0.09153940789999999	0.06887427719684439	0.1019539656407802
0.0942769229	0.06875655282475138	0.1018389834316593
0.0970963042	0.06863840287591438	0.1017415385601737
0.1	0.06873282409219338	0.1017447462100237
0.102	0.06887755834800738	0.1016918442380949
0.104	0.06866035294335639	0.1017142206663505
0.106	0.06874512526893739	0.1015285926167417
0.108	0.06854900178986836	0.1016373947866128
0.11	0.06864350740382139	0.1015459482793926
0.112	0.06885602229451937	0.1016677473497909
0.114	0.06889249032707739	0.1017773657126799
0.116	0.06887026144800738	0.1016908922049221
0.118	0.06886075366196139	0.1015859764039565
0.12	0.06872575901777539	0.101545415809942
0.122	0.06860890943870539	0.1012646795907101
0.124	0.06848729307126339	0.101063942850551
0.126	0.06848003322707738	0.1010779717813054
0.128	0.06837718009219339	0.1010344902188786
0.13	0.06848106409684439	0.1009635434633826
0.132	0.06842023528521639	0.1009784616790952
0.134	0.06857011481312338	0.101032720019995
0.136	0.06857737864568238	0.1010496594363431
0.138	0.06860793805963539	0.1008777849606347
0.14	0.06861370882010039	0.1009948577348776
0.142	0.06845202925265839	0.1008556708361862
0.144	0.06864548178986837	0.100907024710246
0.146	0.06846948506893738	0.1008974341144935
0.148	0.06854571519219337	0.1009107350462635
0.15	0.06841331071079837	0.1007414990224696
0.152	0.06832941806196138	0.1006862207384074
0.154	0.06849085944103037	0.1006451330683811
0.156	0.0684469572526584	0.1006746577763539
0.158	0.06848149901544937	0.100616310508253
0.16	0.06860146768986838	0.1007184939117992
0.162	0.06852735400614737	0.1005079350141341
0.164	0.06868474841079837	0.1007243376461919
0.166	0.06858626187126338	0.1005800650059449
0.168	0.06845418237358838	0.1004188281212817
0.17	0.06835208669451939	0.1003672585928502
0.172	0.06841832069917038	0.1003646581021659
0.174	0.06829459533870538	0.1002093777525107
0.176	0.06831664722940238	0.1002330614014672
0.178	0.06832880898056538	0.100290708156442
0.18	0.06827277119684438	0.1001107768491041
0.182	0.06845185392475138	0.1002396639599381
0.184	0.06833256890847238	0.1000126055708875
0.186	0.06826236304568237	0.1000100236552855
0.188	0.06838042305498437	0.09999585298966726
0.19	0.06827420072940238	0.09994446913034039
0.192	0.06840342585498438	0.0998701577568801
0.194	0.06844805185265837	0.09998083809105696
0.196	0.06834424454800739	0.09986064802180405
0.198	0.06837833540382138	0.09988935877323844
0.2	0.06836485590149539	0.09980338124367814
0.202	0.06866527365498437	0.09991268879534866
0.204	0.06839266833637939	0.09975618147139971
0.206	0.06840159641544939	0.09969953950411628
0.208	0.0683588093642864	0.09960006981579238
0.21	0.06846845779684439	0.09967971448726778
0.212	0.06826779903870538	0.0996015131820283
0.214	0.06837361297126338	0.09960082108118072
0.216	0.06832674585963538	0.09956354683003146
0.218	0.06848742901777537	0.09961312627627619
0.22	0.06853731122475137	0.09965405873523363
0.222	0.06840495079917037	0.09961041611247677
0.224	0.06842425451312339	0.09946252647758987
0.226	0.0683518632340544	0.099390590849932
0.228	0.06846402365963537	0.09935333672604078
0.23	0.06842542134800739	0.09928687928610336
0.232	0.06832958129917038	0.09933748052675945
0.234	0.06849955293405438	0.09947494197310697
0.236	0.0684761589317284	0.09946459429981575
0.238	0.06851249302707738	0.09953867282491223
0.24	0.06837026289684438	0.09941757602989747
0.242	0.06860120717126339	0.09951109795374947
0.244	0.06849695014103037	0.09938260186113783
0.246	0.06862812412707739	0.09945823536286078
0.248	0.06865543858056539	0.0993613944871061
0.25	0.06877924185730938	0.09939014040530948
0.252	0.06862620007358837	0.09940629185789775
0.254	0.06869964045498439	0.09942074767522213
0.256	0.06870227517358839	0.09931397406367203
0.258	0.06887834190847238	0.09946353433610999
0.26	0.06878023265963537	0.09936697654534483
0.262	0.06887024806196138	0.09945060840303387
0.264	0.06887121821312338	0.09941208310982207
0.266	0.06876288433405438	0.09932493405114481
0.268	0.0689053742201004	0.09936767893438397
0.27	0.06890327705033338	0.09935588927130248
0.272	0.06894626710382137	0.09938408312312655
0.274	0.06897731577358837	0.09933049200726971
0.276	0.06897781457824037	0.09934787782395695
0.278	0.06908615528521636	0.09936808526204761
0.28	0.06891381489451938	0.09928098422383552
0.282	0.06910140579219338	0.0993229818945576
0.284	0.06892260303870539	0.09916833278313575
0.286	0.0690339677526584	0.09928340578408507
0.288	0.06893721705963538	0.09927692968458274
0.29	0.06904124088521639	0.09924799784760921
0.292	0.06908201262242639	0.09921549510120063
0.294	0.06905027111312338	0.09923219540834344
0.296	0.0691689299014954	0.09924202947648923
0.298	0.06923791289684439	0.09929506403709516
0.3	0.06925961882940239	0.09921574036309264
0.302	0.06911727763870537	0.09909950942988127
0.304	0.06922058147591438	0.09917904687039536
0.306	0.06914039752475137	0.09915248648008732
0.308	0.06926969469451938	0.0991955895035478
0.31	0.06925248873172837	0.09907573472815011
0.312	0.06923373399917039	0.09907832426580013
0.314	0.06919795769451939	0.0991379681321076
0.316	0.06929952559917038	0.09910870276008255
0.318	0.06943817624103038	0.09915080814055531
0.32	0.06935357849684438	0.09909172360233554
0.322	0.06939019498521638	0.09914660196189967
0.324	0.06945714661544937	0.09920041423392599
0.326	0.06938793683870538	0.09913858367722178
0.328	0.06950523503405438	0.09912535271539727
0.33	0.06956297462940238	0.099210738118054
0.332	0.06964705336661239	0.09924096225721915
0.334	0.06963021472242639	0.09915445113209875
0.336	0.06953039148754236	0.09915844621867939
0.338	0.06960876758754238	0.09916145767369226
0.34	0.06970899714335638	0.09922250181205465
0.342	0.06973727271777538	0.09924267584261548
0.344	0.06974760645498437	0.09918964450505509
0.346	0.06971512390847238	0.09924136724444266
0.348	0.06970923736893739	0.09923812287102296
0.35	0.06982049730847238	0.09924908283965814
0.352	0.06996952721777538	0.09936047489536497
0.354	0.06996406985498439	0.0992851112389207
0.356	0.06999173488754237	0.09928397248587457
0.358	0.07004618654103037	0.09931338134177974
0.36	0.07014092802707736	0.09936549545240832
0.362	0.07016327693405437	0.09935748632190779
0.364	0.07034360878754239	0.09946564649698966
0.366	0.07034440214800738	0.09943524149344647
0.368	0.07037690302010038	0.09941056651396098
0.37	0.07015354257591437	0.09930312936449665
0.372	0.07037208024800738	0.0994228807610037
0.374	0.07033600346196139	0.09939222859442225
0.376	0.07030422991312338	0.09934513155826234
0.378	0.07030208294103038	0.09938926570242361
0.38	0.07030603755265838	0.09937936955080025
0.382	0.07045533040149538	0.09943211813996787
0.384	0.07046747085963538	0.09945822241255262
0.386	0.07046782722475137	0.0994297346110305
0.388	0.07050447238986839	0.09945369645003213
0.39	0.07060256243637938	0.09943254651402922
0.392	0.07052159486196138	0.0994512508104602
0.394	0.07062061033637938	0.09956812833275526
0.396	0.07072050900149537	0.09956276037841158
0.398	0.0708890692991704	0.09966044810534215
0.4	0.07081815470149537	0.09962178202275722
0.402	0.07090363382242638	0.09967304502998343
0.404	0.07095988041079837	0.09969255764943502
0.406	0.07111090307591439	0.09981187485603635
0.408	0.07105970331079837	0.09978159337137801
0.41	0.07117980351544939	0.09985468934743728
0.412	0.07137317365498438	0.09997530196111165
0.414	0.07127277714568239	0.09998742081765022
0.416	0.07133070016428639	0.09992817507516341
0.418	0.07128259287591437	0.09996504978965036
0.42	0.07141206474335639	0.09997230547889367
0.422	0.07152558483870539	0.1001286719321763
0.424	0.07155617248754238	0.100148685610848
0.426	0.07160145252010038	0.1001989038415766
0.428	0.07158186804800737	0.1002002331792257
0.43	0.07161580635498439	0.1002048974790918
0.432	0.07156348345033336	0.1002188435319109
0.434	0.07162663855033338	0.1002600507190662
0.436	0.07166218054335637	0.1002709015852958
0.438	0.07175247046196138	0.1003536192835101
0.44	0.07180585076893738	0.1003237465385364
0.442	0.07179569063870538	0.1004466346909321
0.444	0.07183437272940238	0.1005091889296042
0.446	0.07199285808289138	0.1005057790480144
0.448	0.07188255344103039	0.1005142520003683
0.45	0.07200651658289138	0.1005737978834347
0.452	0.07193389299219338	0.1005825460843988
0.454	0.07206257313172838	0.1007373229313416
0.456	0.07222204722242638	0.1007743109400237
0.458	0.07225816420382138	0.1008499199382542
0.46	0.07243941537358838	0.1009895917255898
0.462	0.07249930808521637	0.1009813164425649
0.464	0.07235074965033339	0.1009325324084315
0.466	0.07253304549451939	0.1010798929018966
0.468	0.07259594033637938	0.1011649477673591
0.47	0.0726400416131234	0.1011666880505683
0.472	0.07287468968056537	0.1013270831868714
0.474	0.07276937654103038	0.1013417627714705
0.476	0.07297824345033338	0.1014818691219517
0.478	0.07301925004800738	0.101552466877864
0.48	0.07314099442475137	0.1016427550665411
0.482	0.07313707575498438	0.1016173776543139
0.484	0.07322993061544938	0.1016970602147067
0.486	0.07328878076893738	0.1017374683140595
0.488	0.07354841605498438	0.1019462700867552
0.49	0.07355446705498438	0.1020316327281441
0.492	0.07363548545730937	0.1020638805232242
0.494	0.07373147598986837	0.1021340327970826
0.496	0.07373560990382137	0.1022046715454366
0.498	0.07381405024335638	0.1022699628634812
0.5	0.0738141267735884	0.1022862280674305
0.504	0.07400701334103037	0.1024642128694142
0.508	0.07420978098289137	0.102723578209824
0.512	0.07433671851777537	0.1027539397576806
0.516	0.07457514245033339	0.1030338412826794
0.52	0.07465596062707738	0.1031773540607505
0.524	0.07484589327591437	0.1032915408983562
0.528	0.07508262655730936	0.1035341362100615
0.532	0.07526189907126339	0.1036851977705327
0.536	0.07538737209219337	0.1038731440065353
0.54	0.07560102572242638	0.1040576276939951
0.544	0.07569294658056538	0.1041680547730982
0.548	0.07597080935265837	0.1044374252266169
0.552	0.07616979215265837	0.1046408950733628
0.556	0.07638896843637938	0.1048223817160652
0.5600000000000001	0.07651153483405439	0.1050557824168141
0.5639999999999999	0.07676420479684438	0.1053055723309776
0.5679999999999999	0.07684755998289138	0.1054296012623173
0.572	0.07704398457358838	0.1056296618583482
0.576	0.07741327012940237	0.1059500744638335
0.58	0.07754719927591437	0.1061486460242688
0.584	0.07782250104568238	0.10639823373931
0.588	0.07798727121777538	0.1065737392997444
0.592	0.07817938949917039	0.1068339728936459
0.596	0.07834280574335636	0.1069896605540636
0.6	0.07865490141544938	0.10734593281771
0.604	0.07893536087126338	0.1075903226637856
0.608	0.07899942999684438	0.1077587677124089
0.612	0.07926413526893737	0.107992642909039
0.616	0.07943444065498438	0.1082136459336464
0.62	0.07962406834800739	0.1083620683305901
0.624	0.07982495598289138	0.108627331224141
0.628	0.08012491027824038	0.108915011221005
0.632	0.08029528745265838	0.109205111851129
0.636	0.08055306527358838	0.1094828024735075
0.64	0.08085256582940238	0.109838952923806
0.644	0.08116212271312337	0.1101564514531769
0.648	0.08136295750149537	0.1104719600193409
0.652	0.08166746536661237	0.1107245758777139
0.656	0.08185574756428637	0.1110283647888393
0.66	0.08217607745265838	0.1114379852443977
0.664	0.08248148526661238	0.1117197338559501
0.668	0.08265606173870538	0.111948861777333
0.672	0.08295976591079839	0.1122453503228986
0.676	0.08321963731079837	0.1126325159399663
0.68	0.08344271667358838	0.1128540500845787
0.6840000000000001	0.08367906048289137	0.1131650474172886
0.6879999999999999	0.08389745613870538	0.1133949572513921
0.6919999999999999	0.08425455396893738	0.113774548863018
0.696	0.08450906192707737	0.1140421371233575
0.7	0.08461952232707737	0.1142477458167038
0.704	0.08495720992707739	0.1145999730265695
0.708	0.0852073371247514	0.1149070036312859
0.712	0.08552400273172837	0.1152666764439372
0.716	0.08574464620614738	0.1154933789735529
0.72	0.08589069852010037	0.1157733766457751
0.724	0.08619038382242636	0.1160978705333724
0.728	0.08649093039917037	0.1163703390362313
0.732	0.08673797587591436	0.1167089328882592
0.736	0.08690062967824036	0.1168733854037569
0.74	0.08728216645498438	0.1171739430547428
0.744	0.08734110673405437	0.1173129288838836
0.748	0.08764749022475138	0.1176435033453978
0.752	0.08786684137126338	0.1180040649237032
0.756	0.08819248715033338	0.1182625554191591
0.76	0.08848618940614736	0.1186368337708639
0.764	0.08871371808056537	0.1189256018025969
0.768	0.08897868460149538	0.1192290113994837
0.772	0.08916133137126339	0.1194523653335186
0.776	0.08960371027358838	0.1198757501858723
0.78	0.08985494926196139	0.1201687964681516
0.784	0.09005532743172838	0.1203850455762168
0.788	0.09024394919219339	0.1206286715847396
0.792	0.09066992600382137	0.1210531217052462
0.796	0.09085215173870538	0.1213294841987459
0.8	0.09118010229451937	0.1216369861993954
0.804	0.09134747182475139	0.1218607912357511
0.8080000000000001	0.09168465427358838	0.1222605353187002
0.8120000000000001	0.09198065924335638	0.1225298360183711
0.8159999999999999	0.09207131293637938	0.1227611864223838
0.82	0.09252894623637939	0.1231502328663835
0.824	0.0927842146294024	0.1234236766201415
0.828	0.09304490111777536	0.1237584070373542
0.832	0.09319318072707737	0.1240390069598688
0.836	0.09355920373172838	0.1243192456553489
0.84	0.09393967805033338	0.1246871467767322
0.844	0.09422438745498438	0.1250053984301059
0.848	0.09450988770847238	0.1253083816345407
0.852	0.09485126589684438	0.125605208563253
0.856	0.09510263090382137	0.125894919014244
0.86	0.09539672971777538	0.1261387812412186
0.864	0.09551708146661239	0.126395471284385
0.865	0.09538000541352082	0.126128472948758
0.868	0.09575878768289138	0.1265975945440774
0.87	0.09581513266833863	0.126488628875585
0.872	0.09587342948056538	0.1267440604504365
0.875	0.09615248651823503	0.1270893548842797
0.876	0.09610904651544938	0.1270606470549995
0.88	0.09657388196696433	0.1275512436776983
0.88	0.09642013537273413	0.127397498648294
0.885	0.09697851175169248	0.1280268564778766
0.89	0.0971711028941836	0.1284446787845311
0.895	0.09761086206676048	0.1289868174563188
0.9	0.09793689458034803	0.1295232688713832
0.905	0.09830747862748265	0.1299770503615945
0.91	0.09865088390273424	0.1304709339229012
0.915	0.09899306577063363	0.1309665524792921
0.92	0.09947045797144552	0.1314730111364336
0.925	0.09986250892927176	0.1320827578089308
0.93	0.1002249731540189	0.1325579286155268
0.9350000000000001	0.1005837097418159	0.1331169455026337
0.9399999999999999	0.1010038917977564	0.1337049358902728
0.945	0.101539528792127	0.1343095753083035
0.95	0.101887797023099	0.134785716961208
0.955	0.102289355068003	0.1354266748432164
0.96	0.102831340061623	0.1360295319322987
0.965	0.1031909803557249	0.1366005065055762
0.97	0.1035933356218799	0.1371968194146946
0.975	0.1040304495114029	0.1378153548153035
0.98	0.1044396900713832	0.1384027945505346
0.985	0.1049543654826881	0.1391169207849466
0.99	0.1054180925141078	0.1397207045190198
0.995	0.1057878082773572	0.1403059143607382
1	0.1062787075444994	0.140946570214665
1.005	0.1067593958328213	0.1416007755576179
1.01	0.1072440279222225	0.1423215280706351
1.015	0.1077459705786058	0.1429976189778659
1.02	0.1081494225384893	0.1436678657170326
1.025	0.1085661791260731	0.1443233617861073
1.03	0.1090851010882385	0.1450100894536576
1.035	0.1095966682120199	0.1457592063156557
1.04	0.1100234515188895	0.1464076856736303
1.045	0.1105402712796145	0.14717859089374
1.05	0.1111356518338975	0.1479695341674667
1.055	0.1115535399461159	0.1486150106555497
1.06	0.1120499968610368	0.1494138209328624
1.065	0.1125969762188004	0.1501795114998718
1.07	0.1131339736044449	0.1509959693287221
1.075	0.1136799608695912	0.1517760412877524
1.08	0.114160379609996	0.1525588333748462
1.085	0.1147034212311728	0.1534564219882608
1.09	0.115271923838039	0.1542378921995161
1.095	0.1159026310836061	0.1551331224426541
1.1	0.1163534393674999	0.1559471709057358
1.105	0.1168333253262608	0.1568079535368735
1.11	0.1174453611758639	0.1577678371658768
1.115	0.1180090356099271	0.1585610525451153
1.12	0.11861099270955	0.1593876856647394
1.125	0.1192195854741202	0.1603482879790301
1.13	0.1197487414344504	0.1613448460304652
1.135	0.1203621964693175	0.1623228331826428
1.14	0.1209351963967365	0.1632942722740646
1.145	0.1214453619979377	0.1642249583802159
1.15	0.1221455018508022	0.1653427018927601
1.155	0.1228474868345336	0.1663663211731356
1.16	0.1234439491106342	0.1673888921206404
1.165	0.1241055808349477	0.1684823074513517
1.17	0.1246662800352513	0.1695593593483603
1.175	0.1253754149193474	0.170606675877123
1.18	0.1259316173542181	0.1716840831852846
1.185	0.1266131431869119	0.1728051689977319
1.19	0.1272578052705555	0.1739442117189869
1.195	0.1279290869443461	0.1750839352619441
1.2	0.1286970105577231	0.1762720538387854
1.205	0.1292966586180267	0.1774472694150857
1.21	0.1301412214538025	0.1786462588423693
1.215	0.1307881287781807	0.1798819239804461
1.22	0.1315936017281729	0.1811935791838057
1.225	0.132254451216664	0.1824410932779969
1.23	0.1330924740170286	0.183729330005779
1.235	0.1338946731299558	0.1850802646211684
1.24	0.1346884371715121	0.1863623212249401
1.245	0.135504609159006	0.1877583113232647
1.25	0.1362869197633948	0.1891440661249741
1.255	0.137030200116573	0.1904268984481967
1.26	0.1379909905814547	0.1919041540811207
1.265	0.1387583843515723	0.1932609497040392
1.27	0.1396679522147439	0.1947904003152132
1.275	0.1405846474301201	0.1962242487363946
1.28	0.1414223175793707	0.1976980976073021
1.285	0.1423595423060299	0.1992473898677442
1.29	0.1432579958330735	0.2007442178821351
1.295	0.1442099595891944	0.2023288486564896
1.3	0.1450718573979841	0.2038544197127821
1.305	0.1460594743502396	0.2053901702768219
1.31	0.1468862937303492	0.2068453182647069
1.315	0.1479288676792594	0.2085893412241095
1.32	0.1488711479760063	0.2101466211645663
1.325	0.1500124218652201	0.2119111047334734
1.33	0.1509976166817941	0.2135122824606372
1.335	0.1519842272143056	0.215147295502175
1.34	0.1531071390602993	0.2168292451163089
1.345	0.1543088606765261	0.2186009643680213
1.35	0.1553740165081813	0.2202556998379484
1.355	0.1563996558146365	0.2219590778992074
1.36	0.1575443387731191	0.2237006303278224
1.365	0.1585412591465047	0.2253164838254704
1.37	0.1597901746948455	0.2271881552836761
1.375	0.1609909947255702	0.2289008579173584
1.38	0.162169912844497	0.230686575051089
1.385	0.1633555619315623	0.2324149696214738
1.39	0.1647149773153602	0.2343027303419486
1.395	0.1662789957721783	0.2365199897865362
1.4	0.167493728051118	0.2381791633357647
1.405	0.1687484233219073	0.2398405103408922
1.41	0.1701125944981171	0.2416745967202728
1.415	0.1715135403350829	0.2435249480526766
1.42	0.1729842402630749	0.2453899035534782
1.425	0.1743346534513031	0.247169347872795
1.43	0.1756798123950108	0.2489490198471593
1.435	0.1772860963224078	0.2507786962262009
1.44	0.1786554349951149	0.2526457408667653
1.445	0.1803287170908345	0.2547445009735254
1.45	0.1816633388174672	0.2563203324094533
1.455	0.1842969184626987	0.2596953129355734
1.46	0.1854251989497685	0.2610738409466116
1.465	0.1869888883240023	0.2628691967249296
1.47	0.1884900666237559	0.264616944801484
1.475	0.1899694017371107	0.2663746820224379
1.48	0.1916878177852819	0.268255011721191
1.485	0.193406740857463	0.2701690015735986
1.49	0.1952326587080502	0.2719325602187598
1.495	0.1969841929188208	0.2738738294860751
1.5	0.1986334783562417	0.2756752262929356
1.505	0.2005815139348137	0.2776944918740092
1.51	0.2026293575916143	0.2798283612929325
1.515	0.2047471992496307	0.2819326273509229
1.52	0.2065878648425657	0.2837477700849711
1.525	0.2083964222590562	0.2854082147682143
1.53	0.2102526443227793	0.2870906794432014
1.535	0.2120395412521523	0.288808551156443
1.54	0.2140091100431249	0.2906356798125545
1.545	0.2156694836761051	0.2919623842005756
1.55	0.2181086134159649	0.2942918523713662
1.555	0.2201110922972621	0.2960587774734372
1.56	0.2222027670630202	0.2978278661776733
1.565	0.2241320464931114	0.29951002937985
1.57	0.2262251167459264	0.3012753611470803
1.575	0.2284947182505376	0.303271105304151
1.58	0.2306999502090061	0.3050943521818271
1.585	0.2329997667248415	0.3070139920675992
1.59	0.2352184107231514	0.3089145518541658
1.595	0.2375372806418624	0.3107423050953871
1.6	0.2398715636499674	0.3126978345551741
1.605	0.2423080347415899	0.3146977038519862
1.61	0.2447355064107358	0.3167366796457771
1.615	0.2471703817609026	0.3187424062458957
1.62	0.2495141905936022	0.3205649035440223
1.625	0.2519670112563119	0.3225441437757566
1.63	0.2543922052222489	0.3246543259081689
1.635	0.2569799169915734	0.3266092677561144
1.64	0.2595823947217889	0.3288081418047907
1.645	0.2620908609648321	0.3308276386816987
1.65	0.2646161750865582	0.3328078890542803
1.655	0.2672970294077513	0.3350682957635068
1.66	0.2701728617455237	0.337353290651577
1.665	0.2727110783268133	0.3394085827214012
1.67	0.275469359731398	0.3416381268451886
1.675	0.2782553190274417	0.3439766231499401
1.68	0.2810135774129907	0.3462278210167298
1.685	0.2837811112542972	0.3484389503739475
1.69	0.2867553434403142	0.3508964721577817
1.695	0.2893655236085471	0.3530975995608419
1.7	0.2923303752883459	0.3555722683874339
1.705	0.2951270680228658	0.3577362832691435
1.71	0.2981697604768198	0.3603734239190972
1.715	0.301197541888846	0.3629203952501759
1.72	0.3042020497196243	0.3653842852440609
1.725	0.3069884313570201	0.3675722363896055
1.73	0.3101287852544142	0.3702055676287119
1.735	0.31281830374611	0.3724077921874926
1.74	0.3163439115301044	0.3755633589820396
1.745	0.3193031398702656	0.3781428342587261
1.75	0.3223760390604251	0.3806747341210029
1.755	0.3253258429529847	0.3830812958334555
1.76	0.3280799652544182	0.3853413048365026
1.765	0.3310823973044263	0.3879748928713412
1.77	0.3339630614528424	0.390368529546131
1.775	0.3370064349237427	0.3929090708790036
1.78	0.3398426920142564	0.395295306607525
1.785	0.3428762336556834	0.3978897508776454
1.79	0.3458185718343783	0.400370021247805
1.795	0.3488095374323072	0.4029477930044765
1.8	0.3517161427096948	0.4053322716083513
1.805	0.3545615762559541	0.4078435249240162
1.81	0.3576519700097566	0.4105208504710846
1.815	0.3606507633461231	0.413005888765492
1.82	0.3632946876867021	0.4153314131974299
1.825	0.3663038737648746	0.4179386456786539
1.83	0.3692804974964664	0.4204820734005673
1.835	0.3723040365994537	0.4231193342177773
1.84	0.3749707548689105	0.4254237726784499
1.845	0.3778258336730161	0.4279545167037376
1.85	0.3805131676760741	0.4302240915640242
1.855	0.3830742970339888	0.4323758200095389
1.86	0.3859722146300674	0.4348962198921729
1.865	0.3887794545935896	0.4372967668869192
1.87	0.3915070033323587	0.4396985376629143
1.875	0.3941475649058115	0.442035805607585
1.88	0.3966654597036875	0.4441696669904133
1.885	0.3993526733616601	0.4465009486300033
1.89	0.4017048608455765	0.4485258269147478
1.895	0.4042786327031116	0.4507527088949301
1.9	0.4065174954653566	0.4527250502173537
1.905	0.408892878552854	0.4547850854384392
1.91	0.411217083216293	0.4568016285965465
1.915	0.4135737449962922	0.4587973871733666
1.92	0.4155562147707937	0.46046283144148
1.925	0.417750757276083	0.4624163129572451
1.93	0.4195676417825244	0.463978617482883
1.935	0.4218330078732967	0.465873272681552
1.94	0.4237289932660978	0.4675411571868745
1.945	0.4254519269121489	0.4689561257619461
1.95	0.4270843046390373	0.4703180568467392
1.955	0.4291017291970197	0.4720326419702514
1.96	0.4306719166519553	0.4733027834348917
1.965	0.4322770082647194	0.4746663548817434
1.97	0.4336682054577654	0.4757998248050431
1.975	0.435181808837195	0.4770170788246395
1.98	0.43644989373688	0.4780336462475238
1.985	0.4377484813862296	0.479135505251396
1.99	0.4390857094736589	0.4801811904452059
1.995	0.4401507171130517	0.4810137353191526
2	0.4411686145744517	0.4817826751921226
2.005	0.4434141227141504	0.4838850577350595
2.01	0.4430899476181102	0.4831681860325899
2.015	0.4438585953899182	0.4837037224151133
2.02	0.4445280988398753	0.484077632309306
2.025	0.4453121715073695	0.4846448275286315
2.03	0.4460289128765947	0.4851226967143435
2.035	0.4468903224402505	0.4857402467486993
2.04	0.4472795077993468	0.4858392861923487
2.045	0.4479515259061271	0.4862908868245795
2.05	0.4484037984440528	0.4866308579840024
2.055	0.4485629242308536	0.4864888264646645
2.06	0.4493563360262671	0.4871899588370645
2.065	0.4466553089485801	0.4842116083562485
2.07	0.4452409023237389	0.4824726714318098
2.075	0.4445228948112688	0.4815956984143417
2.08	0.4435687571206718	0.4803704228507071
2.085	0.4426251956988406	0.4792427748636814
2.09	0.4416226567730489	0.4779942408781432
2.095	0.4407704757174937	0.4770075368523452
2.1	0.4400041521292166	0.476012230942047
2.105	0.4389114695750332	0.4747121658189227
2.11	0.4382458890376705	0.4738412519057857
2.115	0.4367534003727927	0.4721554821501822
2.12	0.4356975657475545	0.4708323749397526
2.125	0.4347418848093237	0.4696711762060055
2.13	0.4338094217548028	0.4684963241831597
2.135	0.4329064017424327	0.4674456525642285
2.14	0.4320653770350237	0.4663915253625907
2.145	0.4311110042719223	0.4653082172930659
2.15	0.4299124147968464	0.46391171234921
2.155	0.4288678479918555	0.462661190988185
2.16	0.4277264955948462	0.461315171720219
2.165	0.4266746272801491	0.4601090164016045
2.17	0.4254464472972252	0.4587028351918347
2.175	0.4242429242101033	0.4573112164647132
2.18	0.4228085958065024	0.455747746993765
2.185	0.4214316070865254	0.454285524390949
2.19	0.4202597765112894	0.4529028988721969
2.195	0.4188047770320447	0.4512447165522375
2.2	0.4174618013966241	0.4497441990474403
2.205	0.4160243279936764	0.4481759223898054
2.21	0.4145855019917316	0.4466102134669936
2.215	0.413008888316888	0.4448596208724512
2.22	0.4114437771116788	0.4431174293948167
2.225	0.4100499081432338	0.4415920868277534
2.23	0.4084871251335119	0.4398544436304227
2.235	0.4069288797973862	0.4382232623759545
2.24	0.405298242585015	0.436389736251705
2.245	0.4038005192427506	0.4347694881386983
2.25	0.4022975907720436	0.4331427773166485
2.255	0.4005391378100923	0.4312334699114759
2.26	0.3989390534046017	0.4294662948716788
2.265	0.3976125972778776	0.4280281009688369
2.27	0.3959370131543341	0.4262121976396929
2.275	0.3942088341724466	0.4243845610981259
2.28	0.3925534049591354	0.4225368651335396
2.285	0.3907201695726878	0.4206032270645765
2.29	0.3892953840470297	0.4190540248649317
2.295	0.3876233061863348	0.417241646495924
2.3	0.3859712520096267	0.4155165672324073
2.305	0.3844300526565257	0.4138057847778059
2.31	0.3828376486424224	0.4120553528970669
2.315	0.381330970155606	0.4105189448972004
2.32	0.3796307542852087	0.408622297371845
2.325	0.3778206313282844	0.4067296645498615
2.33	0.3759027457986296	0.404596645510454
2.335	0.373965376100076	0.4025231340663828
2.34	0.3723772375034192	0.400856153326602
2.345	0.3711333820610209	0.3995330764811131
2.35	0.369684254174091	0.3979188808495608
2.355	0.3679731525528117	0.3961234968331225
2.36	0.3666336160156087	0.3946781693709115
2.365	0.3650115382745064	0.3929155370300535
2.37	0.3632530012113961	0.3910644708381747
2.375	0.3616495954684956	0.3893661969167568
2.38	0.3602843402388764	0.3878631641092986
2.385	0.3586061357955853	0.3860916273475753
2.39	0.3569406190053774	0.3843165094783842
2.395	0.3554703807150839	0.3826697389983665
2.4	0.3542242259817176	0.3813824944553943
2.405	0.3526358887918992	0.3796387229132812
2.41	0.3509312156003899	0.3777989933355317
2.415	0.3494916799593777	0.3762459712486371
2.42	0.3479795412905917	0.3746623833548097
2.425	0.3464586611140283	0.3730686291030641
2.43	0.3449148884690345	0.3713781660121609
2.435	0.3432771043511775	0.3695923413462482
2.44	0.3416814793985538	0.3678616094571538
2.445	0.3404783957063521	0.3665704646585444
2.45	0.339003892704277	0.3649222185935364
2.455	0.3373296331899916	0.3632108995430737
2.46	0.3361433616983418	0.361891602098077
2.465	0.3346046438799368	0.3602203918611022
2.47	0.3333291735277251	0.358882545213903
2.475	0.3316895382887943	0.3570950814890742
2.48	0.3303900100488378	0.3557100178637045
2.485	0.329016394865471	0.3542091657048275
2.49	0.327823764372944	0.3529475258858478
2.495	0.326506135826987	0.3515082036726713
2.5	0.324982914570792	0.3498551157302363
2.505	0.3236085789844955	0.34837360716747
2.51	0.3223949929052545	0.3470759340028426
2.515	0.3213614967924566	0.3459258809949914
2.52	0.3201437108032983	0.344590304806155
2.525	0.3186737708251176	0.3430544595565756
2.53	0.3176176639527082	0.3418209765376732
2.535	0.3162958597120968	0.3404347479584856
2.54	0.3150855746842393	0.3390918581540531
2.545	0.3139533154690961	0.337834630787598
2.55	0.3127369595271597	0.3365619368283215
2.555	0.3115086444447364	0.3351662431857116
2.56	0.310372280696406	0.3339113309246139
2.565	0.3092883002084445	0.3327590510198142
2.57	0.3080170706430757	0.3313836047121874
2.575	0.3069666862458357	0.3301692404414409
2.58	0.3057638171359348	0.32883720562165
2.585	0.3046732930016409	0.3276785541347626
2.59	0.3036680128290732	0.3265464609819975
2.595	0.3024769836820688	0.325241341837598
2.6	0.3018071400380027	0.3244483688340474
2.605	0.3012984796044466	0.3238402814203453
2.61	0.3000552924556641	0.3223927783353239
2.615	0.2990624557575957	0.3212971044200404
2.62	0.2977876260963998	0.3198785296951486
2.625	0.2965440941410678	0.3184037284868829
2.63	0.2944413278352616	0.3161342372909582
2.635	0.2940754149801658	0.3155181521804027
2.64	0.2923788657088202	0.3136924336474668
2.645	0.290447182531537	0.3114269013344375
2.65	0.2889397368227302	0.3096492777798933
2.655	0.2863277911531961	0.3068008802312648
2.66	0.284167100755293	0.3041702518178317
