# Supplementary material for: Solution structures in alkali nitrates and nitrites at high concentrations
Source: RSC Adv. 2026 Mar 10;16(15):13347–57. doi: 10.1039/d5ra07630g (PMC12973280; doi:10.1039/d5ra07630g)
Supplement: RA-016-D5RA07630G-s001 [file RA-016-D5RA07630G-s001.zip › MNOx_SAXS/SAXS_SEN_G02_153_3rej_avg_sub.dat]

Qvector_A	Intensity	Uncertainty
0.00337528505	-0.6836472147734911	7.606110260618621
0.00347622402	2.462906341178895	15.6704878369549
0.00358018161	0.1836892197502973	12.56278567432374
0.00368724807	-0.5070653016783027	11.07524767886072
0.0037975164	-0.3584725619163542	9.250758528613256
0.00391108233	-8.283234185725885	8.525751307424722
0.00402804449	1.199153495226497	9.636661888914329
0.00414850444	0.3936205228455485	7.742483541842655
0.00427256678	-0.948748513821112	5.782749909115807
0.00440033924	-0.1534952990592116	4.733239779543547
0.00453193279	-0.5347974681068326	4.450471242769528
0.00466746167	-0.378411241440161	4.05524624288012
0.0048070436	-0.3476201295354011	3.502851924677354
0.00495079976	-0.2053757895354016	3.101098072930064
0.005098855	-0.2896567231068308	2.93926010427092
0.00525133787	-0.1457259073925408	2.578496847298758
0.0054083808	-0.1745738073925409	2.400306477212113
0.00557012014	-0.1878610983449209	2.159257343752374
0.00573669635	-0.1012343342973012	1.891854585858094
0.00590825408	-0.1151981616782611	1.777927115177717
0.00608494229	-0.07316129763064128	1.586763023961287
0.00626691442	-0.04783076763064109	1.501323394343795
0.00645432849	-0.02513313620207103	1.320384624011817
0.00664734723	-0.01167857548778106	1.209855294480706
0.00684613826	0.000703202131268732	1.108243447663064
0.00705087419	0.007251832226498944	1.007931929753443
0.00726173282	0.02448435022650386	0.946399600061079
0.00747889725	0.03544360603602792	0.8541246244329127
0.00770255604	0.02171911705983698	0.7885367051497603
0.007932903430000001	0.04905577353602797	0.7524669672559924
0.00817013942	0.047717058440789	0.6477905381849717
0.008414470029999999	0.05075238920269398	0.6311137272366657
0.00866610743	0.06269900122650396	0.5738048556688068
0.00892527012	0.06134536401221791	0.5155998268959796
0.009192183160000001	0.06364074972650391	0.4937115698478186
0.00946707831	0.06670194827412296	0.4577214681072732
0.00975019429	0.07140354141697997	0.4186940099420358
0.0100417769	0.06672539560745594	0.3958100785702842
0.0103420795	0.07967406484555095	0.3704809355181003
0.0106513626	0.07633064253602795	0.3474628293387032
0.010969895	0.07908462798840793	0.323471732957145
0.0112979532	0.0731817841550749	0.3032935370755458
0.0116358221	0.07837687489316997	0.2845786403297013
0.011983795	0.07492806694078899	0.2731381305570548
0.0123421742	0.07942019377412296	0.2533557558066068
0.0127112709	0.07861868272650394	0.2378146913938656
0.0130914055	0.07545229194078892	0.2277640441296689
0.0134829081	0.0777878496550749	0.2161329534769563
0.0138861187	0.0795841788931699	0.2073827996648357
0.0143013875	0.0782675677026939	0.1992726301945087
0.0147290751	0.07769570244078888	0.1924807050354234
0.0151695527	0.07711929844078892	0.1833888987317798
0.015623203	0.07742703727412291	0.1789601228539943
0.0160904199	0.07758111201697991	0.1706309320741929
0.016571609	0.07711757823126592	0.1658071746986958
0.0170671882	0.07819268235507493	0.1607760502975425
0.0175775879	0.0773041417026939	0.154648254657314
0.0181032512	0.07820897149793191	0.1514880343526555
0.0186446347	0.07744809589793192	0.1473262492001581
0.0192022084	0.07790239407412292	0.1435074633041359
0.0197764565	0.0780050750122179	0.1402742721402002
0.0203678777	0.0766644420598369	0.1368354232783758
0.0209769856	0.07588862910745592	0.1334695455200199
0.021604309	0.0755105626407889	0.1309419552786926
0.0222503927	0.07556323576936093	0.1286378652490047
0.0229157978	0.07394198009316991	0.1248874218211791
0.023601102	0.07414361267412292	0.1232480309687175
0.0243069004	0.0743455050169799	0.1221805780762964
0.025033806	0.0747431897598369	0.1210269072813515
0.0257824499	0.0749345627169799	0.1198283769569528
0.0265534822	0.0756575019074559	0.1191054295407474
0.0273475726	0.0746891423312659	0.1179570056135365
0.0281654104	0.0750493162312659	0.1171153976264712
0.0290077059	0.07479464052174192	0.1160940975639986
0.0298751906	0.07466269143602791	0.1153213081062909
0.0307686176	0.07481210868364691	0.114957975748155
0.0316887629	0.07403498067412292	0.1141418704364842
0.0326364254	0.0742992149122179	0.1138933457588902
0.0336124281	0.07462550235983689	0.1134301737215669
0.0346176184	0.07408086420745591	0.1124907908907986
0.0356528693	0.07428625423602792	0.1124884545339902
0.0367190796	0.0744227169217419	0.1120724501403438
0.0378171754	0.07409405664555091	0.1116986167754099
0.03894811	0.0737144359741229	0.1111109701732396
0.0401128656	0.07368449249793191	0.1105509732739556
0.0413124536	0.0734958270169799	0.1097737663081585
0.0425479156	0.07373620040269391	0.1098385747213459
0.0438203245	0.0737014594455509	0.1094523978793593
0.0451307852	0.07340013116936089	0.1088286152577715
0.0464804357	0.07343123180269391	0.1086874973031381
0.0478704478	0.0729737729693609	0.1083717201177323
0.0493020288	0.0734501359407889	0.1081688046092998
0.0507764216	0.07329738790745591	0.1081950610418645
0.0522949066	0.07284889183126589	0.1077414141918194
0.0538588024	0.0728873407169799	0.1076021640589262
0.0554694669	0.07312232588364689	0.1075359319669928
0.057128299	0.07308862717888491	0.1073470816659803
0.0588367389	0.0728685920312659	0.1071679908240968
0.0605962702	0.07276398740269389	0.1070740493898492
0.0624084209	0.07299174217412292	0.1070085967624193
0.0642747645	0.07256294548840891	0.1066699341376041
0.0661969218	0.07291566531697991	0.1069380124906882
0.0681765617	0.0727541985122179	0.1065749642572842
0.0702154034	0.07277459663602791	0.106524868049676
0.0723152173	0.07251751106459892	0.106294351611162
0.0744778269	0.0725398753407889	0.1062411854956779
0.0767051099	0.07257186977888491	0.1060207520638446
0.07899900059999999	0.07253228429316991	0.1059736470128699
0.0813614907	0.07230365922174191	0.1057867278751486
0.0837946319	0.07236607421221791	0.1057542414313396
0.086300537	0.07217158133602788	0.1053725068388079
0.0888813819	0.07214108253126589	0.1054869843637147
0.09153940789999999	0.07209767020269391	0.1051773492687668
0.0942769229	0.0721508019645989	0.1052332232771379
0.0970963042	0.0719477261741229	0.1050508532383257
0.1	0.0720057757979319	0.1050176883114899
0.102	0.0720008804645989	0.1048151554204649
0.104	0.07181662716459891	0.1048704839331417
0.106	0.07196794304555092	0.1047513988068165
0.108	0.07166228986936091	0.1047506715707598
0.11	0.07176240357412292	0.1046648333726833
0.112	0.07181854848364691	0.1046302624395875
0.114	0.0718266754979319	0.1047115395309853
0.116	0.07176687585031291	0.1045874953099969
0.118	0.07175250479793191	0.1044777162945112
0.12	0.07157869306459891	0.1043983383671785
0.122	0.07161958845507492	0.1042753468992653
0.124	0.07153457135507491	0.1041112102891722
0.126	0.07136234104078892	0.1039602698855729
0.128	0.07105025491697992	0.1037075561724689
0.13	0.07136557203126592	0.103848042347846
0.132	0.07097926606459891	0.1035374846347839
0.134	0.0710815890360279	0.1035441867418438
0.136	0.07105511380269391	0.1035273874507329
0.138	0.07121596402174191	0.1034858035348151
0.14	0.07104220656459892	0.1034233483630703
0.142	0.07086452428840892	0.1032681582576529
0.144	0.07091475146459891	0.1031762867976628
0.146	0.07073559075031291	0.1031635323911769
0.148	0.0707433291122179	0.1031083422737184
0.15	0.07067164402174189	0.1029998259626728
0.152	0.0705319663407889	0.102888763052655
0.154	0.07081188115507492	0.1029661487936326
0.156	0.07059026197888491	0.1028179569602762
0.158	0.0706183358645989	0.1027531420036653
0.16	0.07050943922174191	0.102626460699664
0.162	0.07048103132650391	0.1024616076218278
0.164	0.0704315631503129	0.1024711481549161
0.166	0.0704481531312659	0.1024419519096573
0.168	0.07026951454555092	0.1022341560760895
0.17	0.07013596045507492	0.1021511282452438
0.172	0.07006256678364692	0.1020089004768858
0.174	0.07004991185507492	0.1019646903496599
0.176	0.06991324102650391	0.1018296515841978
0.178	0.0698895345074559	0.1018514298428539
0.18	0.06972475867888492	0.1015627608971034
0.182	0.06988248794555091	0.1016702946784097
0.184	0.0697559580693609	0.1014359916809604
0.186	0.0696879611074559	0.101435618686132
0.188	0.06960589316936089	0.1012213205763211
0.19	0.06949369907412289	0.1011639649405546
0.192	0.0695664368979319	0.1010331664336823
0.194	0.06935560212650389	0.1008883865281077
0.196	0.06931605037888491	0.100832451908502
0.198	0.06919976445507492	0.1007107862159077
0.2	0.06933782061221792	0.1007763440525013
0.202	0.06926823476936091	0.1005156487844306
0.204	0.06911621084555089	0.1004797226074709
0.206	0.06901839040745592	0.1003163323621033
0.208	0.0689381215788849	0.1001793809640431
0.21	0.06894085568364691	0.1001521115305149
0.212	0.0687388402693609	0.1000725535649849
0.214	0.06876319480269391	0.09999040220833573
0.216	0.06861865329793192	0.0998554537333044
0.218	0.0686686414931699	0.09979433842135042
0.22	0.06864591943602791	0.09976266675658096
0.222	0.0685326124550749	0.09973807754545762
0.224	0.06849929211697992	0.09953756395501277
0.226	0.06845786897412293	0.09949659641168543
0.228	0.06852047495507491	0.09940978792953371
0.23	0.06834124801221791	0.09920270608860904
0.232	0.06820710238364691	0.09921500181070028
0.234	0.06811541326936091	0.09909080298096873
0.236	0.06815393340269391	0.0991423693496882
0.238	0.0680520170312659	0.09907819767611624
0.24	0.0680066118074559	0.0990539256247667
0.242	0.0681037617169799	0.09901365343208537
0.244	0.0679464511884089	0.09883210395273288
0.246	0.06799232448840889	0.0988224368358544
0.248	0.06804974041697989	0.09875569735978168
0.25	0.06792884859793191	0.09853974861214379
0.252	0.06782041641221789	0.09860050960406176
0.254	0.06779818883126591	0.0985192975381067
0.256	0.06787501515507492	0.09848671538440956
0.258	0.06768589271221791	0.09827108701069102
0.26	0.06774015295507491	0.09832689845638849
0.262	0.06759733879316993	0.09817770108282073
0.264	0.06756311038840891	0.09810397726314687
0.266	0.0673553770265039	0.09791742886478773
0.268	0.06740907955983691	0.09787138646439937
0.27	0.0673166469360279	0.0977692614885349
0.272	0.06733549996459889	0.09777331828323998
0.274	0.06735186658840889	0.09770504509100884
0.276	0.0671746409550749	0.09754470665190508
0.278	0.06725914904078889	0.09754108149243999
0.28	0.06702284079793192	0.09739001268788466
0.282	0.06715374819555091	0.09737532691516605
0.284	0.06691823093602792	0.09716396339715178
0.286	0.06691476640507492	0.09716420740014613
0.288	0.0667146953979319	0.09705441118018171
0.29	0.06677513539793191	0.09698189539122073
0.292	0.06670989472174192	0.09684338036344535
0.294	0.06648866413840891	0.0966705917895137
0.296	0.06655215726221791	0.0966252602285136
0.298	0.06653323849555091	0.09659039309091282
0.3	0.06653559459316992	0.09649171981050085
0.302	0.06638222052174192	0.09636445598393521
0.304	0.06632744634078891	0.09628591548951952
0.306	0.06620533374793219	0.09621742643108092
0.308	0.06619927776459891	0.0961251763797894
0.31	0.0662103684907894	0.09603361824248534
0.312	0.06604736011221791	0.09589195427713874
0.314	0.06594038137650371	0.09588039581597532
0.316	0.06600665491697991	0.09581583602356129
0.318	0.06600007996459892	0.09571271595012149
0.32	0.065874880509837	0.09561302979776597
0.322	0.06570004361221801	0.09545645510518329
0.324	0.0656437999145989	0.09538707213723674
0.326	0.06557322619793221	0.0953238775420641
0.328	0.06567904222888461	0.09529916433593785
0.33	0.0655827570550751	0.09523052510942384
0.332	0.06555894964555131	0.09515286315648452
0.334	0.0655623880622179	0.09508662901342556
0.336	0.06534611510031321	0.09497417453590731
0.338	0.06542843368364649	0.09498112835746614
0.34	0.0652778274431703	0.09479133697906196
0.342	0.06527038417888462	0.09477579208634841
0.344	0.0652469995360275	0.09468904240093146
0.346	0.06503400994555131	0.09456025828568625
0.348	0.06495493918602752	0.09448382976285495
0.35	0.06503851429078941	0.09446710481727924
0.352	0.06496348428126561	0.09435443718630952
0.354	0.06497118952650371	0.09429223610144936
0.356	0.0648870218931703	0.09417926518534347
0.358	0.06488205384078941	0.09414925472724353
0.36	0.0648193903503132	0.09404396399301178
0.362	0.06476641370031321	0.09396062945441731
0.364	0.06479350245745602	0.09391554673016096
0.366	0.06478086112888459	0.09387170712386848
0.368	0.06471463774793221	0.09374830769501305
0.37	0.0645126590431703	0.0936622521216512
0.372	0.0645045070550751	0.09355531380616294
0.374	0.06450471560031321	0.09356094687080277
0.376	0.06437905893126561	0.09341996671564834
0.378	0.06430521245031322	0.09339240146022364
0.38	0.0641635005217418	0.093236838821282
0.382	0.0641870770003132	0.09316387105579403
0.384	0.06403608672412271	0.09302684467911833
0.386	0.0640995928645989	0.09306150650105673
0.388	0.06390864611697991	0.09285787662041724
0.39	0.06394160257888461	0.09277159309894294
0.392	0.06381032035983701	0.09273998301661072
0.394	0.06378101905269411	0.09272854387522721
0.396	0.0637762251431703	0.09261848327756193
0.398	0.06380733025507512	0.09257871572819509
0.4	0.0637480543765037	0.0925516884026877
0.402	0.06371892886936081	0.09248834676206708
0.404	0.06369400222412271	0.09242668623825252
0.406	0.06366613799793221	0.09236711662340218
0.408	0.06356240879793221	0.09228430575675821
0.41	0.06355848989793221	0.09223338269420679
0.412	0.06358549650269411	0.09218763188423844
0.414	0.06344505547174181	0.09215970626325598
0.416	0.06345043337650372	0.09204791536402152
0.418	0.06329319434793221	0.09197565845956916
0.42	0.06343126008840841	0.09199150783256939
0.422	0.06334554308602749	0.09194863772744506
0.424	0.06327101813840841	0.09186353903367045
0.426	0.0630917129955513	0.09168917231466886
0.428	0.0631168630907894	0.09173523623910414
0.43	0.06302459485031321	0.09161369434623712
0.432	0.0628636460241227	0.09151901474969895
0.434	0.06283010800031322	0.09146352912476965
0.436	0.0628450070193608	0.09145373701713608
0.438	0.06269503674078941	0.09129619490503726
0.44	0.06266485340031321	0.09118275854517953
0.442	0.06252320613602751	0.09117415980937948
0.444	0.06251301281936081	0.09118783863352133
0.446	0.06257822379078941	0.09109115439007108
0.448	0.06243472132888461	0.09106642980736961
0.45	0.0624316756193608	0.09099896702627186
0.452	0.06235923965507512	0.09100790295678757
0.454	0.0623142782622179	0.0909890384273007
0.456	0.06230772715031321	0.09086000144867375
0.458	0.06216971970983699	0.09076148615772775
0.46	0.0621932024050751	0.09074338960835673
0.462	0.06217780381221791	0.09065982313403841
0.464	0.06210189239317031	0.09068368620531413
0.466	0.06208883670269411	0.09063569535188941
0.468	0.0620699355693608	0.09063895449511844
0.47	0.06203880599555132	0.09056546393814083
0.472	0.06202916890031322	0.09048157423200388
0.474	0.06190287271936081	0.09047527088586178
0.476	0.06200481155269411	0.09050844929052411
0.478	0.0618911689169798	0.09042439849389901
0.48	0.0619295449122179	0.09043131928970236
0.482	0.0618184258765037	0.09029874224703133
0.484	0.06184664114555131	0.09031378576257072
0.486	0.06181222821221791	0.09026093130700086
0.488	0.06183008293840841	0.09022795318917383
0.49	0.0617392597979322	0.09021644138639276
0.492	0.06176628901459891	0.09019469908447494
0.494	0.06168423213840841	0.09008680393095903
0.496	0.0615791452741227	0.09004822189955551
0.498	0.06156118303126561	0.09001711064743266
0.5	0.06151300038602752	0.08998511158307772
0.504	0.0615295080788846	0.08998671502255445
0.508	0.0614198310955513	0.08993363591351154
0.512	0.06140858804078941	0.08982581696481158
0.516	0.06134466644317031	0.08980337318438877
0.52	0.06116536277650371	0.08968676425514512
0.524	0.0611280591860275	0.08957371492097894
0.528	0.0611441552907894	0.0895956731425564
0.532	0.06107305207888461	0.08949635909352159
0.536	0.06100074740507511	0.08948652783442601
0.54	0.06101828858602752	0.08947489915023248
0.544	0.06094656137650371	0.08942167884390761
0.548	0.06083366212650369	0.08930028754785101
0.552	0.06077501548126561	0.08924612791881081
0.556	0.06082156006936081	0.08925498275519897
0.5600000000000001	0.06064793244078941	0.08919218943810421
0.5639999999999999	0.06070179187174181	0.08924316870823887
0.5679999999999999	0.060591517959837	0.0891735687969773
0.572	0.06057391785031321	0.08915960478417959
0.576	0.06054188674078941	0.08907870084524717
0.58	0.0605190657241227	0.08912052242684319
0.584	0.0605282973169798	0.08910404005353501
0.588	0.060503970357456	0.08909044863067264
0.592	0.06036037870031321	0.08901497249303686
0.596	0.060400141207456	0.08904700646792355
0.6	0.06042928992174182	0.08912033231665044
0.604	0.06041955812650369	0.08907453267022039
0.608	0.06031631484078941	0.08907566662298273
0.612	0.06023936887412271	0.0889678908179156
0.616	0.06014926803364651	0.08892848648203011
0.62	0.06017814745269411	0.08891616012698204
0.624	0.06015581923840841	0.08895820716917886
0.628	0.0601821439907894	0.08897225770825604
0.632	0.06010665922888461	0.08901649654307585
0.636	0.06016482116459891	0.08909457137396098
0.64	0.06011898126936081	0.08910538140452677
0.644	0.0601146937455513	0.08910903540332675
0.648	0.0601428604979322	0.08925187579937045
0.652	0.06019337475031321	0.08925049805223466
0.656	0.0602002698931703	0.08937290005063904
0.66	0.060135520607456	0.08939744155038147
0.664	0.0602807968217418	0.08951905883762082
0.668	0.0602192353455513	0.08951205009490612
0.672	0.06032716524317031	0.08961276376381204
0.676	0.06024056176221802	0.08965345461125955
0.68	0.06022375626697981	0.08963510378548309
0.6840000000000001	0.0602623092717418	0.0897483104480792
0.6879999999999999	0.0602989595550751	0.08979647490171484
0.6919999999999999	0.0603893570288846	0.08990936621514049
0.696	0.060354071357456	0.08988716094300737
0.7	0.0602695315169798	0.08989776942726733
0.704	0.06042650293840841	0.09006928059508007
0.708	0.06032155555031322	0.09002123680692203
0.712	0.0604358488241227	0.09017853735417408
0.716	0.06043675220269411	0.09018549987593881
0.72	0.0604854632217418	0.09036815652162904
0.724	0.0605199402717418	0.09042744474243086
0.728	0.0606104823526941	0.09048991103492375
0.732	0.06060370216459891	0.09057468080647045
0.736	0.06052656213602749	0.09049933685554463
0.74	0.06067388344555131	0.09056567762923694
0.744	0.0606906015812656	0.090662440603963
0.748	0.06077101286459891	0.09076704288409816
0.752	0.06071508186459891	0.09085232233302694
0.756	0.06086094661697991	0.0909310316635266
0.76	0.0608932697003132	0.09104393101125836
0.764	0.06096754493840841	0.09117944547989242
0.768	0.06107368317412271	0.09132402682316043
0.772	0.061072354607456	0.09136340548281728
0.776	0.0611930758169799	0.09146513267725342
0.78	0.06124912379555131	0.09156298798354545
0.784	0.0612732168217418	0.09160295205726472
0.788	0.06140968544793221	0.09179442685798168
0.792	0.0614795058503132	0.09186271971226237
0.796	0.06161452943126561	0.0920918797053113
0.8	0.0616807127193608	0.09213761418694921
0.804	0.06177030107650371	0.09228363810267295
0.8080000000000001	0.0617748660788846	0.09235076483820039
0.8120000000000001	0.06195852988364651	0.09250772428912081
0.8159999999999999	0.061969446259837	0.09265933749523228
0.82	0.06209231925507511	0.09271362363882389
0.824	0.06222450417174181	0.09286398384751293
0.828	0.06223087717412269	0.09294440088688513
0.832	0.06231980654078939	0.09316565079504441
0.836	0.06255472894078939	0.09331478863139679
0.84	0.0627036665669799	0.09345115273333164
0.844	0.06281270624793221	0.09359373676442664
0.848	0.06303523334317029	0.09383374990274899
0.852	0.06314621272888461	0.09390018136585149
0.856	0.06319918955745601	0.09399150701506667
0.86	0.0633796798526941	0.09412176500956422
0.864	0.06336202969317031	0.09424045860173748
0.865	0.0632709879483781	0.09402005785314566
0.868	0.0634530189526941	0.0942918719679164
0.87	0.06349454583571522	0.09416860563660556
0.872	0.063556538357456	0.09442722405852999
0.875	0.06362027891586733	0.09455762669732956
0.876	0.06365439811221792	0.09460606794439765
0.88	0.06393296705804226	0.0949107747013892
0.88	0.06363107854502874	0.09460889174878823
0.885	0.06412394609788642	0.09517271158044342
0.89	0.06421059173535013	0.09548458243485333
0.895	0.06445980712227045	0.09583613162275453
0.9	0.06457744664393329	0.09616417763283153
0.905	0.06479943278282113	0.09646934771047776
0.91	0.06503514851511993	0.09685553749764464
0.915	0.0652314900049594	0.09720530551296856
0.92	0.06555998340823951	0.0975628407287963
0.925	0.06572405379443928	0.09794461245915284
0.93	0.0660097837207064	0.09834303930064094
0.9350000000000001	0.06618552140198342	0.09871904820168456
0.9399999999999999	0.06644246565775924	0.09914378756091229
0.945	0.06681555747281104	0.09958587694213021
0.95	0.06709914288341107	0.09999733055795475
0.955	0.06725297424753707	0.1003905587497844
0.96	0.067664504912037	0.1008629501502349
0.965	0.06790903393306524	0.1013188104220488
0.97	0.06817941086157842	0.1017831417920196
0.975	0.06844922263685778	0.1022343729742746
0.98	0.06882135355006652	0.1027846923898371
0.985	0.06908432076556729	0.1032471081541695
0.99	0.06943345435361765	0.1037363000558009
0.995	0.06972393462352772	0.104242271278533
1	0.07004547331481059	0.1047135578397794
1.005	0.07044183543588289	0.1052834368900545
1.01	0.07076126252669923	0.1058389828120849
1.015	0.07110686000162472	0.1063587285505871
1.02	0.07139317636085379	0.1069118307089173
1.025	0.07175537180666873	0.1075127649334914
1.03	0.07216528281110185	0.1080904812431805
1.035	0.072521906960378	0.1086846544719126
1.04	0.07287889986167871	0.1092633374421347
1.045	0.07325977908870815	0.1098982984887578
1.05	0.07368463663344976	0.1105187185304782
1.055	0.07402877384538042	0.1110904453128283
1.06	0.07440359639000739	0.111767614657065
1.065	0.07489539721928407	0.1124781247054023
1.07	0.07525046516796823	0.1131126535540656
1.075	0.07569631282954251	0.1137925868544383
1.08	0.0761231942243612	0.1145218335215375
1.085	0.07646341779532491	0.1152166058497812
1.09	0.07705548709715423	0.116021641776174
1.095	0.07745462118079866	0.1166853023534886
1.1	0.07784374776293944	0.1174376655130503
1.105	0.07824882096875962	0.1182236383245502
1.11	0.07870813406746335	0.1190308016681682
1.115	0.07921660365217806	0.1197688148905766
1.12	0.07976437687898499	0.1205412907322018
1.125	0.08022435653115455	0.1213532880252261
1.13	0.0805776411080998	0.1221739609096861
1.135	0.08118215388439465	0.1231430039844604
1.14	0.08166831414519589	0.1240276019015678
1.145	0.08214446747625671	0.1249242753462348
1.15	0.08267744565105517	0.1258748612314308
1.155	0.08325157022303653	0.1267706203809572
1.16	0.08374887948328816	0.1276940388101303
1.165	0.08429972772974528	0.1286766706074948
1.17	0.08475402904237886	0.1296473272284249
1.175	0.08543195230009244	0.1306634332685365
1.18	0.08589954427643219	0.1316522312895641
1.185	0.08651185812107079	0.1327041065035127
1.19	0.08709016401294806	0.1337767959555933
1.195	0.08765871544395915	0.1348137949900426
1.2	0.08829057740480377	0.1358658468719248
1.205	0.08891203377562928	0.1370628731001941
1.21	0.08966638442214117	0.1381716530143222
1.215	0.09021757521096395	0.1393116094069602
1.22	0.09091478206701671	0.1405149884880425
1.225	0.0914695016702772	0.1416563810579038
1.23	0.09230256830148117	0.1429396609448624
1.235	0.09301324959765811	0.1441990867732316
1.24	0.09367399426601167	0.1453481148805
1.245	0.09439793054849815	0.1466518734621255
1.25	0.09515973044406476	0.1480171232452593
1.255	0.09591997840937248	0.1493169300151613
1.26	0.09668607050941302	0.1505994793257444
1.265	0.09740644952703725	0.1519092637475105
1.27	0.09830390538384402	0.1534266050446004
1.275	0.09913937730804662	0.1547792356108344
1.28	0.09991064064060276	0.1561866729541707
1.285	0.1007900453977876	0.157678147282245
1.29	0.1016636925582665	0.1591501728492684
1.295	0.1025009840926396	0.1606201381332283
1.3	0.1033645270812762	0.1621473495206193
1.305	0.1042502410082162	0.1635811973329991
1.31	0.1051066666784335	0.1650659536436727
1.315	0.1060187501826851	0.1666794918376379
1.32	0.107039942218893	0.1683156762878709
1.325	0.1080604433692399	0.1699593853894365
1.33	0.1090099806236893	0.1715249108464533
1.335	0.110000093134127	0.1731634276860842
1.34	0.1110720500626736	0.1747944181929746
1.345	0.1121490324827795	0.1764414003205329
1.35	0.1132656605047732	0.1781476104271031
1.355	0.114272961487627	0.1798326544314087
1.36	0.1153312575437658	0.1814878157518088
1.365	0.1165213382050023	0.1832968277580774
1.37	0.117574437702343	0.1849726869018728
1.375	0.1189096041328869	0.1868197386074278
1.38	0.1200065275771727	0.1885234561389531
1.385	0.1212589666886328	0.1903186396855062
1.39	0.1224968865772971	0.1920849076059511
1.395	0.1240351665393483	0.1942764304023204
1.4	0.1252698086140285	0.195955551070901
1.405	0.1266328146310851	0.1977252385820818
1.41	0.127947642030243	0.1995100012857309
1.415	0.1293011577845045	0.201312950201269
1.42	0.1307736158029324	0.2031796852129855
1.425	0.1321802700987027	0.2050153942041439
1.43	0.1335883592416105	0.2068580203705415
1.435	0.1352936807073682	0.2087867590094937
1.44	0.1366835459838261	0.2106743518342018
1.445	0.1382890138631301	0.2127053156131689
1.45	0.1398097958675324	0.2144673294159694
1.455	0.1422053422668391	0.2176041640020487
1.46	0.1435433979973796	0.21919242608397
1.465	0.1451127040315396	0.2209933880956542
1.47	0.1466866053379507	0.222813848809034
1.475	0.1482397519725302	0.2246453747400863
1.48	0.1499882422562405	0.2265557701074448
1.485	0.1517446503564061	0.2285072357688002
1.49	0.1536299598092502	0.2303301798853164
1.495	0.1554320640554293	0.2323220035609725
1.5	0.1572787910332847	0.2343208385225737
1.505	0.1592872411801405	0.2364005089772308
1.51	0.1612414690317486	0.238440761843929
1.515	0.16355726505342	0.2407429661505951
1.52	0.1654235096365774	0.2425836832953452
1.525	0.1673522259004752	0.2443642827313778
1.53	0.169397068410531	0.2462353615565049
1.535	0.171277475593464	0.2480467323599384
1.54	0.1734470681042383	0.2500738827125691
1.545	0.1753643526818916	0.2516574932166641
1.55	0.1778062603574254	0.2539897341931933
1.555	0.1799340704867369	0.2558819808684424
1.56	0.1822153241720723	0.2578406412527441
1.565	0.1843606320054751	0.2597388259519851
1.57	0.1866892475638223	0.2617396897148301
1.575	0.1890222217455477	0.2637987952024388
1.58	0.1915050210388496	0.2658996001144567
1.585	0.1939288285000554	0.2679432282323672
1.59	0.1964162707592549	0.2701125732016875
1.595	0.198900781722645	0.2721059579245036
1.6	0.201490495787126	0.2743169114354091
1.605	0.2040315836401301	0.276421395317179
1.61	0.2066565622673607	0.2786578687138132
1.615	0.209279405895597	0.2808515593603742
1.62	0.2119312808145105	0.2829821183168296
1.625	0.2146955914472361	0.2852728470592554
1.63	0.2172575030502371	0.2875197396166603
1.635	0.2200892207889416	0.2897186844021828
1.64	0.2228645368828057	0.2920903932229697
1.645	0.2255956360932687	0.2943325221164135
1.65	0.2283743193704337	0.2965661345588971
1.655	0.2312898743275555	0.2990612379483174
1.66	0.2342728437115683	0.3014533691310418
1.665	0.2371022157932949	0.303799813358028
1.67	0.2400335094082969	0.3062023644438979
1.675	0.2430651305545638	0.3087865192261818
1.68	0.2460984467579187	0.3113127741193822
1.685	0.249149065325521	0.3138069845685711
1.69	0.2521041585200521	0.3162453638640306
1.695	0.255055728689945	0.3187878779641366
1.7	0.2581556670292463	0.3213976323285191
1.705	0.2613265514546489	0.3239358363941665
1.71	0.2645240179925614	0.3267277473911122
1.715	0.2677512121279823	0.3294741283088238
1.72	0.2709563213368485	0.3321386193697088
1.725	0.2739902850443314	0.3345741538336374
1.73	0.2772159044869755	0.3372927600664274
1.735	0.280153090106407	0.3397426420803312
1.74	0.2838530536728777	0.3430725606040202
1.745	0.2869057418814376	0.345745493509411
1.75	0.2901319908633442	0.3484307392802663
1.755	0.2932826785042398	0.3510381826503303
1.76	0.2963378249579645	0.3535992135551463
1.765	0.2993242238917883	0.3562167671268982
1.77	0.3025599110779479	0.3589654239558057
1.775	0.3055803590385556	0.3614830388614073
1.78	0.308579999518406	0.3640326573770508
1.785	0.3117955457476831	0.3668091037084298
1.79	0.3147858738135043	0.3693373622553845
1.795	0.3177971826574276	0.3719354763258769
1.8	0.320860371556179	0.374476537821767
1.805	0.3237386353400729	0.3770206192691007
1.81	0.3269638135531863	0.3798327283594381
1.815	0.3298779945110419	0.3822331530880058
1.82	0.3326146639311761	0.3846514229100849
1.825	0.3355584125973082	0.3871932160598727
1.83	0.3386406959917184	0.3898423021154634
1.835	0.3414239667519409	0.3922392943701725
1.84	0.3441521023808858	0.394605150114531
1.845	0.346902085084801	0.3970307963584251
1.85	0.3495654810261464	0.3992764327163689
1.855	0.3520229590022749	0.4013245088022576
1.86	0.3548113871383017	0.4037354189633922
1.865	0.3574929195367268	0.4060102567438903
1.87	0.360100657350186	0.408292215907461
1.875	0.362590085759423	0.4104783505619142
1.88	0.3648968743970172	0.4124011056785153
1.885	0.367273288041689	0.4144215864027614
1.89	0.369454769466503	0.4162757580905139
1.895	0.3718259555581642	0.4183000542178714
1.9	0.373759773426529	0.4199673507096868
1.905	0.3758789415354323	0.4217711701438654
1.91	0.3779640385682552	0.4235486053263054
1.915	0.3799831399204295	0.4252068032537017
1.92	0.3815700866570985	0.4264767249438057
1.925	0.3833445189037027	0.4280100951282109
1.93	0.3849920447177821	0.4294030410328611
1.935	0.386787997668941	0.4308282828735262
1.94	0.3883192485639791	0.4321314331458877
1.945	0.3897280412256435	0.4332322599301514
1.95	0.3907982899163753	0.4340320621166051
1.955	0.3924483436306435	0.4353792761797147
1.96	0.3936245738777902	0.4362554605440304
1.965	0.3945070479209093	0.4368964142515576
1.97	0.3956865461209108	0.4378181848275041
1.975	0.3966228494722067	0.4384581389683864
1.98	0.3975587565433064	0.4391425286370835
1.985	0.3983269104349576	0.4397139535664649
1.99	0.3990109427128211	0.4401064428425706
1.995	0.3996817094987348	0.4405447469669659
2	0.4002019219475715	0.4408160021834633
2.005	0.4017807971537872	0.4422517524727338
2.01	0.4010619641507693	0.4411402272076373
2.015	0.4014193389333308	0.4412644927184745
2.02	0.4016187916947686	0.4411683548571841
2.025	0.4018473050424473	0.4411799935240538
2.03	0.4020454607719735	0.4411392798512289
2.035	0.4023425103058364	0.4411924726212232
2.04	0.4024040595572443	0.4409638783022779
2.045	0.4025200684200655	0.440859474997568
2.05	0.4023298000149014	0.4405569084258036
2.055	0.4021252504470206	0.4400512073310901
2.06	0.4023280880398113	0.440161758100951
2.065	0.3995358009330722	0.4370921362280406
2.07	0.3977686281554707	0.43500043073202
2.075	0.3967010784955687	0.433773913302871
2.08	0.395505121100278	0.4323068179696253
2.085	0.394276153769279	0.4308937613744898
2.09	0.3928666199835784	0.4292382325718863
2.095	0.3917386665921574	0.4279757561481402
2.1	0.3906450548605153	0.4266531624268231
2.105	0.3892181402104882	0.4250188632673456
2.11	0.3882622192275509	0.423857608698799
2.115	0.3865256529128632	0.4219277612594504
2.12	0.3851597452451382	0.4202945811278933
2.125	0.3840234916463698	0.4189528075621021
2.13	0.3829081620276173	0.417595088310907
2.135	0.381734352740333	0.4162736266931845
2.14	0.3806390988933215	0.4149652699809419
2.145	0.379289152484633	0.4134863872383539
2.15	0.3781104673392083	0.4121097855696363
2.155	0.3768727026230708	0.4106660659311544
2.16	0.3755775340011152	0.4091662300745536
2.165	0.3742771416239077	0.4077115500643543
2.17	0.3728759266660867	0.4061323333205586
2.175	0.3714967205876568	0.4045650315827485
2.18	0.3700749466965411	0.4030141169255228
2.185	0.3685389364740288	0.4013928727343479
2.19	0.3672855638154296	0.3999287047331176
2.195	0.365738735710445	0.3981786939380277
2.2	0.3642968854171457	0.3965793020578856
2.205	0.3629763091843194	0.3951279224266954
2.21	0.3614038915104958	0.3934286214705275
2.215	0.3598653662754555	0.3917161174072172
2.22	0.358339950325009	0.390013621322188
2.225	0.356976429396136	0.3885186269448552
2.23	0.355346972482721	0.3867143092428584
2.235	0.3538810240107351	0.3851754250935338
2.24	0.3524433188822272	0.3835348310133539
2.245	0.3508423382532445	0.3818113260222274
2.25	0.3494584932399838	0.3803036979428598
2.255	0.3478056760932162	0.3785000263032853
2.26	0.3464365224761327	0.3769637821846858
2.265	0.3450496299227571	0.3754651522340687
2.27	0.3435968457611613	0.3738720482670538
2.275	0.3419548951808846	0.3721306400538438
2.28	0.3404986994002305	0.3704821775137301
2.285	0.3388956834797622	0.3687787592203275
2.29	0.3376030862140247	0.3673617451325286
2.295	0.3360294366038697	0.3656477946084905
2.3	0.3345817354622476	0.3641270684358401
2.305	0.3332236712799262	0.3625994212436834
2.31	0.331950398830141	0.361168120949809
2.315	0.3306631571471442	0.3598511493465215
2.32	0.3291687663283274	0.358160326766982
2.325	0.3275448951744055	0.3564539457084713
2.33	0.3259680021053438	0.3546619216074913
2.335	0.3242727427888832	0.3528305235990551
2.34	0.3228559071150851	0.3513348431651099
2.345	0.3220105739773583	0.3504102878164785
2.35	0.3207827933428078	0.3490174391291443
2.355	0.3192973035718145	0.3474476664019513
2.36	0.3182880198085453	0.3463325911014949
2.365	0.3170921707982277	0.3449961874688247
2.37	0.3155972000379177	0.3434086874841429
2.375	0.3142975291145433	0.3420141487157773
2.38	0.3131603211729866	0.340739162207842
2.385	0.3119630807350566	0.3394485891985322
2.39	0.3105318456404139	0.3379077531068302
2.395	0.3094535056202251	0.3366528809962307
2.4	0.3084086005408079	0.3355668857886991
2.405	0.3071930256260224	0.3341958761554676
2.41	0.3059329029842094	0.3328006969512324
2.415	0.304824907623337	0.3315792152792358
2.42	0.3035735448745321	0.3302564033387115
2.425	0.3024562385373488	0.3290662221623366
2.43	0.3013970002630483	0.3278602930221121
2.435	0.3001487783203968	0.3264640302756744
2.44	0.2990373699783741	0.3252175150511522
2.445	0.2979934405245295	0.3240855239124317
2.45	0.2969774487063269	0.3228957889570328
2.455	0.295784290142101	0.3216655706878242
2.46	0.2949793119839202	0.320727566576595
2.465	0.2938744516197094	0.3194902138401399
2.47	0.2929988480403656	0.3185522332733285
2.475	0.2918097511554488	0.3172153079425791
2.48	0.2908870310261195	0.3162070523547527
2.485	0.2900703281857336	0.3152631126194962
2.49	0.2892939386858877	0.3144177133510332
2.495	0.2883319221829708	0.3133340027893824
2.5	0.2872827972871825	0.3121550112013721
2.505	0.2865075961396993	0.3112726370087878
2.51	0.2856468584651919	0.3103278122975655
2.515	0.2850153228477785	0.3095797192116301
2.52	0.2843012201720405	0.3087478260917823
2.525	0.283437852104909	0.307818552602825
2.53	0.2826833582086519	0.3068866826749699
2.535	0.2818900194458118	0.3060289193132395
2.54	0.2812717209145978	0.3052780155939436
2.545	0.2805338557688788	0.3044151821216373
2.55	0.2798297952191011	0.3036547834429255
2.555	0.2790983199609713	0.3027559297383025
2.56	0.2785112138194494	0.3020502743977083
2.565	0.2779612627705825	0.3014320237802087
2.57	0.2772839552343684	0.3006504993452874
2.575	0.2766934337093793	0.2998959977333111
2.58	0.2760977362349658	0.2991711346096173
2.585	0.2755579399001633	0.2985632102734976
2.59	0.2751143443756836	0.2979928016880412
2.595	0.2745351576557575	0.2972995247109487
2.6	0.2742781708930986	0.2969194085093493
2.605	0.2743776315336582	0.2969194429865584
2.61	0.2737777744284888	0.2961152713625925
2.615	0.2733174998912776	0.2955521611732675
2.62	0.2727528831023482	0.2948438001347997
2.625	0.2722227717674613	0.2940824207664393
2.63	0.2706911542980821	0.292384079577219
2.635	0.2709174958794864	0.2923602502391641
2.64	0.2699688554808212	0.2912824423175221
2.645	0.2686496214698173	0.2896293605760113
2.65	0.2678485320320512	0.2885580957611177
2.655	0.2659369234456135	0.2864100376642831
2.66	0.2647485580215836	0.2847517378079527
