# Supplementary material for: Solution structures in alkali nitrates and nitrites at high concentrations
Source: RSC Adv. 2026 Mar 10;16(15):13347–57. doi: 10.1039/d5ra07630g (PMC12973280; doi:10.1039/d5ra07630g)
Supplement: RA-016-D5RA07630G-s001 [file RA-016-D5RA07630G-s001.zip › MNOx_SAXS/SAXS_SEN_G03_165_4rej_avg_sub.dat]

Qvector_A	Intensity	Uncertainty
0.00337528505	0.6949867879525158	8.949680015107091
0.00347622402	3.891484351367176	17.08052124730153
0.00358018161	0.8857544269768756	13.252886552951
0.00368724807	0.4262692123427758	11.99245355170228
0.0037975164	0.02660481795251357	9.626214324005161
0.00391108233	-7.722855000340168	9.026997721994022
0.00402804449	2.149372471854974	10.5810660491607
0.00414850444	1.054284471854954	8.399995514153806
0.00427256678	-0.7458418813157746	5.973351235989043
0.00440033924	0.06789744892812521	4.95184465491999
0.00453193279	-0.4409851625352852	4.543141218705852
0.00466746167	-0.09846896546211426	4.333716762410195
0.0048070436	-0.2120741825352837	3.636437122783422
0.00495079976	-0.08270302424260434	3.222432926668603
0.005098855	-0.1680576622913832	3.059684772850222
0.00525133787	-0.02075176131577372	2.702911462042411
0.0054083808	-0.05321262692552375	2.520717797936224
0.00557012014	-0.07936301399870382	2.265747630118339
0.00573669635	0.005821015513496119	1.998501195539006
0.00590825408	0.006089546001296187	1.898492240033528
0.00608494229	0.03950958575739616	1.698607007744891
0.00626691442	0.05156969112325616	1.600166314958877
0.00645432849	0.08482500648910629	1.430045584025037
0.00664734723	0.08631861965983623	1.307331136937857
0.00684613826	0.09828083770861618	1.205405039600161
0.00705087419	0.1072257567330062	1.107600079036541
0.00726173282	0.1131927812208162	1.034780317416884
0.00747889725	0.1307624812939833	0.9492301008754711
0.00770255604	0.1097490696598373	0.8763110139703102
0.007932903430000001	0.1344403058305693	0.8375655018022533
0.00817013942	0.1430352803183743	0.7429563014836532
0.008414470029999999	0.1345028144403253	0.7146328974657081
0.00866610743	0.1524045806354473	0.663387759878553
0.00892527012	0.1560059308549593	0.6100713870481869
0.009192183160000001	0.1525920335378863	0.5825385459663691
0.00946707831	0.1515883370500813	0.5424900142421677
0.00975019429	0.1616313145134953	0.5088263279369395
0.0100417769	0.1538916438549592	0.4828641567327308
0.0103420795	0.1649787814403252	0.4557107772591819
0.0106513626	0.1634476889281303	0.4345004133083007
0.010969895	0.1664832614159352	0.4108142353460526
0.0112979532	0.1593104438305692	0.3893517471731175
0.0116358221	0.1668030209769102	0.3729507554140393
0.011983795	0.1605877762208132	0.3587471795857576
0.0123421742	0.1644916000013003	0.3383907647837894
0.0127112709	0.1663244851476423	0.3254868481153117
0.0130914055	0.1607275681964223	0.313002845392211
0.0134829081	0.1637006658549592	0.3020199016734622
0.0138861187	0.1609595695622763	0.2887375303228228
0.0143013875	0.1636542707817882	0.2846394944979054
0.0147290751	0.1615888045134962	0.2763555997235046
0.0151695527	0.1620994488549592	0.2683560250568794
0.015623203	0.1628144966842273	0.264335006255629
0.0160904199	0.1632498249793493	0.2562890837180735
0.016571609	0.1609715914671543	0.2496520689923158
0.0170671882	0.1603609314573983	0.2429363718718216
0.0175775879	0.1596904550256912	0.2370281440866482
0.0181032512	0.1607814839452033	0.2340545139246046
0.0186446347	0.1610201814427643	0.2308933549128508
0.0192022084	0.1614937871427643	0.2270943561070994
0.0197764565	0.1618044417573982	0.224069672711263
0.0203678777	0.1595545913915443	0.2197220875012486
0.0209769856	0.1596968785500813	0.2172745545246657
0.021604309	0.1583805867134963	0.2138091457521059
0.0222503927	0.1574145857427643	0.2104867031833984
0.0229157978	0.1553998020061783	0.2063430342329016
0.023601102	0.1566395846452033	0.2057419304479962
0.0243069004	0.1558319270037393	0.2036649362719013
0.025033806	0.1571218452622763	0.2034036676837304
0.0257824499	0.1573401581305693	0.202232294949814
0.0265534822	0.1585266468500813	0.2019729692049025
0.0273475726	0.1580838996647153	0.2013501706336067
0.0281654104	0.1590402241378863	0.2011049214361318
0.0290077059	0.1586122939208133	0.1999103498339822
0.0298751906	0.1581988421086173	0.1988562665361721
0.0307686176	0.1587585905281303	0.1989032544613313
0.0316887629	0.1574262701695933	0.1975320662247246
0.0326364254	0.1574588624013002	0.1970519469406629
0.0336124281	0.1578945646671542	0.1966982121083619
0.0346176184	0.1576811358817883	0.1960900816393626
0.0356528693	0.1573732191403253	0.1955745298147945
0.0367190796	0.1578702948939833	0.1955191139649693
0.0378171754	0.1577594733744713	0.1953631729347584
0.03894811	0.1571518986281303	0.1945476377083833
0.0401128656	0.1580088227744713	0.1948745690140257
0.0413124536	0.1574715420769102	0.1937487963654022
0.0425479156	0.1576006954086173	0.1937024319554222
0.0438203245	0.1571593130891053	0.1929096795551605
0.0451307852	0.1569486392525203	0.1923765967837198
0.0464804357	0.1577706037354473	0.1930263795886343
0.0478704478	0.1570838190037392	0.1924812827248841
0.0493020288	0.1576382645134963	0.1923565061425039
0.0507764216	0.1571618976915443	0.1920591453082348
0.0522949066	0.1567908870793493	0.1916830181095722
0.0538588024	0.1568248853866663	0.1915393024092073
0.0554694669	0.1568167530086172	0.1912299466234253
0.057128299	0.1569506201232523	0.1912087046447846
0.0588367389	0.1571789228525203	0.1914779835981444
0.0605962702	0.1570405779330083	0.1913503284313321
0.0624084209	0.1570048576817883	0.1910214217589992
0.0642747645	0.1570469395256913	0.1911536536242671
0.0661969218	0.1567882401452033	0.1908103318803764
0.0681765617	0.1567596396720323	0.1905801637353758
0.0702154034	0.1575144339305692	0.1912644618598469
0.0723152173	0.1571093961500813	0.1908860024028067
0.0744778269	0.1570848394013003	0.1907859317062872
0.0767051099	0.1572193407354473	0.1906680274884689
0.07899900059999999	0.1574345875476423	0.1908757682671004
0.0813614907	0.1571882038769103	0.1906710995286877
0.0837946319	0.1571688750183743	0.1905568811518151
0.086300537	0.1574393609232523	0.1906401359852772
0.0888813819	0.1571386786939832	0.1904844389493133
0.09153940789999999	0.1572471034769103	0.1903266498412079
0.0942769229	0.1573924401110563	0.1904747366264968
0.0970963042	0.1571920609988613	0.1902950693476655
0.1	0.1576710264159353	0.1906828047982816
0.102	0.1578087918061783	0.1906229065079062
0.104	0.1575352745915443	0.1905889725877215
0.106	0.1579132134939833	0.1906965047478759
0.108	0.1574383246354473	0.190526540323116
0.11	0.1582558044598373	0.1911580710755947
0.112	0.1578221696330082	0.1906337117448517
0.114	0.1580457519695933	0.1909304381808266
0.116	0.1580314349793493	0.1908518751725415
0.118	0.1580066590378862	0.1907316918835296
0.12	0.1581607064793493	0.1909801663808798
0.122	0.1578747356915443	0.1905303158608891
0.124	0.1577634071891053	0.1903398831771619
0.126	0.1576908861866663	0.1902886605587141
0.128	0.1576289716598373	0.1902861203539628
0.13	0.1576449784988613	0.1901273050674151
0.132	0.1573988660525203	0.189956944172627
0.134	0.1579289426598373	0.1903914027192738
0.136	0.1575734514793493	0.1900455925138631
0.138	0.1579754542013003	0.1902451633948833
0.14	0.1578789761988613	0.1902599829231968
0.142	0.1575033632525203	0.1899068519989799
0.144	0.1579607506842273	0.1902221316302258
0.146	0.1577830298549593	0.1902108206172528
0.148	0.1577798037110563	0.1901446762043933
0.15	0.1578040251525203	0.1901320768564754
0.152	0.1574202054134963	0.1897768772887405
0.154	0.1576389796354473	0.1897931284709705
0.156	0.1576632289354473	0.1898908045439061
0.158	0.1578104950476423	0.1899451854681347
0.16	0.1577870140720323	0.1899039204562916
0.162	0.1578219211500813	0.1898023858799647
0.164	0.1579003610964222	0.1899398337580174
0.166	0.1580761655256913	0.190069855810519
0.168	0.1580483278232523	0.1900128615869505
0.17	0.1578436923744713	0.1898587533864348
0.172	0.1578564719208133	0.1898027008719523
0.174	0.1575351601281303	0.1894498353006518
0.176	0.1577182653500813	0.1896345708444807
0.178	0.1575180343037393	0.1894798155086146
0.18	0.1573974147695933	0.189235307293191
0.182	0.1573847194793493	0.1891724191854357
0.184	0.1574029876281303	0.1890829218750964
0.186	0.1573099123915442	0.1890574714237985
0.188	0.1576041396793493	0.1892194711646329
0.19	0.1572955410208133	0.1889657103729975
0.192	0.1576130484061783	0.1890796833267128
0.194	0.1575117876817883	0.1890444777217688
0.196	0.1571659122988613	0.1886822208117115
0.198	0.1571628008988613	0.1886737314624659
0.2	0.1576055850891053	0.1890440174385307
0.202	0.1575615372549592	0.1888088640727685
0.204	0.1573217586964223	0.1886851819598167
0.206	0.1572848383013003	0.1885826944599037
0.208	0.1572452481452033	0.1884864216366409
0.21	0.1572856870037393	0.1884968594269229
0.212	0.1572437872671543	0.1885774164375212
0.214	0.1573820431622762	0.1886091659679853
0.216	0.1568132748061783	0.1880499896567154
0.218	0.1571063161622762	0.1882319277789407
0.22	0.1572948884134963	0.1884115537385246
0.222	0.1567875627525203	0.1879929461850562
0.224	0.1571307538232523	0.1881689467238612
0.226	0.1570278818476423	0.1880665305481529
0.228	0.1571518411915443	0.1880410778915909
0.23	0.1569008982695933	0.1877622794060583
0.232	0.1565573927891053	0.1875652160130664
0.234	0.1567289507427643	0.1877042582342049
0.236	0.1565805525061783	0.1875689042090902
0.238	0.1567146086695933	0.1877407028459118
0.24	0.1568509487866663	0.1878981741525055
0.242	0.1570175672647153	0.187927370710548
0.244	0.1569296332866663	0.187815196736582
0.246	0.1570503668183743	0.1878803967359034
0.248	0.1567389299525203	0.1874448064635214
0.25	0.1570422357647153	0.1876530544008498
0.252	0.1567501959134963	0.1875302067616447
0.254	0.1570090240061783	0.1877300547994084
0.256	0.1568950892330083	0.1875067131312726
0.258	0.1566809927744713	0.1872661129135076
0.26	0.1567990819476423	0.1873857540903231
0.262	0.1567229648769103	0.1873032547254584
0.264	0.1566048133281303	0.1871456086801062
0.266	0.1566291948744713	0.1871911753245353
0.268	0.1568725845744713	0.1873348220158385
0.27	0.1564281293525203	0.1868806742857357
0.272	0.1564202651110563	0.1868580157936639
0.274	0.1564603339305693	0.186813446297024
0.276	0.1564760826671543	0.1868460838195367
0.278	0.1564243879793493	0.1867062561493351
0.28	0.1563301754525203	0.1866972830326217
0.282	0.1564830087256913	0.1867045235864213
0.284	0.1561065542183743	0.1863522223502228
0.286	0.1560441380452033	0.186293512611904
0.288	0.1558094314695933	0.1861490797509371
0.29	0.1558847008476423	0.1860913972770175
0.292	0.1559272731134963	0.1860606953204175
0.294	0.1558426515452033	0.1860245167522922
0.296	0.1557543766744713	0.1858274179014392
0.298	0.1558825161525202	0.1859396097950687
0.3	0.1559889759744713	0.1859450366473417
0.302	0.1559076038427643	0.1858897752456607
0.304	0.1557812864037393	0.1857396935700456
0.306	0.1556025682500813	0.1856146002802635
0.308	0.1555814882037393	0.1855073275711272
0.31	0.1556422724281303	0.1854654632056413
0.312	0.1554450628061783	0.1852895984878568
0.314	0.1553813795695932	0.1853213352302259
0.316	0.1552840730891053	0.18509319691491
0.318	0.1553285034110563	0.1850410825115756
0.32	0.1550783816061783	0.1848164733910001
0.322	0.1550075689964223	0.1847639218370226
0.324	0.1548663743061783	0.1846095886422013
0.326	0.1550152508476423	0.1847658455084768
0.328	0.1549787621598373	0.1845988288015118
0.33	0.1548495072378863	0.1844972202293697
0.332	0.1549287354305693	0.1845225946186167
0.334	0.1548306241403253	0.1843548114878176
0.336	0.1548278419769103	0.1844558473295088
0.338	0.1548796803208133	0.1844323222141465
0.34	0.1547679807427643	0.1842814373532738
0.342	0.1547599890817883	0.1842653453846498
0.344	0.1548690518354473	0.1843110431015065
0.346	0.1548646308476423	0.1843908275032968
0.348	0.1546411094964223	0.1841699484895197
0.35	0.1547942045159353	0.184222744529898
0.352	0.1543087113622763	0.1836996138043974
0.354	0.1547369977720323	0.1840579940037575
0.356	0.1544325016939833	0.1837246910115803
0.358	0.1545903435891053	0.18385748737078
0.36	0.1545094178647153	0.1837339348365627
0.362	0.1547693721817883	0.1839635305945422
0.364	0.1548319753744713	0.1839539620753266
0.366	0.1548825564354473	0.18397334422561
0.368	0.1548024764232523	0.1838360908497315
0.37	0.1542930741866663	0.1834426130724484
0.372	0.1543699048037393	0.1834206597674672
0.374	0.1544387064964223	0.1834948864906077
0.376	0.1541685508817883	0.1832094082188304
0.378	0.1540615558183743	0.1831486940762966
0.38	0.1538850273817883	0.1829583156859518
0.382	0.1538474342720323	0.1828241791848844
0.384	0.1538818053671543	0.1828725146807421
0.386	0.1537433036086173	0.1827051693645809
0.388	0.1536826897232523	0.1826318724701923
0.39	0.1535198563086173	0.1823497995856979
0.392	0.1532715703354473	0.182201184183231
0.394	0.1534285233549593	0.1823759993305981
0.396	0.1536104494573983	0.1824526598888088
0.398	0.1536565113013003	0.1824278505647426
0.4	0.1535751652061783	0.1823787526999445
0.402	0.1534142123134963	0.1821835845457493
0.404	0.1534597323891053	0.182192370600029
0.406	0.1534421111988613	0.1821430445893683
0.408	0.1533915423134953	0.1821133939867504
0.41	0.1533642744256913	0.1820391222072189
0.412	0.1533478712793493	0.181949961850459
0.414	0.1531440160769102	0.1818586220129155
0.416	0.1534028248964223	0.1820002625317727
0.418	0.1529889956086173	0.1816714152545223
0.42	0.1531975282208133	0.1817577326053004
0.422	0.1532651207988613	0.1818681697599436
0.424	0.1533925141232523	0.1819849884955054
0.426	0.1528635822403253	0.1814609949723546
0.428	0.1525999193842273	0.1812182456730613
0.43	0.1522681002964223	0.1808571516092025
0.432	0.1518748656061782	0.1805301852355604
0.434	0.1519273082427643	0.180560678998836
0.436	0.1516622436305692	0.1802709234492072
0.438	0.1516604520573983	0.1802615591337186
0.44	0.1513518389695933	0.1798696933808603
0.442	0.1511930763549593	0.1798439786422567
0.444	0.1512355934110562	0.1799103681033535
0.446	0.1510476073476423	0.1795604872731141
0.448	0.1509567253915443	0.1795883818533328
0.45	0.1508729599452032	0.179440199030199
0.452	0.1507773060964223	0.1794259165462918
0.454	0.1505560797549592	0.1792307871834038
0.456	0.1502982563476423	0.1788504777345509
0.458	0.1502610300647153	0.1788527437630946
0.46	0.1502712141647153	0.178821348688416
0.462	0.1501178660476423	0.1785998325503098
0.464	0.1501863053671543	0.1787680455396263
0.466	0.1499477216866663	0.1784945267825263
0.468	0.1499494471110563	0.1785184116527493
0.47	0.1496519501183743	0.1781785540742467
0.472	0.1497014765891053	0.1781538275510071
0.474	0.1493320986134963	0.1779044420746926
0.476	0.1494756862403253	0.177979269136452
0.478	0.1495982596281303	0.1781314319288204
0.48	0.1498430704183742	0.1783447834111029
0.482	0.1497909456720322	0.1782711979299216
0.484	0.1497336784037392	0.1782007568507684
0.486	0.1498380147256913	0.1782866497621208
0.488	0.1498702293622763	0.1782680299284644
0.49	0.1498093571915443	0.1782864708880389
0.492	0.1495337674378862	0.1779621138776468
0.494	0.1494926839817883	0.1778951930665713
0.496	0.1490470020817883	0.1775160166350651
0.498	0.1491416150134953	0.1775974809052071
0.5	0.1489398760769103	0.1774119466941274
0.504	0.1486925235354473	0.1771497005175756
0.508	0.1485147726866663	0.1770285475094465
0.512	0.1485638337110563	0.1769810325588406
0.516	0.1480857177281303	0.1765443942078994
0.52	0.1478567926354473	0.1763781638722039
0.524	0.1479151673256913	0.1763607930007388
0.528	0.1477567555866663	0.1762082435030426
0.532	0.1476064350915443	0.1760297122352478
0.536	0.1474525096354473	0.1759382598553348
0.54	0.1470931586769103	0.1755497391777586
0.544	0.1472146949769103	0.1756897802735967
0.548	0.1470076141817883	0.1754742072542421
0.552	0.1468286994695933	0.1752997801523713
0.556	0.1467885165281303	0.1752219081402776
0.5600000000000001	0.1467544173988612	0.1752986437712369
0.5639999999999999	0.1465170705891053	0.1750584175294368
0.5679999999999999	0.1462493390281303	0.1748313594949437
0.572	0.1462426088769103	0.1748282654866641
0.576	0.1460850114208133	0.1746217954691478
0.58	0.1458899814476423	0.1744914077907033
0.584	0.1457597721476423	0.1743354846771436
0.588	0.1456522258988613	0.1742386738132284
0.592	0.1454981495744713	0.1741527128897905
0.596	0.1454572423427642	0.174104077161958
0.6	0.1453267219842273	0.1740177327922482
0.604	0.1455575801842273	0.1742125185181785
0.608	0.1455516686671543	0.1743109807769586
0.612	0.1453895035915443	0.1741179858285591
0.616	0.1449573091330082	0.1737364915084918
0.62	0.1447205865134963	0.1734585647172707
0.624	0.1445691815159353	0.1733715353248675
0.628	0.1445642712695933	0.1733543510269705
0.632	0.1441719821354473	0.1730817855167912
0.636	0.1442499711866663	0.17317968747671
0.64	0.1441163682427643	0.1731027348546272
0.644	0.1442962760476423	0.1732905848627127
0.648	0.1441792252744712	0.1732882083016824
0.652	0.1444005219915442	0.1734576132762765
0.656	0.1441920037110573	0.173364601743852
0.66	0.1441151820866663	0.1733770708220143
0.664	0.1441832407695933	0.1734214700966454
0.668	0.1440798116013003	0.1733725908472684
0.672	0.1441403595476423	0.1734259242528956
0.676	0.1437461352647153	0.173158994501524
0.68	0.1438460226598373	0.1732573370838941
0.6840000000000001	0.1435839619427643	0.1730699299837893
0.6879999999999999	0.1436813859769103	0.1731788683918196
0.6919999999999999	0.1437139184866663	0.1732338948997419
0.696	0.1435140543013003	0.1730471112395496
0.7	0.1433520446037392	0.1729802500167403
0.704	0.1434872113256913	0.1731299563555174
0.708	0.1433104117037393	0.1730100602911983
0.712	0.1432968898427643	0.1730395457722566
0.716	0.1432654308134963	0.1730141459213259
0.72	0.1431386591427643	0.1730213194093745
0.724	0.1432999324598372	0.1732073985433219
0.728	0.1435697726939832	0.1734491582667075
0.732	0.1434687442183743	0.1734396767111113
0.736	0.1431861065476423	0.1731588410877749
0.74	0.1430150076647153	0.1729067649731602
0.744	0.1430282085671543	0.1730000122405012
0.748	0.1429363054866662	0.1729323003610397
0.752	0.1429478745622763	0.1730850801020579
0.756	0.1430019827939833	0.1730720333857577
0.76	0.1429648531598373	0.173115479928435
0.764	0.1429543879159352	0.1731662543251622
0.768	0.1429062948134963	0.1731566044362764
0.772	0.1430846665622763	0.1733756834146016
0.776	0.1431524268939833	0.1734244499589208
0.78	0.1429216979793493	0.1732355285347531
0.784	0.1430407483476423	0.1733704498680961
0.788	0.1430897828573983	0.1734744868067553
0.792	0.1430540054744713	0.1734371839141638
0.796	0.1431331755037393	0.1736104910668065
0.8	0.1433126015842273	0.1737694690321085
0.804	0.1432462913793492	0.173759594374493
0.8080000000000001	0.1432801276988613	0.1738559925120239
0.8120000000000001	0.1433791863061783	0.1739283470272993
0.8159999999999999	0.1432130088573983	0.1739028662759311
0.82	0.1434121365232523	0.1740334073415532
0.824	0.1434088759939833	0.1740483223533844
0.828	0.1434499457500812	0.1741634361370144
0.832	0.1433866974915443	0.1742325080575408
0.836	0.1435897916964222	0.1743498182755009
0.84	0.1436242476208133	0.1743717014803311
0.844	0.1442116026403253	0.1749925969832399
0.848	0.1442946044281302	0.1750930791685271
0.852	0.1444718740061783	0.1752257948913174
0.856	0.1444229792037393	0.1752152429768993
0.86	0.1446067379842273	0.1753487617597466
0.864	0.1444898500427643	0.175368207866699
0.865	0.1442768530271156	0.1750248278020732
0.868	0.1445547201427642	0.1753934895261696
0.87	0.144503686162874	0.1751767259743715
0.872	0.1444564535110573	0.1753270401672193
0.875	0.1444776302866543	0.1754141147668819
0.876	0.1445789006208133	0.1755304453842618
0.88	0.1448740630060239	0.1758510685735082
0.88	0.144473483935273	0.1754504916500622
0.885	0.144991921388243	0.1760399336865797
0.89	0.1449904427140741	0.1762636925973538
0.895	0.1452747460079156	0.1766504134837264
0.9	0.1454065182254836	0.176992616741788
0.905	0.1455737816119317	0.1772430898582028
0.91	0.145756913111985	0.1775767040588023
0.915	0.1459653618203015	0.1779385986274983
0.92	0.1461542803858485	0.1781566042477676
0.925	0.1464410464233823	0.1786610635891268
0.93	0.146726721239046	0.1790594526797093
0.9350000000000001	0.1469376087867088	0.1794706288185963
0.9399999999999999	0.1471734826955638	0.1798743222337293
0.945	0.1476223193986329	0.1803921659393406
0.95	0.1478728729305418	0.1807705970984649
0.955	0.1481910017688212	0.1813281295294537
0.96	0.148551506024085	0.1817495150918532
0.965	0.1487755861879514	0.1821849324626046
0.97	0.1490920688445288	0.1826953757439245
0.975	0.149424856262138	0.183209587122482
0.98	0.1498032851432296	0.183766222674647
0.985	0.1501852547109618	0.1843476461081406
0.99	0.1505994970497628	0.1849019444338314
0.995	0.1507881554076047	0.1853060996446651
1	0.1511670758476777	0.1858347836465869
1.005	0.1515224155100451	0.1863636408430626
1.01	0.1519855602145118	0.1870629076156599
1.015	0.1523654030598237	0.1876168994751158
1.02	0.1527532517509893	0.188271549412879
1.025	0.1531582369891602	0.1889152745523017
1.03	0.1535717204446087	0.1894965644282116
1.035	0.1539651365025063	0.1901275313504886
1.04	0.1543818944929576	0.1907659895051434
1.045	0.1548177337261619	0.1914559171369972
1.05	0.1553592195476134	0.1921929663719111
1.055	0.155689836700654	0.1927511713189252
1.06	0.1559870946343358	0.1933507876926812
1.065	0.1565655213649582	0.1941479267840146
1.07	0.1570722844756447	0.1949341505382642
1.075	0.1574792674124431	0.1955752179361363
1.08	0.1579572979591237	0.1963556271293735
1.085	0.158359955523542	0.1971128312942474
1.09	0.1589008125925427	0.1978666562318625
1.095	0.1593754033602614	0.1986057686252289
1.1	0.1597265828906985	0.1993201908587005
1.105	0.1600712752479431	0.2000457781958211
1.11	0.1606983416262286	0.2010206909311937
1.115	0.1610628287435145	0.201614717573898
1.12	0.1618165005810065	0.2025930473560109
1.125	0.1624012312366999	0.2035297825507102
1.13	0.1625215614892774	0.2041175254308504
1.135	0.1629584310933826	0.2049189283944761
1.14	0.1633733675763099	0.2057323054045373
1.145	0.1636370351661896	0.2064164941406773
1.15	0.1642916936373166	0.207488754048478
1.155	0.1648321702960054	0.2083508653979491
1.16	0.1653211920329611	0.2092659957903772
1.165	0.1657593398522291	0.2101359278935459
1.17	0.1661998373666221	0.2110927767936001
1.175	0.166899672585001	0.2121307926626451
1.18	0.1673194738433839	0.2130717983827971
1.185	0.1677825241466172	0.2139744082450359
1.19	0.1683878434349308	0.2150741062648784
1.195	0.1688818536141024	0.2160365551927136
1.2	0.1696099311036303	0.2171848311144135
1.205	0.1701894539085869	0.2183399194425136
1.21	0.1708896802672107	0.2193945710627664
1.215	0.171431620252753	0.2205252642051445
1.22	0.1721135386497104	0.2217133715611884
1.225	0.1726888609804052	0.2228753534971766
1.23	0.1734753930213273	0.2241120995769272
1.235	0.1742649597299847	0.2254503960452794
1.24	0.1748401142856666	0.2265138497372234
1.245	0.1756738546519127	0.2279274054471471
1.25	0.1762764661219172	0.229133457690641
1.255	0.1770063163394573	0.2304028550602533
1.26	0.1778143340121358	0.2317273437994828
1.265	0.1785450616191981	0.2330474708905823
1.27	0.1794912219903929	0.2346135117098445
1.275	0.1804266660628669	0.2360661053851322
1.28	0.1810391345597112	0.2373147561273106
1.285	0.1818856898477984	0.2387733777186644
1.29	0.1828496635755416	0.2403357228506146
1.295	0.183808851558268	0.2419275736050812
1.3	0.1844642491259373	0.2432466476671759
1.305	0.1854338699356103	0.2447644019677183
1.31	0.1864033182275496	0.2463621764522005
1.315	0.187501521798537	0.2481618253092294
1.32	0.1884608376141653	0.2497361443979144
1.325	0.1894824400978785	0.251380958118903
1.33	0.1906612527451274	0.2531757492815194
1.335	0.191723326402314	0.2548862234700841
1.34	0.1927378892070942	0.2564598268590703
1.345	0.1938229850081058	0.2581149194666557
1.35	0.1951285247252081	0.2600100356080121
1.355	0.1961085699207409	0.2616678165397023
1.36	0.1972754933352346	0.2634316119838508
1.365	0.1983514852885727	0.2651265364752331
1.37	0.1995555776969813	0.2669533829680014
1.375	0.2008549715710032	0.2687646561293081
1.38	0.2021336044484643	0.2706500908027555
1.385	0.2032374829933538	0.2722967150057322
1.39	0.204822924545647	0.2744104993499281
1.395	0.206527972854543	0.276768786395034
1.4	0.2081899617251664	0.2788751889803687
1.405	0.2096595112130009	0.2807513677272244
1.41	0.2112851138813194	0.2828468701928423
1.415	0.2130230796670785	0.2850342202050136
1.42	0.2146526131563758	0.287057992688358
1.425	0.2162025503418055	0.2890369420580339
1.43	0.218095790877821	0.2913646737536167
1.435	0.2198199129552327	0.2933121679335488
1.44	0.221561256167602	0.2955511977155831
1.445	0.2233947165127013	0.2978101214893746
1.45	0.2251894777770758	0.2998460697275469
1.455	0.2273403361159118	0.3027384165341694
1.46	0.2282345624967949	0.3038829198376271
1.465	0.2296877324050354	0.3055677637810461
1.47	0.2312840263789641	0.3074106335158421
1.475	0.232885642918038	0.3092906673770982
1.48	0.2345311202466028	0.3110980643408024
1.485	0.2364282628098111	0.313190278893983
1.49	0.238354513031452	0.3150541731408578
1.495	0.240216262699665	0.3171056683515631
1.5	0.2421937090141666	0.319235225351057
1.505	0.2440846626409738	0.3211974158341802
1.51	0.2466762082753592	0.3238749854555685
1.515	0.2489099432787897	0.3260951552924452
1.52	0.2508757814515788	0.3280354731372285
1.525	0.2531243847868413	0.3301359640873762
1.53	0.2550797313098847	0.3319175564049513
1.535	0.2571733456986003	0.3339421525719418
1.54	0.2593229079183636	0.3359492740842361
1.545	0.2612650829099037	0.3375577810141603
1.55	0.2639994885778325	0.340182527847755
1.555	0.266087203059267	0.3420346954373337
1.56	0.2687730854556776	0.3443979945216664
1.565	0.2710988887818312	0.3464766848206131
1.57	0.2737859801890793	0.3488360460966684
1.575	0.2764499175464324	0.3512261345094216
1.58	0.2791104807550531	0.353504718193147
1.585	0.2819723054865209	0.355986366305595
1.59	0.2846569061863675	0.3583528923970782
1.595	0.2874938240606985	0.3606987004971507
1.6	0.2903664516089503	0.3631925786861132
1.605	0.2932376042441139	0.3656271299412406
1.61	0.2960580805842408	0.3680591178882832
1.615	0.2991189303671176	0.3706908208770067
1.62	0.3019879651478225	0.3730385461792373
1.625	0.3049508610856108	0.3755278606767304
1.63	0.3078384635723032	0.3781004574322984
1.635	0.3110153643476631	0.3806445893022082
1.64	0.3140128142556019	0.383238437896782
1.645	0.3170085040950443	0.3857451574558095
1.65	0.3200473354378451	0.3882389311462436
1.655	0.3233366203320117	0.3911077709363509
1.66	0.3267231701306634	0.3939034826889089
1.665	0.3298009240431644	0.396498313985704
1.67	0.3330638879581064	0.399232545470152
1.675	0.3363603257412348	0.4020815226513004
1.68	0.3397483129044093	0.4049624481932276
1.685	0.3429339309230071	0.4075916646782639
1.69	0.3466043507858943	0.4107453776045103
1.695	0.3498041868157	0.4135361632002613
1.7	0.3531728867044246	0.4164146805931205
1.705	0.3566060511604891	0.4192151684541816
1.71	0.3603022025095148	0.4225057717633321
1.715	0.3640999348438067	0.425822696792617
1.72	0.3673607656430068	0.4285429091307597
1.725	0.3707926956744739	0.4313764050929367
1.73	0.3748289722589122	0.434905643025763
1.735	0.3778884365587905	0.4374778267153767
1.74	0.3817395365699313	0.4409588908809544
1.745	0.3854504222336529	0.444290025675258
1.75	0.3887932325533722	0.447091841962116
1.755	0.3921494707043129	0.4499048401678
1.76	0.3953735805964561	0.4526348390019572
1.765	0.3989535178248736	0.4558459337842095
1.77	0.4023778283590004	0.4587832201126567
1.775	0.4056563070420237	0.461558867946692
1.78	0.4090086832415952	0.4644612228113269
1.785	0.4123521234099236	0.4673655691600564
1.79	0.4157627913994875	0.4703141717334819
1.795	0.4191325212793178	0.4732707089619194
1.8	0.4223146626459603	0.4759307242736844
1.805	0.4254120098693021	0.4786938947007554
1.81	0.4288835834938749	0.4817524011011932
1.815	0.4320824682886684	0.4844375329787776
1.82	0.4350891609621252	0.4871258246294223
1.825	0.4382961795337936	0.4899308930653556
1.83	0.4417255235535447	0.4929270429485643
1.835	0.4446012966791962	0.495416538688653
1.84	0.4476922161235374	0.4981451779989444
1.845	0.4504180987434536	0.5005467291861245
1.85	0.4533451261724609	0.5030559981288474
1.855	0.4559815617664704	0.5052830347176125
1.86	0.4592944321224553	0.508218387731054
1.865	0.4619450129556479	0.5104622789082226
1.87	0.464903280326423	0.5130947696038757
1.875	0.467098311756413	0.5149865080511502
1.88	0.4698719781984286	0.5173761414112117
1.885	0.4723256876835057	0.5194739210445082
1.89	0.4745427844235338	0.5213637098196643
1.895	0.4770059209207639	0.5234799568782347
1.9	0.4789805009197695	0.5251880158163906
1.905	0.4812161604213497	0.5271083292288975
1.91	0.4833366150192965	0.5289211232719615
1.915	0.4852592720773279	0.5304828780651107
1.92	0.4869433416237142	0.5318499218861197
1.925	0.4890314728392451	0.5336969943881296
1.93	0.490455296842697	0.5348662386119294
1.935	0.4922529681980233	0.5362932000814513
1.94	0.4937429845028241	0.5375551155831595
1.945	0.4949918425552121	0.5384960103109583
1.95	0.4960840214529119	0.5393177430654467
1.955	0.497623298148078	0.5405541811446053
1.96	0.4990117491862709	0.5416425864276462
1.965	0.4997396066590192	0.5421289248995393
1.97	0.5006153128722363	0.5427469046934381
1.975	0.5015310623014414	0.5433663052009903
1.98	0.5024674485430234	0.5440511742214416
1.985	0.5027420638797069	0.5441290620761601
1.99	0.5035545104959475	0.5446499665632384
1.995	0.5040256619039476	0.544888655529332
2	0.5045049606909224	0.5451189967814066
2.005	0.5062507827266599	0.5467216929659728
2.01	0.5055705071389668	0.5456487159356563
2.015	0.505678330756243	0.5455234262509859
2.02	0.5056648379991044	0.5452143372357936
2.025	0.5059772953996248	0.5453099147664754
2.03	0.5062431176677225	0.5453368624775922
2.035	0.5066743765219324	0.5455242595792507
2.04	0.5065406427814254	0.5451003780669045
2.045	0.5066352248532874	0.5449745380614991
2.05	0.5064774507419953	0.5447044604606418
2.055	0.506006321134792	0.5439321686770441
2.06	0.5054670856606081	0.5433006627979087
2.065	0.5012784939597684	0.5388347596204955
2.07	0.4986153716521211	0.5358471102125096
2.075	0.4971953122097413	0.5342680879082777
2.08	0.4952770872543319	0.5320787257655613
2.085	0.493716177725553	0.5303337324722556
2.09	0.4919190350463144	0.5282905952775401
2.095	0.4902594099743623	0.5264964477910019
2.1	0.4887820591378151	0.5247901148493876
2.105	0.4866725004786962	0.5224731757590433
2.11	0.4852432916115844	0.520838634123567
2.115	0.4832237185835815	0.5186257803626121
2.12	0.4816235527062878	0.5167583421712652
2.125	0.4800360340690503	0.5149653076514886
2.13	0.478951899640721	0.5136387848689131
2.135	0.4773622136119564	0.511901448092561
2.14	0.4760914108297789	0.5104175433162988
2.145	0.4745774569087024	0.5087746551153038
2.15	0.4730078500403727	0.5070071336099438
2.155	0.4715320567070921	0.5053253861588271
2.16	0.4700824513199822	0.5036711142833414
2.165	0.4686740404500374	0.5021084169975141
2.17	0.4670066426251041	0.5002630184795024
2.175	0.4655025243169958	0.4985708046762881
2.18	0.4636358550265208	0.4965749942490245
2.185	0.4617684735118147	0.4946223790849192
2.19	0.4602919747189069	0.4929350857024835
2.195	0.4584233689196511	0.4908632971102855
2.2	0.4569305252228548	0.4892129114453275
2.205	0.4550164866327889	0.4871680697934314
2.21	0.4532836216217643	0.4853083221929065
2.215	0.4515715079342942	0.4834222295674631
2.22	0.4499018159372213	0.4815754572443539
2.225	0.448035155848024	0.4795773235947686
2.23	0.4462126674449584	0.4775799754431984
2.235	0.4443596811164546	0.4756540531219879
2.24	0.4428754225093595	0.4739669055534312
2.245	0.4408715222011338	0.471840480406616
2.25	0.4393941845764552	0.4702393608109169
2.255	0.4374490417587566	0.4681433636123414
2.26	0.4358217617504243	0.4663489928591388
2.265	0.4341610361276946	0.4645765293548593
2.27	0.432460675509491	0.4627358498347799
2.275	0.4306536191716895	0.460829335989251
2.28	0.4288456309404595	0.4588290810160462
2.285	0.4271648203987818	0.4570478675360458
2.29	0.4255511113732133	0.4553097419480304
2.295	0.4236492415979842	0.4532675719402903
2.3	0.4219190080887192	0.4514643132966372
2.305	0.420492100357087	0.4498678223503693
2.31	0.4189429689750422	0.4481606630146137
2.315	0.4174100967696497	0.446598061494675
2.32	0.4155903884441233	0.4445819215692177
2.325	0.4137715298475254	0.442680553100741
2.33	0.4120014920817664	0.4406953802798028
2.335	0.4102566807523601	0.438814425304448
2.34	0.4085636871185718	0.4370425910600378
2.345	0.4073619353311642	0.4357616182346865
2.35	0.4057867968772077	0.4340214122069516
2.355	0.4045161175963986	0.4326664506935055
2.36	0.402984611364949	0.43102915388319
2.365	0.4014440573414171	0.4293480451523379
2.37	0.3997736966327387	0.4275851552920558
2.375	0.3980572711414129	0.4257738613780939
2.38	0.3968845462871773	0.4244633594559061
2.385	0.3955099717774789	0.4229954525919343
2.39	0.3939285640883643	0.4213044436985473
2.395	0.3924008304181545	0.4196001776955417
2.4	0.3911549871116315	0.4183132447386915
2.405	0.3897119010853647	0.4167147244706385
2.41	0.388303487686799	0.4151712546155901
2.415	0.3869082538721985	0.4136625341719041
2.42	0.3856018551542196	0.4122846860882948
2.425	0.3842589266634304	0.4108688838946868
2.43	0.3829798685297113	0.4094431354154265
2.435	0.3814369968305157	0.4077522232276545
2.44	0.3799898619515143	0.406169981210645
2.445	0.3788924549351733	0.4049845134422228
2.45	0.3775340269271744	0.4034523422787251
2.455	0.3760559036860907	0.4019371594516842
2.46	0.374914611707059	0.4006628414058705
2.465	0.3737778018599229	0.399393538885992
2.47	0.3727169616845001	0.3982703227886525
2.475	0.3713039093868579	0.396709441795178
2.48	0.3702184906550216	0.3955384875775007
2.485	0.3691074449402036	0.3943002045905876
2.49	0.3679100594148135	0.393033809981206
2.495	0.3669131319742034	0.3919151890210428
2.5	0.3656300480129802	0.3905022381796889
2.505	0.3645257870567565	0.3892908040526709
2.51	0.3634274568859965	0.3881083866138169
2.515	0.3627547149316824	0.3873190880640374
2.52	0.3617529436893018	0.3861995266323798
2.525	0.3606650337828931	0.3850457113044554
2.53	0.3596400555486823	0.3838433567070075
2.535	0.358740447229296	0.3828793240169768
2.54	0.3578216015162015	0.381827873659017
2.545	0.3569723393705476	0.380853643336004
2.55	0.3561044108532014	0.3799293766495598
2.555	0.3550532143507707	0.3787108012378456
2.56	0.3541473287909532	0.377686367646641
2.565	0.353404454911774	0.3768751942364226
2.57	0.3524457782571124	0.3758123007128104
2.575	0.3516179854500209	0.3748205280471246
2.58	0.350688352478532	0.3737617289775968
2.585	0.3500168458473148	0.373022095462434
2.59	0.3494216853707674	0.3723001217761976
2.595	0.3484495462467098	0.3712138926752256
2.6	0.3482863526708945	0.3709275695463696
2.605	0.3482512223136718	0.3707930106703088
2.61	0.3474655763786553	0.369803046287929
2.615	0.3471496141240069	0.3693842439266807
2.62	0.3460108498892328	0.3681017327611485
2.625	0.3452865557945465	0.3671461666179582
2.63	0.343907175819642	0.3656000589188823
2.635	0.343692335904985	0.3651350436679074
2.64	0.3424409569805656	0.363754491113512
2.645	0.3408649754827733	0.3618446566964979
2.65	0.3392792318811513	0.3599887292719704
2.655	0.337556667512698	0.3580297060637215
2.66	0.3354648655949604	0.355467955873394
