# Supplementary material for: Solution structures in alkali nitrates and nitrites at high concentrations
Source: RSC Adv. 2026 Mar 10;16(15):13347–57. doi: 10.1039/d5ra07630g (PMC12973280; doi:10.1039/d5ra07630g)
Supplement: RA-016-D5RA07630G-s001 [file RA-016-D5RA07630G-s001.zip › MNOx_SAXS/SAXS_SEN_H01_155_3rej_avg_sub.dat]

Qvector_A	Intensity	Uncertainty
0.00337528505	-0.3875729238868049	7.8936346417633
0.00347622402	2.725360265160834	15.92928701462645
0.00358018161	0.3349705175417359	12.71137813790843
0.00368724807	-0.3078038419820626	11.27084344029369
0.0037975164	-0.2382212729344264	9.367921328835441
0.00391108233	-8.073609007934428	8.712412739298145
0.00402804449	1.477594343970337	9.913283721245023
0.00414850444	0.5943200818274752	7.942170257077883
0.00427256678	-0.8714754415058552	5.855239242438728
0.00440033924	-0.03809959745823477	4.847150792536505
0.00453193279	-0.4563717986487159	4.527938716541188
0.00466746167	-0.2480603286487142	4.18488742235602
0.0048070436	-0.2383290157915638	3.610550667480588
0.00495079976	-0.1299621098391843	3.175677091840574
0.005098855	-0.2043218034106133	3.023761030966776
0.00525133787	-0.04900150079156385	2.674783638200682
0.0054083808	-0.07306734888680388	2.501012190996519
0.00557012014	-0.0794366143629941	2.26567532718065
0.00573669635	-0.011145803172524	1.981596217178783
0.00590825408	-0.01955767864871394	1.872990032164431
0.00608494229	0.02016226873223603	1.679393820595339
0.00626691442	0.04592122135128607	1.594547669960757
0.00645432849	0.07442759063700621	1.419674301118786
0.00664734723	0.07115876825604617	1.292246780847248
0.00684613826	0.09109425920843606	1.198246796103785
0.00705087419	0.09755269658938603	1.097954174900316
0.00726173282	0.117147102851286	1.038721331466147
0.00747889725	0.1256880953512881	0.9441659907787763
0.00770255604	0.1168030916370031	0.8833467525303449
0.007932903430000001	0.1432652037798602	0.8463641252786336
0.00817013942	0.1434830288274791	0.743403426015395
0.008414470029999999	0.143474871565574	0.7235833508401341
0.00866610743	0.1564319641608121	0.6674104088007812
0.00892527012	0.1518982858750981	0.6059707193297146
0.009192183160000001	0.1582930305179551	0.5882328569910175
0.00946707831	0.1542386147798601	0.5451372031411609
0.00975019429	0.1635314973274791	0.5107248629155202
0.0100417769	0.1595157857084311	0.4884824350621768
0.0103420795	0.1715069118512881	0.4622343155906298
0.0106513626	0.1654067906370031	0.4364580925866199
0.010969895	0.1701754402084311	0.4145045638071162
0.0112979532	0.16499831925605	0.3950360510644909
0.0116358221	0.1731927448989071	0.3793375506153469
0.011983795	0.1664380553036691	0.3645948668936519
0.0123421742	0.1688222523750981	0.3427200475457998
0.0127112709	0.1699031307322411	0.3290645016210493
0.0130914055	0.1690036036846221	0.3212763715125317
0.0134829081	0.1684256730893841	0.3067439065431598
0.0138861187	0.1704061669227171	0.2981824597423511
0.0143013875	0.1687116218750981	0.289696037369341
0.0147290751	0.167652165494146	0.2824180638780592
0.0151695527	0.169845118827479	0.2761009065723892
0.015623203	0.1693221874227171	0.2708420637079212
0.0160904199	0.1689255962131931	0.2619643992063542
0.016571609	0.1682787979512881	0.2569587627337284
0.0170671882	0.1686846789798601	0.2512596055397607
0.0175775879	0.1682374421370031	0.2455747115275856
0.0181032512	0.1687514117893841	0.2420240773053009
0.0186446347	0.1686486555227171	0.2385215482322724
0.0192022084	0.1692096542227171	0.2348099693165515
0.0197764565	0.1688455419227171	0.231110570610321
0.0203678777	0.1675014474465261	0.2276687427402925
0.0209769856	0.1671862342084311	0.2247637382291686
0.021604309	0.1656729285512881	0.2211013399204698
0.0222503927	0.1651725185131931	0.2182444956182809
0.0229157978	0.1629253897893841	0.2138685028178793
0.023601102	0.1639085471322411	0.2130107872758778
0.0243069004	0.1637670762846221	0.211599969509934
0.025033806	0.1651338035036691	0.2114155204141368
0.0257824499	0.1656874929131931	0.2105795330442291
0.0265534822	0.1663525820798601	0.2097988183711268
0.0273475726	0.1652282327179551	0.2084944265116463
0.0281654104	0.1658589010703361	0.2079235350775656
0.0290077059	0.1652786444798601	0.2065766377666867
0.0298751906	0.1661327364655741	0.2067900977459229
0.0307686176	0.1658060295941461	0.2059506371485906
0.0316887629	0.1649057668941461	0.2050115083335936
0.0326364254	0.1650229065131931	0.2046159380791966
0.0336124281	0.1655248854370031	0.2043284807919662
0.0346176184	0.1650631633798601	0.2034720612507958
0.0356528693	0.1650763593846221	0.2032776244178171
0.0367190796	0.1647860110227171	0.2024347881514597
0.0378171754	0.1651212960084311	0.2027249538468041
0.03894811	0.1648820331703361	0.2022777317869174
0.0401128656	0.1648384887179551	0.2017042023508679
0.0413124536	0.1644863554036691	0.2007635784049443
0.0425479156	0.1645170788131931	0.2006187865629305
0.0438203245	0.1644192912608121	0.200169630520812
0.0451307852	0.1642113241750981	0.199639256754597
0.0464804357	0.1641608238560501	0.1994165794890064
0.0478704478	0.1637834669036691	0.1991809096739238
0.0493020288	0.1641237982322411	0.1988420219652516
0.0507764216	0.1640334715798601	0.1989307002338405
0.0522949066	0.1638051091227171	0.1986972224219168
0.0538588024	0.1636983138893841	0.1984127128678181
0.0554694669	0.1640753917465261	0.1984885659807562
0.057128299	0.1636341598750981	0.1978922284023983
0.0588367389	0.1629901902274791	0.1972892383161723
0.0605962702	0.1632481153131931	0.1975578533765638
0.0624084209	0.1630859184179551	0.1971024710789821
0.0642747645	0.1632337550655741	0.1973404582963788
0.0661969218	0.1633916363465261	0.1974137171876824
0.0681765617	0.1632052562798601	0.1970257703124741
0.0702154034	0.1635234304989071	0.1972734491049358
0.0723152173	0.1628708044512881	0.1966474020785528
0.0744778269	0.1630136420846221	0.1967147261388823
0.0767051099	0.1629080906893841	0.1963567703471974
0.07899900059999999	0.1628762607750981	0.1963174351977029
0.0813614907	0.1624166952512881	0.1958995851487288
0.0837946319	0.1625233462893841	0.1959113469324601
0.086300537	0.1623547536274791	0.1955555240165051
0.0888813819	0.1621268800846221	0.1954726358561854
0.09153940789999999	0.1621338769703361	0.1952134192313698
0.0942769229	0.1620034399227171	0.1950857327967029
0.0970963042	0.1619548922274791	0.1950578970040278
0.1	0.1619649967322411	0.1949767714932958
0.102	0.1618764910417651	0.194690601653623
0.104	0.1614174616227171	0.1944711557411979
0.106	0.1614648371465261	0.1942481247344144
0.108	0.1612875775655741	0.1943757892383978
0.11	0.1612165399370031	0.1941188035409762
0.112	0.1610072201560501	0.1938187588323508
0.114	0.1613650067417651	0.1942496892627457
0.116	0.1613578083798601	0.1941782448498509
0.118	0.1609840475179551	0.1937090770375076
0.12	0.1609685728560501	0.1937880295184595
0.122	0.1608248706989071	0.1934804475820737
0.124	0.1604312429084311	0.1930077161770892
0.126	0.1601059480941461	0.1927037201348698
0.128	0.1600425502560501	0.192699696661291
0.13	0.1600615692750981	0.1925438936721205
0.132	0.1597136048322411	0.1922716809265611
0.134	0.1599336132560501	0.1923960716055483
0.136	0.1595184677131931	0.1919906071401074
0.138	0.1598164821227171	0.1920861898264687
0.14	0.1592832729036691	0.1916642784493013
0.142	0.1591885303893841	0.1915920176133558
0.144	0.1592030150179551	0.191464394776634
0.146	0.1591743000655741	0.1916020895294671
0.148	0.1590533924750981	0.1914182638596846
0.15	0.1586971929798601	0.1910252439639797
0.152	0.1585414667512881	0.1908981377582642
0.154	0.1586867691131931	0.1908409171752009
0.156	0.1584990664131931	0.1907266414039177
0.158	0.1585495077989071	0.190684197690884
0.16	0.1582644586322411	0.1903813646771048
0.162	0.1580511756417651	0.1900316402137548
0.164	0.1581701411798601	0.1902096136547865
0.166	0.1580905691370031	0.19008425941222
0.168	0.1578803692655741	0.1898449031403161
0.17	0.1575348373655741	0.1895498985801747
0.172	0.1575256530989071	0.189471882262537
0.174	0.1572011266227171	0.1891158020079399
0.176	0.1571437046512881	0.1890600105159775
0.178	0.1569057384893841	0.1888675201243178
0.18	0.1564824513036691	0.1883203444446602
0.182	0.1565757054750981	0.1883634057152896
0.184	0.1565613389560501	0.1882412737171812
0.186	0.1561638237560501	0.1879113834841026
0.188	0.1559986655560501	0.1876139979855089
0.19	0.1559387951036691	0.1876089652600428
0.192	0.1560949848322411	0.187561620631511
0.194	0.1558914243941461	0.1874241153677474
0.196	0.1555506688846221	0.1870669783193242
0.198	0.1554136520798601	0.1869245836205164
0.2	0.1552858809274791	0.1867243145689053
0.202	0.1553597650370031	0.186607093026071
0.204	0.1551300399703361	0.1864934644185156
0.206	0.1548157760798601	0.1861136335320544
0.208	0.1548232538227171	0.186064428582547
0.21	0.1547903469750981	0.1860015206670473
0.212	0.1543200148465261	0.1856536455148997
0.214	0.1543177727846221	0.1855448971667809
0.216	0.1540224852560501	0.1852592015663209
0.218	0.1539253242846221	0.1850509375560935
0.22	0.1540268687989071	0.185143535752708
0.222	0.1538529984608121	0.1850583833567193
0.224	0.1536655945750981	0.1847037891388488
0.226	0.1535142728131931	0.1845529231976685
0.228	0.1534903540560501	0.184379592454986
0.23	0.1533185564227171	0.1841799392355291
0.232	0.1529376353179551	0.1839454602258779
0.234	0.1527921545608121	0.1837674640218877
0.236	0.1528445890989071	0.1838329427213485
0.238	0.1525713077750981	0.1835974041320142
0.24	0.1525576122417651	0.1836048399135954
0.242	0.1526256781750981	0.1835354839730892
0.244	0.1522228059084311	0.1831083719082959
0.246	0.1523836080179551	0.1832136402653164
0.248	0.1523593407560501	0.1830652194096785
0.25	0.1521311501750981	0.1827419712295592
0.252	0.1518783227512881	0.1826583360345466
0.254	0.1516857657655741	0.1824067990698428
0.256	0.1517344732560501	0.1823460995443038
0.258	0.1515368835989071	0.182122006050933
0.26	0.1513639162703361	0.1819505908324035
0.262	0.1511583447512881	0.1817386370431735
0.264	0.1511943381798601	0.1817351358778672
0.266	0.1507915187703361	0.1813535017408399
0.268	0.1508870141370031	0.1813492540865244
0.27	0.1506852096798601	0.1811377570347841
0.272	0.1505480269227171	0.180985780013866
0.274	0.1503894211655741	0.1807425359677657
0.276	0.1502164678179551	0.1805864714141416
0.278	0.1502045398560501	0.1804864104493754
0.28	0.1500817853750981	0.1804488953835902
0.282	0.1499464414560501	0.180167958842287
0.284	0.1496858827512881	0.179931553383936
0.286	0.1495774640322411	0.1798268412030881
0.288	0.1491591086227171	0.1794987596283549
0.29	0.1491228623131931	0.1793295613510617
0.292	0.1489726309512881	0.1791060558319071
0.294	0.1487538373417651	0.1789357052252337
0.296	0.1486668286179551	0.1787398724967877
0.298	0.1485174431941461	0.1785745395543477
0.3	0.1484123733465261	0.1783684369767866
0.302	0.1481345364465261	0.1781167108585493
0.304	0.1481310757322411	0.1780894857644889
0.306	0.1477274215274791	0.1777394564500482
0.308	0.1478151600798601	0.1777410022313574
0.31	0.1477763633989071	0.1775995569812037
0.312	0.1474445727084311	0.1772891112209909
0.314	0.1470847821750981	0.177024740788844
0.316	0.1471579340941461	0.1769670607428558
0.318	0.1469578574846221	0.1766704394729787
0.32	0.1468996741512881	0.1766377687899358
0.322	0.1465898446512881	0.1763462004843683
0.324	0.1463148733989071	0.1760580907408621
0.326	0.1460635726941461	0.1758141704308341
0.328	0.1460501495179551	0.1756702191681067
0.33	0.1460128051465261	0.1756605210930347
0.332	0.1458203197846221	0.175414181975923
0.334	0.1457163328370031	0.1752405231541479
0.336	0.1455260315417651	0.175154039942814
0.338	0.1452830504750981	0.174835695444619
0.34	0.1450640793703361	0.1745775390969736
0.342	0.1450425489131931	0.1745479082586933
0.344	0.1449538125989071	0.1743958069644679
0.346	0.1448006370274791	0.1743268368240068
0.348	0.1445124106274791	0.1740412527831898
0.35	0.1444218004989071	0.1738503436847843
0.352	0.1442200067703361	0.1736109123093178
0.354	0.1441771252370031	0.1734981246873488
0.356	0.1440717832989071	0.1733639760090971
0.358	0.1439549007131931	0.1732220481745393
0.36	0.1438882503941461	0.1731127710117657
0.362	0.1437177478227171	0.172911910061587
0.364	0.1435606033655741	0.1726825939860827
0.366	0.1434649173179551	0.1725557091205487
0.368	0.1433304413179551	0.1723640595898657
0.37	0.1427140945703361	0.1718636372651091
0.372	0.1428711994893841	0.1719219580590414
0.374	0.1425180726989071	0.1715742563993413
0.376	0.1424096314036691	0.1714504923405334
0.378	0.1421645087084311	0.1712516506349821
0.38	0.1420199432846221	0.1710932351917386
0.382	0.1418174705465261	0.1707942190560142
0.384	0.1417829536846221	0.170773666566336
0.386	0.1415407942750981	0.170502663588413
0.388	0.1413081956179551	0.1702573819551214
0.39	0.1411481344750981	0.1699780813133003
0.392	0.1409818681465261	0.1699114856540511
0.394	0.1407884634465261	0.1697359431847593
0.396	0.1408470108131931	0.1696892249438622
0.398	0.1407137717941461	0.1694851146935937
0.4	0.1405123710846221	0.1693159622772714
0.402	0.1402758913417651	0.1690452672332875
0.404	0.1401742228227171	0.1689068647431249
0.406	0.1401782311179551	0.1688791681637864
0.408	0.1399461502703361	0.168668005652201
0.41	0.1398948296798601	0.1685696811554888
0.412	0.1397291890370031	0.1683312833314094
0.414	0.1395173560941461	0.1682319657630849
0.416	0.1394471774322411	0.1680446188367237
0.418	0.1392262604655741	0.1679086838487772
0.42	0.1391491116846221	0.1677093197912317
0.422	0.1390025458846221	0.1676055988206358
0.424	0.1388858393750981	0.1674783178549854
0.426	0.1386558966274791	0.167253313401467
0.428	0.1383567866465261	0.16697511703312
0.43	0.1382277303084311	0.1668167857843186
0.432	0.1379187660084311	0.1665740898671368
0.434	0.1377407635608121	0.1663741387258078
0.436	0.1376330834846221	0.1662417676635845
0.438	0.1374111317465261	0.1660122433227547
0.44	0.1374063547655741	0.165924213560858
0.442	0.1370115612560501	0.1656624680664806
0.444	0.1368690290798601	0.1655438083319941
0.446	0.1370060344798601	0.16551891883157
0.448	0.1366023771131931	0.1652340382237049
0.45	0.1364462089560501	0.1650134527477199
0.452	0.1364020476798601	0.1650506628677454
0.454	0.1361861121560501	0.1648608243243529
0.456	0.1360603218370031	0.1646125479496582
0.458	0.1358864321417651	0.1644781505899337
0.46	0.1357827863370031	0.1643329256457525
0.462	0.1357496389655741	0.1642316102321768
0.464	0.1353649943036691	0.1639467394684325
0.466	0.1353820263560501	0.1639288363607159
0.468	0.1351236958989071	0.1636926655208641
0.47	0.1350228586274791	0.1635494675750503
0.472	0.1350201960703361	0.1634725520715856
0.474	0.1347413599512881	0.1633137084702328
0.476	0.1347277278417651	0.1632313158649103
0.478	0.1345920905750981	0.1631252683079639
0.48	0.1343521521417651	0.1628538711407331
0.482	0.1343643043989071	0.1628445628909327
0.484	0.1341982021608121	0.1626652871019541
0.486	0.1341548492179551	0.1626034909853141
0.488	0.1340471037465261	0.1624449112690898
0.49	0.1338021372227171	0.1622792577792786
0.492	0.1339306182036691	0.1623589709275708
0.494	0.1336666872417651	0.1620692026088187
0.496	0.1333535818417651	0.1618226025923312
0.498	0.1332327163750981	0.1616885885089837
0.5	0.1330531357846221	0.1615252105098384
0.504	0.1328355277512881	0.1612927077744164
0.508	0.1325316837131931	0.1610454616098954
0.512	0.1324205635703361	0.160837765529368
0.516	0.1320030132227171	0.1604616928425996
0.52	0.1317849914703361	0.1603063658438056
0.524	0.1315662206512881	0.1600118494962718
0.528	0.1313260368274791	0.1597775279282853
0.532	0.1310480439560501	0.1594713243075438
0.536	0.1307512345417651	0.1592369880413398
0.54	0.1305949107655741	0.159051494508044
0.544	0.1302503194703361	0.1587254083310785
0.548	0.1300335304893841	0.1585001271518253
0.552	0.1298148504798601	0.1582859347025221
0.556	0.1295913014989071	0.1580246966220223
0.5600000000000001	0.1293549871036691	0.1578992169716404
0.5639999999999999	0.1291298357846221	0.1576711861534522
0.5679999999999999	0.1287526981893841	0.1573347221721955
0.572	0.1286752192750981	0.1572608794103507
0.576	0.1284999508846221	0.1570367384377649
0.58	0.1281632003417651	0.1567646302686479
0.584	0.1279958105179551	0.1565715266303403
0.588	0.1277942953179551	0.156380746859664
0.592	0.1274806448512881	0.1561352118437669
0.596	0.1273750280893841	0.1560218666020739
0.6	0.1271551943179551	0.155846208992175
0.604	0.1269282702798601	0.1555832131499848
0.608	0.1265748951989071	0.1553342123737509
0.612	0.1265418480036691	0.1552703352766333
0.616	0.1261435192989071	0.1549227062679153
0.62	0.1259302763036691	0.1546682589118394
0.624	0.1257060278084311	0.1545083860074128
0.628	0.1256382399703361	0.154428324116106
0.632	0.1253291582798601	0.1542389660508119
0.636	0.1252035297131931	0.1541332504443976
0.64	0.1251505610846221	0.1541369320722049
0.644	0.1250361822274791	0.1540304953896051
0.648	0.1248051355750981	0.1539141229169904
0.652	0.1247943282370031	0.1538514238462422
0.656	0.1245771149989071	0.1537497173926355
0.66	0.1244703527322411	0.1537322458487808
0.664	0.1244046368274791	0.1536428706442938
0.668	0.1242887836417651	0.1535815677711369
0.672	0.1240457735608121	0.1533313430043365
0.676	0.1238413398893841	0.1532542038131844
0.68	0.1237298762322411	0.1531411953160627
0.6840000000000001	0.1235508804750981	0.1530368531882124
0.6879999999999999	0.1234418858036691	0.1529393729118936
0.6919999999999999	0.1233547705131931	0.1528747516357628
0.696	0.1232189787941461	0.1527520404208979
0.7	0.1230784924084311	0.1527067024897247
0.704	0.1230014911989071	0.1526442409769102
0.708	0.1228363415084311	0.1525359948524702
0.712	0.1227939609703361	0.1525366216687431
0.716	0.1227359204370031	0.1524846403186415
0.72	0.1224780024846221	0.1523606676487793
0.724	0.1224700435322411	0.1523775153480051
0.728	0.1223852158703361	0.1522646079853308
0.732	0.1222422347036691	0.1522131742307769
0.736	0.1220129701560501	0.1519857108244544
0.74	0.1220243977179551	0.1519161606304593
0.744	0.1217991678131931	0.1517709769309669
0.748	0.1217536171322411	0.1517496174261028
0.752	0.1216197652798601	0.1517569762431008
0.756	0.1216524358036691	0.1517224917625468
0.76	0.1215738091131931	0.1517244412841866
0.764	0.1215326349941461	0.1517445067620767
0.768	0.1214907985084311	0.1517411134903824
0.772	0.1214015773512881	0.1516925996214136
0.776	0.1214438580703361	0.1517158865317948
0.78	0.1213780441417651	0.1516918800521876
0.784	0.1213405081227171	0.1516702150471892
0.788	0.1212145994989071	0.1515993095230401
0.792	0.1213212500846221	0.1517044342388055
0.796	0.1212667713798601	0.1517440925935556
0.8	0.1212886528465261	0.15174552586738
0.804	0.1212068794941461	0.1517201880884985
0.8080000000000001	0.1212497284036691	0.1518255987979691
0.8120000000000001	0.1212026448750981	0.1517518111890473
0.8159999999999999	0.1211162190941461	0.1518060821266928
0.82	0.1213123408227171	0.1519336172074117
0.824	0.1213441404798601	0.1519835923719279
0.828	0.1211602561465261	0.1518737521306154
0.832	0.1212075836893841	0.1520533999026545
0.836	0.1213636407322411	0.1521236728822038
0.84	0.1214459525846221	0.152193411881052
0.844	0.1214960126703361	0.1522770132177874
0.848	0.1215748280655741	0.1523733100063642
0.852	0.1217636418846221	0.1525175709787975
0.856	0.1216257910798601	0.1524180641447935
0.86	0.1216871605084311	0.1524291949785396
0.864	0.1215901665512881	0.1524685367772422
0.865	0.121385750851538	0.1521339168794054
0.868	0.1215874600322411	0.1524262440665732
0.87	0.1217493036828691	0.1524225204977577
0.872	0.1216449920608121	0.1525155960079688
0.875	0.1215267721460564	0.1524634086008639
0.876	0.1215119185370031	0.1524634854218398
0.88	0.1218080729662378	0.1527852205215143
0.88	0.1216847208079088	0.1526618692378474
0.885	0.1218675932231602	0.152915739567075
0.89	0.121774553691661	0.1530479364052043
0.895	0.1219935871855392	0.1533693729338933
0.9	0.122009317649335	0.1535955307885668
0.905	0.1222084569567034	0.1538778752228059
0.91	0.1222103582958682	0.1540302589362289
0.915	0.1222781170260484	0.1542514608304424
0.92	0.1224941179713634	0.1544965407292972
0.925	0.1226550450689563	0.1548751631487928
0.93	0.1227751849386602	0.155108014989961
0.9350000000000001	0.1229409970316707	0.1554741126831935
0.9399999999999999	0.1231006713390246	0.1558016024053693
0.945	0.1233774539507699	0.1561473909875598
0.95	0.1235680165949075	0.156465829897545
0.955	0.1236999750693686	0.1568371912942732
0.96	0.1240356371706183	0.1572337310411293
0.965	0.1241973109966099	0.1576067413298014
0.97	0.1243964987584303	0.1579998890295003
0.975	0.1246356983247732	0.1584205120557006
0.98	0.1248484962571979	0.1588115138254095
0.985	0.1250830216243294	0.1592454924876827
0.99	0.1253096187262451	0.1596121467718551
0.995	0.1255714517207797	0.1600894754434181
1	0.1258302704766223	0.1604980550423357
1.005	0.126025814296609	0.1608671170375305
1.01	0.1264090881843476	0.1614865125406014
1.015	0.1266857839588645	0.1619373576144553
1.02	0.126918150974828	0.1624365231830961
1.025	0.1272044977408026	0.1629616100953582
1.03	0.1275093307908226	0.1634342498247129
1.035	0.1277915429458168	0.1639540129239945
1.04	0.1280945584261883	0.1644787268363846
1.045	0.1284051118353471	0.1650433677002626
1.05	0.1287554571273459	0.1655892767963989
1.055	0.1290165731289068	0.1660779813442788
1.06	0.1292959069900455	0.1666596714014617
1.065	0.1297406591813228	0.1673231357106181
1.07	0.1299922028993603	0.1678541408491491
1.075	0.1304473179627721	0.1685433406790046
1.08	0.1307501611121079	0.1691485600907241
1.085	0.1310598642636661	0.1698128106648377
1.09	0.1315660976058284	0.1705320119206813
1.095	0.1318964814016938	0.1711269189208737
1.1	0.132206603072377	0.1718002822099956
1.105	0.1324809158855914	0.172455491511831
1.11	0.1328996985124466	0.1732221219736949
1.115	0.133280929965142	0.1738328941970977
1.12	0.1337564023617245	0.1745330358360327
1.125	0.134138324384626	0.1752669662317492
1.13	0.134436287959724	0.176032336551262
1.135	0.1348806807886661	0.1768412624403062
1.14	0.1353247697157963	0.1776837913955815
1.145	0.1356466160731365	0.1784261589500589
1.15	0.1360602374919756	0.179257384173982
1.155	0.1365624921158653	0.1800812738302652
1.16	0.1370034873599269	0.1809483782247553
1.165	0.1374800594889727	0.1818567346916804
1.17	0.1378236335657027	0.1827166616824172
1.175	0.1383752512054234	0.183606461206464
1.18	0.1387339045015655	0.1844863198556913
1.185	0.1392136131856239	0.1854055889400728
1.19	0.1397049982075998	0.1863913545043963
1.195	0.1402341764762403	0.1873889739626402
1.2	0.140738872097229	0.1883138667446788
1.205	0.1411682771929476	0.1893188393539962
1.21	0.141942172470146	0.1904471609517663
1.215	0.1424126060587484	0.1915063514468657
1.22	0.1429028916575403	0.1925028226485965
1.225	0.1434167692653666	0.1936033638015877
1.23	0.1440442058242844	0.194681015160651
1.235	0.1446607394713984	0.1958462833244149
1.24	0.1453035043959054	0.1969773432718625
1.245	0.1459686372516702	0.1982222940754213
1.25	0.1464737400607708	0.1993308410953281
1.255	0.1471615000193218	0.2005581518807435
1.26	0.1477246094310466	0.2016377297538707
1.265	0.1484312286878741	0.2029337504633732
1.27	0.1490962550996462	0.2042186601219264
1.275	0.1498568797461654	0.2054964377467906
1.28	0.1505862316809037	0.2068619696588176
1.285	0.1512611478636483	0.2081489541704512
1.29	0.1520049477177438	0.2094911285104611
1.295	0.1527295240645518	0.2108483719012789
1.3	0.1534216582977535	0.2122041808201096
1.305	0.1541769024819775	0.2135075596735234
1.31	0.1548671324561453	0.2148261184720394
1.315	0.1556054988702228	0.2162659345657042
1.32	0.1564342952629328	0.2177097319853351
1.325	0.1574515659975895	0.2193502132591433
1.33	0.1582676884806881	0.2207823186871116
1.335	0.1589491638817863	0.2221121977324453
1.34	0.1599733173217262	0.2236953899276149
1.345	0.1608197355048297	0.2251118072230706
1.35	0.1617831838069358	0.2266648352450633
1.355	0.1625737909691558	0.2281331817610943
1.36	0.163578298521089	0.2297345599649311
1.365	0.1645128642840353	0.2312880591313866
1.37	0.1654487899221297	0.2328467419089741
1.375	0.1664151489189301	0.2343249842323115
1.38	0.167422529956099	0.2359391656492281
1.385	0.1685558313785806	0.2376152128181917
1.39	0.1696378098145828	0.2392255377488991
1.395	0.1710474029715967	0.2412883724606932
1.4	0.1720900166917661	0.2427754249876376
1.405	0.1731861416663456	0.2442781999486942
1.41	0.1743022896396807	0.2458642630740401
1.415	0.1755087400929774	0.2475201181976907
1.42	0.1767761535963064	0.2491817871389575
1.425	0.1780482629304515	0.2508829264192665
1.43	0.1791938249328096	0.2524630013515079
1.435	0.1806214912720924	0.2541140599553894
1.44	0.1818768286946257	0.2558671029701756
1.445	0.1832818985939094	0.2576976524492952
1.45	0.1846020624367003	0.2592590246660951
1.455	0.1869788837641579	0.2623772556586333
1.46	0.1877215654473713	0.263370189825969
1.465	0.1891546037839505	0.2650348959851108
1.47	0.1905175960408276	0.2666444594136399
1.475	0.1916924767565386	0.2680977451923265
1.48	0.1932333160486229	0.2698004995923857
1.485	0.1946881759157972	0.2714504282249156
1.49	0.1963135898493073	0.2730134843770254
1.495	0.1977277900255404	0.2746174220065149
1.5	0.1994123283290705	0.2764540714839821
1.505	0.2010954815056845	0.2782084563793268
1.51	0.2030728633751123	0.2802718644407597
1.515	0.2049148428228761	0.2821002699759644
1.52	0.2065765900846068	0.2837364953898673
1.525	0.2081815799983591	0.28519337369301
1.53	0.2098604994975291	0.2866985367450252
1.535	0.2115012473839813	0.2882702600933909
1.54	0.2132854985692357	0.2899120721062922
1.545	0.2148927824134025	0.2911856869351404
1.55	0.21708239296534	0.2932656371005267
1.555	0.2188458969006534	0.2947935882325703
1.56	0.220865377359099	0.2964904828133771
1.565	0.2227425077714946	0.2981204970828901
1.57	0.2247946929064948	0.2998449435530783
1.575	0.2268181532494865	0.3015945472282393
1.58	0.2288482220789216	0.3032426313884302
1.585	0.2309904962114588	0.3050047294326724
1.59	0.233168455056027	0.3068646036886047
1.595	0.2353050241775766	0.3085100563639385
1.6	0.2375889999192808	0.310415278431481
1.605	0.2398942215660708	0.3122838986346131
1.61	0.242199490925436	0.3142006720286256
1.615	0.2444425613494757	0.3160145940866971
1.62	0.2468468707918509	0.3178975916110384
1.625	0.2491583156895034	0.3197354564851321
1.63	0.2514739733702819	0.321736102194208
1.635	0.2541183105712209	0.3237476691693257
1.64	0.2565765517839037	0.3258023068855675
1.645	0.2590370766332006	0.3277738624881069
1.65	0.261543665542758	0.3297353872285419
1.655	0.2641988302635432	0.3319701041587237
1.66	0.2670423266102864	0.3342227631072817
1.665	0.2696553379539752	0.3363528495700637
1.67	0.2722594571880193	0.338428231507698
1.675	0.2749900615148078	0.3407113727474205
1.68	0.2777468679014373	0.3429611186185188
1.685	0.2805193271382572	0.3451771731184258
1.69	0.2835007205844408	0.3476418558490794
1.695	0.2861208572589266	0.3498529395295446
1.7	0.289103003650668	0.3523449029692794
1.705	0.2920229879162947	0.3546322090088713
1.71	0.2950313933032272	0.3572350623723068
1.715	0.2981891904350433	0.359912048968862
1.72	0.3010794286318726	0.3622616695392418
1.725	0.3040454415141378	0.3646292517642661
1.73	0.3072526772878412	0.3673294655361147
1.735	0.3099767285922223	0.3695662221143526
1.74	0.3136109121123566	0.3728303641681104
1.745	0.3166150410319757	0.3754547397939443
1.75	0.3198922461327209	0.3781909449799665
1.755	0.3228265000155441	0.3805819565842857
1.76	0.3258913307586028	0.3831526734596221
1.765	0.3288973649995227	0.3857898635947073
1.77	0.3321412975662853	0.3885467680598244
1.775	0.3352188911701184	0.3911215294315235
1.78	0.3383607562458514	0.3938133727349236
1.785	0.3415330347541407	0.3965465536046624
1.79	0.3447923987179434	0.3993438493249697
1.795	0.3478955834251869	0.402033840036025
1.8	0.3510306321153001	0.4046467617822263
1.805	0.3541658193379584	0.4074477684249507
1.81	0.3575213355327971	0.4103902161294397
1.815	0.360796749502188	0.4131518747760289
1.82	0.3637209818222814	0.4157577069027673
1.825	0.3668957618927134	0.4185305332446149
1.83	0.3704682868422723	0.4216698616632966
1.835	0.3735910128347846	0.4244063092975777
1.84	0.3767506455485556	0.4272036617617433
1.845	0.3798450286263074	0.4299737099541736
1.85	0.3828975364421361	0.4326084583530975
1.855	0.3858670244548553	0.4351685452054725
1.86	0.3893017101635477	0.4382257128108121
1.865	0.3924351417996969	0.4409524514126403
1.87	0.3956479933101246	0.4438395247021749
1.875	0.3987009006278942	0.4465891381334273
1.88	0.4016652399578866	0.4491694437774094
1.885	0.4046923945954878	0.4518406663382974
1.89	0.4074443989659607	0.4542653613567467
1.895	0.4106464378315396	0.4571205099891462
1.9	0.4132202664957949	0.4594278170335206
1.905	0.4161071892346702	0.461999391786646
1.91	0.4190220485169617	0.4646065893229602
1.915	0.4217295670877704	0.4669532045873387
1.92	0.4242100052778791	0.469116616944823
1.925	0.4268316039493036	0.4714971547085378
1.93	0.4293468007396944	0.4737577711553813
1.935	0.4318894290807562	0.475929688590783
1.94	0.4343206647051605	0.4781328230404238
1.945	0.4366385086359836	0.4801427018759118
1.95	0.438798387782084	0.482032134178362
1.955	0.4411482112231478	0.4840791181507342
1.96	0.4431441502388975	0.4857750110103539
1.965	0.4451099243810434	0.4874992649953236
1.97	0.4472999135167356	0.4894315266486263
1.975	0.4491493676818248	0.4909846313584673
1.98	0.4509545196446625	0.4925382656434684
1.985	0.4526662982381428	0.4940533156144701
1.99	0.4543642102067006	0.4954596846902021
1.995	0.4558595121742037	0.4967225237489722
2	0.4574861196917327	0.498100173393911
2.005	0.4601627305809596	0.5006336583884495
2.01	0.4602322130674388	0.5003104426195555
2.015	0.4614959357919615	0.5013410530286531
2.02	0.4626035855342406	0.5021531080146117
2.025	0.4638383491448811	0.5031709930350261
2.03	0.464979520451541	0.5040732910009627
2.035	0.4661173462902771	0.5049672562665075
2.04	0.4671118400392955	0.5056716028810647
2.045	0.4680235448621312	0.5063628882175496
2.05	0.4689265127605867	0.5071535533905065
2.055	0.4693584003933016	0.5072842813974833
2.06	0.4701251338577904	0.5079587385868003
2.065	0.4676238830790954	0.5051801686690683
2.07	0.4664312190048057	0.5036629752101047
2.075	0.465900433173434	0.5029732247465621
2.08	0.4650250706494186	0.5018267244041711
2.085	0.4644529891935446	0.5010705573168746
2.09	0.4636220670969686	0.4999936401687603
2.095	0.4628952013127617	0.499132251451357
2.1	0.4621878160805794	0.4981958838263754
2.105	0.4611805797672904	0.4969812657353282
2.11	0.4606305459496297	0.4962258986413108
2.115	0.4593432052556555	0.4947452768423538
2.12	0.4582073765709884	0.4933421756353075
2.125	0.4574328264348096	0.4923621084974195
2.13	0.4567612190931689	0.4914481123815708
2.135	0.4557801903179469	0.4903194323616427
2.14	0.4551610277076915	0.4894871673698546
2.145	0.4541195185082496	0.4883167233589337
2.15	0.4529721511048268	0.4869714408673679
2.155	0.4520587256693644	0.4858520610082016
2.16	0.4509247563015693	0.4845134249331006
2.165	0.4497892869083445	0.4832236688391805
2.17	0.4485152796435742	0.4817716605985062
2.175	0.4472418785876816	0.4803101639595067
2.18	0.4459478208786786	0.4788869650343378
2.185	0.4444893171381852	0.4773432274939041
2.19	0.4431271133402898	0.475770228967726
2.195	0.4416728244249193	0.4741127571745933
2.2	0.4400806859682027	0.4723630768359949
2.205	0.4386739212686215	0.4708255089117956
2.21	0.4371843082164063	0.4692090131054268
2.215	0.4355219241935055	0.4673726501535537
2.22	0.4337500793710211	0.4654237250669629
2.225	0.432159636107865	0.4637018082079683
2.23	0.4305430886629416	0.46191040081366
2.235	0.4288318362754632	0.46012621245834
2.24	0.4272053944275014	0.4582968816895558
2.245	0.425412633067883	0.4563815955202599
2.25	0.4237972775431737	0.4546424579074469
2.255	0.4218680351231162	0.4525623610987886
2.26	0.4201767994433755	0.4507040347388731
2.265	0.4185060938290588	0.4489215913296243
2.27	0.4168647646060121	0.447139943066682
2.275	0.4149168445881041	0.4450925655672611
2.28	0.4131214832834985	0.4431049375314478
2.285	0.411192032812493	0.4410750842772996
2.29	0.4096656873929795	0.4394243222477485
2.295	0.4077235485418567	0.4373418830878117
2.3	0.405737850919325	0.4352831604305196
2.305	0.4041053389303662	0.4334810653169678
2.31	0.4025241288090563	0.4317418272821019
2.315	0.4007759356957529	0.4299639048300318
2.32	0.3988392706991717	0.4278308082563206
2.325	0.3968614579398235	0.4257704856721289
2.33	0.3947972105207221	0.423491103961285
2.335	0.3925992086371613	0.4211569594271461
2.34	0.3909908191216378	0.4194697285770661
2.345	0.3895201661478698	0.4179198544735206
2.35	0.3878721551066768	0.4161067758202637
2.355	0.3861709767709222	0.4143213152355882
2.36	0.3846301585072568	0.4126747062587534
2.365	0.3828939658086208	0.4107979589495602
2.37	0.3809572373184001	0.4087687013837131
2.375	0.3790910332790153	0.4068076291058562
2.38	0.3776015316121447	0.4051803501781425
2.385	0.3759374261149089	0.4034229123795361
2.39	0.374017631948767	0.4013935171577223
2.395	0.3725166144094188	0.3997159673599248
2.4	0.3709956757820679	0.3981539390805434
2.405	0.3693358585944386	0.3963386876313946
2.41	0.3675394017784462	0.3944071744584358
2.415	0.3659766599485709	0.3927309461380023
2.42	0.3641925538365132	0.390875390841578
2.425	0.362789991228518	0.3893999543134833
2.43	0.3611011053264375	0.387564378081927
2.435	0.3593892287387937	0.3857044610033489
2.44	0.3576806582748144	0.3838607835609756
2.445	0.3562908034469136	0.3823828678454293
2.45	0.3548553665459636	0.3807736878417556
2.455	0.3532056162915753	0.3790868780426499
2.46	0.3518409425763555	0.3775891783787814
2.465	0.3503081431955377	0.3759238865109132
2.47	0.3488491573122671	0.3744025245629954
2.475	0.3472217096482789	0.3726272483437366
2.48	0.3458557889710644	0.3711757922786956
2.485	0.3445297250196571	0.3697224912415983
2.49	0.3432180878676016	0.3683418448949185
2.495	0.3418110121735314	0.3668130756490506
2.5	0.3403601434833817	0.365232340196429
2.505	0.3391193990265842	0.3638844226726983
2.51	0.3376964486987911	0.3623773852554085
2.515	0.3368119727996965	0.3613763525735287
2.52	0.3354992847765518	0.3599458744001828
2.525	0.3341538143533409	0.3585344986467083
2.53	0.3330413559165611	0.3572446639952854
2.535	0.3317022841273044	0.3558411678984059
2.54	0.3306773839208381	0.3546836629418441
2.545	0.3295381037369971	0.3534194146232879
2.55	0.3283666003783653	0.352191573206637
2.555	0.3271836162672045	0.3508412104021034
2.56	0.3260475079989429	0.3495865538274766
2.565	0.3250860917679127	0.3485568381317538
2.57	0.3240266039303944	0.3473931334723586
2.575	0.3229343500793974	0.3461368997835725
2.58	0.3219607774756478	0.3450341612799118
2.585	0.3209994538237728	0.3440047104599672
2.59	0.3201197643507377	0.3429982079187316
2.595	0.3189691785686208	0.3417335321542805
2.6	0.3185232687225585	0.341164492857387
2.605	0.3181869323391512	0.3407287288867205
2.61	0.3173088275426538	0.3396463070943417
2.615	0.3163601204599672	0.3385947617213692
2.62	0.315351943723445	0.3374428390869655
2.625	0.3143425008215642	0.3362021257875721
2.63	0.3122248094391836	0.3339177085204282
2.635	0.3122064908707531	0.3336492162988512
2.64	0.3107176034562407	0.3320311578280092
2.645	0.3090200896660252	0.3299997932855839
2.65	0.3077148060625973	0.3284243292092073
2.655	0.3052879384031985	0.3257610069284784
2.66	0.3034268672030856	0.3234299931835883
