# Supplementary material for: Solution structures in alkali nitrates and nitrites at high concentrations
Source: RSC Adv. 2026 Mar 10;16(15):13347–57. doi: 10.1039/d5ra07630g (PMC12973280; doi:10.1039/d5ra07630g)
Supplement: RA-016-D5RA07630G-s001 [file RA-016-D5RA07630G-s001.zip › MNOx_SAXS/SAXS_SEN_H02_159_3rej_avg_sub.dat]

Qvector_A	Intensity	Uncertainty
0.00337528505	-0.391108084814773	7.890197837386355
0.00347622402	2.721635813518585	15.92561359032038
0.00358018161	0.2916760492328869	12.66884667333381
0.00368724807	-0.2705738317195134	11.30740274424833
0.0037975164	-0.2089700317195362	9.396433091960239
0.00391108233	-8.160730626481435	8.634707021337158
0.00402804449	1.407848248994757	9.843983639921328
0.00414850444	0.517658534709037	7.865889502267474
0.00427256678	-0.9351767807671525	5.795472508701912
0.00440033924	-0.1093414148147733	4.776817159061167
0.00453193279	-0.5140688464814334	4.470943356187656
0.00466746167	-0.3100523124338128	4.123227391167654
0.0048070436	-0.3141122821957221	3.535861175434216
0.00495079976	-0.2041480257671529	3.102311924951665
0.005098855	-0.2555663164814317	2.973011624763497
0.00525133787	-0.1151738183862023	2.608907209667291
0.0054083808	-0.1424241629100123	2.432195302121738
0.00557012014	-0.1385774219576223	2.207604770743629
0.00573669635	-0.07682493600524221	1.916166776492638
0.00590825408	-0.079110610290962	1.813789602646527
0.00608494229	-0.0435097736242922	1.616185796076265
0.00626691442	-0.007317202910012144	1.541601062183223
0.00645432849	0.01120338804237786	1.356617619628016
0.00664734723	0.01390512208998795	1.235294927385679
0.00684613826	0.02555771280427788	1.132985198116759
0.00705087419	0.03999709470903801	1.040570578500761
0.00726173282	0.05118912108999285	0.9729994409927946
0.00747889725	0.06237415580427885	0.8809902073920096
0.00770255604	0.04402507954237389	0.8107726464401011
0.007932903430000001	0.07044766147094494	0.773781286679479
0.00817013942	0.07378159378046889	0.6738091027246216
0.008414470029999999	0.07481438454237388	0.6551032363882666
0.00866610743	0.08940517016142091	0.6004706739921014
0.00892527012	0.08939284144713588	0.5435844467476721
0.009192183160000001	0.09215856401856393	0.5221849220156715
0.00946707831	0.08840608089951685	0.4793915018629991
0.00975019429	0.09699207108999292	0.4442515318505744
0.0100417769	0.09370780573284987	0.4227528263904818
0.0103420795	0.1059366896138019	0.3967170795135874
0.0106513626	0.09996364061380192	0.37107058470042
0.010969895	0.1028949232804689	0.3472639370492666
0.0112979532	0.09917490675665888	0.3292615169129027
0.0116358221	0.1063517194233259	0.3125330861471808
0.011983795	0.1009163488042779	0.2991079772953384
0.0123421742	0.1052042980185639	0.2791264858633611
0.0127112709	0.1037173106852309	0.2629013985809852
0.0130914055	0.1034001063518979	0.2556972248092993
0.0134829081	0.1033472517328499	0.2416827382023251
0.0138861187	0.1045611687328499	0.2323519092049676
0.0143013875	0.1025944834947549	0.2235923505352664
0.0147290751	0.1027015187566589	0.2174796249986012
0.0151695527	0.1038104884233259	0.2100748630657773
0.015623203	0.1022342380423739	0.2037625838004613
0.0160904199	0.1035004895709449	0.1965461429458108
0.016571609	0.1025138260709449	0.1911998164056669
0.0170671882	0.1021321875280879	0.1847125177441833
0.0175775879	0.1035502463757069	0.1808916777418801
0.0181032512	0.1027616042899929	0.1760382820838091
0.0186446347	0.1026512289757069	0.1725273724282579
0.0192022084	0.1037042861518979	0.1693074921787059
0.0197764565	0.1035199872328499	0.1657875522186688
0.0203678777	0.1023305822804689	0.1625001043637482
0.0209769856	0.1016093888042779	0.1591889478473648
0.021604309	0.1001358706709449	0.1555661060374975
0.0222503927	0.1004131264661829	0.1534867100702631
0.0229157978	0.09841009817094487	0.1493546229732075
0.023601102	0.09937501398999288	0.1484785539470718
0.0243069004	0.09876682309475487	0.1466010368838732
0.025033806	0.1002825701471359	0.1465654722967785
0.0257824499	0.1005220000090399	0.1454150898900325
0.0265534822	0.1007326592233259	0.1441799064157312
0.0273475726	0.09955349986142087	0.1428206938317093
0.0281654104	0.1005095420233259	0.1425750316166994
0.0290077059	0.09982100507570688	0.1411198694818114
0.0298751906	0.1001249138947549	0.1407830172593653
0.0307686176	0.1000756023090399	0.1402209557636079
0.0316887629	0.09914937918046887	0.1392558017158028
0.0326364254	0.09947920668046886	0.1390728886361285
0.0336124281	0.1002436091995169	0.1390478349396589
0.0346176184	0.09965082747570686	0.138060328025526
0.0356528693	0.09922962307570687	0.1374314433111596
0.0367190796	0.09992477740427788	0.1375741135860887
0.0378171754	0.09946473598523087	0.1370689241722804
0.03894811	0.09959835712332586	0.1369945410354032
0.0401128656	0.09901088095665889	0.1358770453278468
0.0413124536	0.09890859790427786	0.1351862400990494
0.0425479156	0.09873152867094487	0.1348336299138218
0.0438203245	0.09890938164237387	0.1346600725866682
0.0451307852	0.09857717681856386	0.1340054331132848
0.0464804357	0.09870729621380189	0.1339633502712568
0.0478704478	0.09861082454713586	0.1340085600507676
0.0493020288	0.09858327578046888	0.1333017604840154
0.0507764216	0.09832146393761187	0.1332189540233235
0.0522949066	0.09803650407570688	0.132928857113338
0.0538588024	0.09794445510427786	0.1326591033150834
0.0554694669	0.09837553750903986	0.1327889643647402
0.057128299	0.09812194730427788	0.1323802422772205
0.0588367389	0.09803310863284988	0.1323323614306488
0.0605962702	0.09785456659951686	0.1321644943223094
0.0624084209	0.0980061760614209	0.1320229054973097
0.0642747645	0.09756098808999289	0.1316678588003236
0.0661969218	0.09781128248999288	0.1318335199235673
0.0681765617	0.09776287582808788	0.1315835373646035
0.0702154034	0.09770207849951688	0.131452245698641
0.0723152173	0.09736395504713589	0.1311406954247526
0.0744778269	0.09746637048999288	0.1311675872225392
0.0767051099	0.09742271054713589	0.1308715091991003
0.07899900059999999	0.09738556210903987	0.1308268470984713
0.0813614907	0.09704992682332587	0.1305329218058011
0.0837946319	0.09685190993284987	0.1302400090998043
0.086300537	0.09690210105665886	0.1301029626240941
0.0888813819	0.09656676410903986	0.1299126062872391
0.09153940789999999	0.09673970951856388	0.1298193322815887
0.0942769229	0.09653274920903987	0.1296151180646496
0.0970963042	0.09648873144237388	0.1295918083204227
0.1	0.09648273397094487	0.1294945900502775
0.102	0.09661536301856388	0.1294295702704375
0.104	0.09608199467094487	0.1291357851052549
0.106	0.0962671341233259	0.1290505211558736
0.108	0.09594263704237388	0.129030949354139
0.11	0.09601653160427788	0.1289188935523118
0.112	0.09615277737094485	0.1289644194539569
0.114	0.09606449271856388	0.1289492827346125
0.116	0.09598936018999289	0.1288099050679138
0.118	0.09569146518523088	0.1284166030386658
0.12	0.09567479204713589	0.1284943606602827
0.122	0.09562555365189788	0.128281238403257
0.124	0.09539725376618288	0.1279738256316759
0.126	0.09517602692808788	0.1277738923136283
0.128	0.09509155192332588	0.1277487900770228
0.13	0.09499125282332588	0.1274736644311119
0.132	0.09489337545189788	0.1274515360960072
0.134	0.09479204623284988	0.1272545877146221
0.136	0.09475506685665888	0.127227286241581
0.138	0.09487194383761188	0.1271417301816367
0.14	0.09444989707094489	0.1268309842497231
0.142	0.09403702636618289	0.1264406019977392
0.144	0.09461534306618288	0.1268768153760937
0.146	0.09423555263761188	0.1266634331106913
0.148	0.09420056190427788	0.1265655181096926
0.15	0.09405892993284987	0.126387059285692
0.152	0.09382406908523087	0.1261808154656134
0.154	0.09386905032808787	0.1260232704541301
0.156	0.0937604630804689	0.12598811018488
0.158	0.09357246858523088	0.1257072286928511
0.16	0.09348113315665887	0.1255981088317158
0.162	0.09353016668999287	0.1255106984619823
0.164	0.09350476229951686	0.1255443024688488
0.166	0.09347671063761187	0.1254704662243795
0.168	0.09321914624237389	0.12518374500616
0.17	0.09285508005665888	0.1248702057927532
0.172	0.09294629798046886	0.1248925901831273
0.174	0.09280689778999288	0.1247216354596463
0.176	0.09264998738999287	0.1245663565308655
0.178	0.09236382948999286	0.1243256802141125
0.18	0.09206753106618287	0.1239054905901013
0.182	0.09242611023761187	0.1242138749767113
0.184	0.09218246136142084	0.1238624561607668
0.186	0.09193397068523085	0.1236815900194155
0.188	0.09199668074713585	0.1236120707932159
0.19	0.09178358800903985	0.1234538163717612
0.192	0.09177014211856385	0.123236835046132
0.194	0.09158859053761184	0.1231213383989949
0.196	0.09152174364713586	0.1230381091208922
0.198	0.09135680900903986	0.1228677954949011
0.2	0.09124916557094487	0.1226876541691686
0.202	0.09140007418046886	0.1226474545477543
0.204	0.09106352861380185	0.1224270064380387
0.206	0.09095601591380185	0.1222539249756906
0.208	0.09089547496618289	0.1221367013919199
0.21	0.09082080797570688	0.1220320319083055
0.212	0.09055213656142086	0.1218858177783492
0.214	0.09043708647570686	0.1216642618053177
0.216	0.09031623973284988	0.1215530075940199
0.218	0.09013622214237386	0.1212618869248862
0.22	0.09023621860903987	0.121352934924545
0.222	0.09001435174713585	0.1212197860129951
0.224	0.08991638355189788	0.1209546257155928
0.226	0.08991975764713586	0.1209584554202896
0.228	0.08972036381856385	0.1206096483486914
0.23	0.08968447747094485	0.1205459066650261
0.232	0.08927872260427787	0.1202865936914742
0.234	0.08936250825189787	0.1203378672131817
0.236	0.08919722659951687	0.1201856312584665
0.238	0.08903380720427786	0.1200599558512998
0.24	0.08897685131380186	0.1200241324472987
0.242	0.08902400260427787	0.1199338617765551
0.244	0.08873410755189785	0.119619727555981
0.246	0.08885416639951685	0.1196842484353613
0.248	0.08882568054237386	0.1195316079385099
0.25	0.08866402760427786	0.1192748978279147
0.252	0.08855931429951686	0.1193393773157328
0.254	0.08841052686142087	0.1191316072001893
0.256	0.08835394242332588	0.118965614975852
0.258	0.08827604117094486	0.1188612084373733
0.26	0.08815902712808785	0.1187457460879848
0.262	0.08802040513284987	0.1186007412068064
0.264	0.08788581196618286	0.1184266530443201
0.266	0.08765183684237386	0.1182138629802664
0.268	0.08771166289951687	0.1181739448146141
0.27	0.08760951979951687	0.1180621092566682
0.272	0.08740389178046885	0.1178416859389346
0.274	0.08734399540427787	0.1176971503552373
0.276	0.08723477419951686	0.1176048168610851
0.278	0.08718932645189786	0.1174712360670213
0.28	0.08689746480427786	0.1172646139086368
0.282	0.08697001114713587	0.1171915672979826
0.284	0.08686448672808787	0.117110196296252
0.286	0.08652892538999288	0.1167783430645617
0.288	0.08636575826618285	0.116705450301179
0.29	0.08638995721856386	0.1165966948807196
0.292	0.08629207114237387	0.1164255345332898
0.294	0.08611380203284986	0.116295707746
0.296	0.08598035545189787	0.1160534368868773
0.298	0.08596980650427787	0.1160269398507912
0.3	0.08580208741856388	0.1157581903054294
0.302	0.08568871885189785	0.1156709321131805
0.304	0.08560880854237386	0.1155672562188702
0.306	0.08549575743284987	0.1155078290844877
0.308	0.08546374560427786	0.1153896236902452
0.31	0.08543475275665886	0.1152579821091153
0.312	0.08508661735189788	0.1149311914366089
0.314	0.08491655960427787	0.1148565539221367
0.316	0.08490216235665886	0.1147113239013855
0.318	0.08475052865189786	0.1144631453345322
0.32	0.08459656900903986	0.114334698788774
0.322	0.08448885265189787	0.1142452441887574
0.324	0.08444640728046886	0.1141896597811961
0.326	0.08418184493284986	0.1139324771519658
0.328	0.08433257361380186	0.1139526769520171
0.33	0.08409053457570687	0.1137382841115244
0.332	0.08398872309475486	0.113582618406592
0.334	0.08397544371856386	0.1134996667107064
0.336	0.08368013892332585	0.1133081803197993
0.338	0.08365832954713585	0.1132110066975065
0.34	0.08362230258523086	0.1131357944495324
0.342	0.08347077750903986	0.112976168298486
0.344	0.08340684488523085	0.112848870673928
0.346	0.08316049864713586	0.1126867299218892
0.348	0.08312162484237387	0.1126504983368109
0.35	0.08296539188046888	0.112393965870518
0.352	0.08309199641380187	0.1124829325969757
0.354	0.08286242471380187	0.1121834548262291
0.356	0.08280518463284986	0.1120974102234841
0.358	0.08267317390427786	0.1119403561896658
0.36	0.08263454291856387	0.1118590980718454
0.362	0.08261039910903986	0.1118045961573951
0.364	0.08254275486618287	0.1116647804426128
0.366	0.08244456172332587	0.1115353888969957
0.368	0.08239834555665886	0.111431997524049
0.37	0.08193770664237386	0.111087282352085
0.372	0.08198933506142086	0.1110401251683836
0.374	0.08189036234237387	0.1109465772185292
0.376	0.08169235435665886	0.1107332460471056
0.378	0.08152819282808786	0.1106153657135594
0.38	0.08134837659475486	0.1104216990279334
0.382	0.08138626538046886	0.1103630438197317
0.384	0.08125150399475486	0.1102422464891374
0.386	0.08115582653761186	0.1101177250588116
0.388	0.08097943868999287	0.109928654106494
0.39	0.08092174983284986	0.1097517254740336
0.392	0.08069020467094486	0.1096198520204981
0.394	0.08066190468523086	0.1096094142034511
0.396	0.08060041855189787	0.1094426617926263
0.398	0.08066377955665888	0.1094351505780687
0.4	0.08057389051380186	0.109377510006457
0.402	0.08047297155665886	0.1092423752258034
0.404	0.08030301913284986	0.1090356889860822
0.406	0.08037433521380187	0.1090752997810655
0.408	0.08016865348523086	0.1088905364428379
0.41	0.08014063089475487	0.1088155097862193
0.412	0.08007127706142086	0.1086733986637944
0.414	0.07990211926142088	0.1086167562739311
0.416	0.07989141731380187	0.1084888857020142
0.418	0.07962779318046886	0.1083102437096314
0.42	0.07963016658999286	0.1081904011890892
0.422	0.07960065750427786	0.1082037382660135
0.424	0.07955373004237386	0.1081462367930472
0.426	0.07940504177094486	0.1080024868662031
0.428	0.07916811486142086	0.1077864738777478
0.43	0.07912611085665887	0.1077151957562412
0.432	0.07875393831856387	0.107409292312776
0.434	0.07859889248999286	0.1072322986041353
0.436	0.07855325258046886	0.1071619676489715
0.438	0.07837591169951687	0.1069770546904703
0.44	0.07840166788523086	0.1069195578856482
0.442	0.07824513985189786	0.1068960781964088
0.444	0.07810756455665886	0.1067823752316499
0.446	0.07821965152808787	0.1067325670550255
0.448	0.07780863389951687	0.1064403271357896
0.45	0.07792153102808785	0.1064888069934177
0.452	0.07770947270427786	0.1063581205267855
0.454	0.07750976779951686	0.106184512635938
0.456	0.07746148009951687	0.1060137390247602
0.458	0.07733511426142085	0.1059268653762598
0.46	0.07738291276618287	0.1059330846334651
0.462	0.07739832722808786	0.1058803311293521
0.464	0.07712203663761187	0.1057038149808207
0.466	0.07713594164237386	0.1056827848007468
0.468	0.07697128942332586	0.1055402927508826
0.47	0.07694222529475486	0.1054688677229526
0.472	0.07682491933284988	0.1052773091373593
0.474	0.07661631138046887	0.1051886939763911
0.476	0.07666970003284986	0.1051733222113785
0.478	0.07666115200427787	0.1051943652481269
0.48	0.07652315359475485	0.1050249106686714
0.482	0.07650973704237386	0.1049900352330506
0.484	0.07653369028046887	0.1050008161307972
0.486	0.07640425688523086	0.1048529407966197
0.488	0.07655068872332585	0.1049485391825914
0.49	0.07627832858046886	0.1047554910937719
0.492	0.07622808765665885	0.1046564798981142
0.494	0.07616556109951686	0.1045681152983177
0.496	0.07599314429475486	0.1044622035377279
0.498	0.07587879101856386	0.1043347014584667
0.5	0.07574742295189787	0.1042195229018895
0.504	0.07565533546618286	0.1041125341478901
0.508	0.07542316135665886	0.1039369579604584
0.512	0.07527778930903986	0.1036950100644115
0.516	0.07515543998523086	0.1036141385169253
0.52	0.07491440992332586	0.1034358032233622
0.524	0.07498294419951686	0.1034285917517661
0.528	0.07472406516142086	0.1031755749973286
0.532	0.07458731736142087	0.103010616404163
0.536	0.07435987806618286	0.1028456505096729
0.54	0.07432228864713587	0.1027788912746473
0.544	0.07424401208999286	0.1027191210758715
0.548	0.07406947658523086	0.1025360935036084
0.552	0.07391760350427787	0.1023887076385429
0.556	0.07382897976142086	0.1022623943911578
0.5600000000000001	0.07364284615189787	0.1021870952206348
0.5639999999999999	0.07361458233284986	0.102155951460484
0.5679999999999999	0.07337757661856385	0.1019596196823172
0.572	0.07325394296618287	0.1018396221949015
0.576	0.07321769290903986	0.1017544993704197
0.58	0.07309261236618286	0.1016940613966448
0.584	0.07297791658999286	0.1015536517520352
0.588	0.07286491760427787	0.1014513883083309
0.592	0.07273668118523086	0.1013912673681004
0.596	0.07259293654237385	0.1012397942984887
0.6	0.07262269155665887	0.101313726159326
0.604	0.07247760851856386	0.1011325742280735
0.608	0.07234608438999286	0.1011054265188773
0.612	0.07230726874237386	0.1010357809882273
0.616	0.07207300284713586	0.1008522125585267
0.62	0.07195585611380187	0.1006938605157842
0.624	0.07188741168999285	0.100689791455493
0.628	0.07179790068523087	0.1005880063460487
0.632	0.07164231458999286	0.1005521438891431
0.636	0.07163254116618287	0.1005622834090599
0.64	0.07160804179951687	0.1005944340443459
0.644	0.07162201622808785	0.1006163501536727
0.648	0.07144425771856386	0.10055326554014
0.652	0.07144830918999287	0.1005054251063939
0.656	0.07139791276142086	0.1005705355361341
0.66	0.07129282428046886	0.1005547378455015
0.664	0.07131450518523086	0.1005527597870666
0.668	0.07127578873761187	0.1005685954174079
0.672	0.07130374351380186	0.1005893343990562
0.676	0.07114308712808787	0.1005559724201852
0.68	0.07109330587570686	0.1005046459785425
0.6840000000000001	0.07111370871380185	0.1005997024660379
0.6879999999999999	0.07102345323284985	0.1005209612823088
0.6919999999999999	0.07103135410903985	0.1005513560839943
0.696	0.07100375048523086	0.100536832874493
0.7	0.07085440528999284	0.1004826360729206
0.704	0.07084244860427788	0.1004852192116134
0.708	0.07077334684237388	0.100473021014132
0.712	0.07077997461380185	0.1005226561381797
0.716	0.07080842065189787	0.100557161309085
0.72	0.07077248243761186	0.1006551686703358
0.724	0.07077361593761186	0.1006811122281909
0.728	0.07074688906142085	0.1006263086643429
0.732	0.07079763529951685	0.1007686041699784
0.736	0.07060646718046887	0.1005792334646362
0.74	0.07071042867094487	0.1006022151294829
0.744	0.07061755690903986	0.1005893886019181
0.748	0.07060781065665887	0.1006038334435979
0.752	0.07055309354237387	0.1006903268276349
0.756	0.07066724418523088	0.1007373221648475
0.76	0.07067145737570685	0.1008221116202629
0.764	0.07070429087570686	0.10091618446155
0.768	0.07065909660427787	0.1009094334141055
0.772	0.07058445363761187	0.1008754977307372
0.776	0.07076755114237386	0.1010396012263576
0.78	0.07070880678523087	0.1010226642931886
0.784	0.07080282612332586	0.101132554622844
0.788	0.07085442461856387	0.1012391586063452
0.792	0.07084658356142086	0.1012297904545406
0.796	0.07089509514237387	0.1013724386487297
0.8	0.07097734553761187	0.1014342403679939
0.804	0.07090610051856387	0.1014194310071143
0.8080000000000001	0.07103722366618286	0.1016131158251574
0.8120000000000001	0.07108993647094486	0.1016391244118323
0.8159999999999999	0.07106398940427786	0.1017538741700191
0.82	0.07115393551380186	0.1017752335017891
0.824	0.07121059088523088	0.101850064259205
0.828	0.07125956421856386	0.1019730816040175
0.832	0.07125059845189785	0.1020964363726547
0.836	0.07151491951856387	0.1022749729678626
0.84	0.07148743946618286	0.1022349196512664
0.844	0.07173957157570687	0.102520595320769
0.848	0.07183928218523086	0.1026377910154015
0.852	0.07205058990903987	0.1028045496344887
0.856	0.07196977215189787	0.1027620797255082
0.86	0.07211948067570687	0.1028615545739113
0.864	0.07211693162332587	0.1029953474704694
0.865	0.07202735635096416	0.1027762246601113
0.868	0.07224495460427786	0.103083792193646
0.87	0.0722628993335015	0.1029367712518559
0.872	0.07215814941856386	0.1030288171989705
0.875	0.07226912394158187	0.103206314773532
0.876	0.07244011179951687	0.103391758579496
0.88	0.07255063740407636	0.1035282999957114
0.88	0.0722153735466126	0.1031930413284526
0.885	0.07265256835776436	0.1037011989963335
0.89	0.07274355125911344	0.1040174093521848
0.895	0.07292727825360565	0.1043034861643981
0.9	0.07306445167378442	0.1046510703469488
0.905	0.07320983749223879	0.104879645666248
0.91	0.07339467018669196	0.105214954642591
0.915	0.07357283728227043	0.1055465519901412
0.92	0.07384147124465279	0.1058442362995731
0.925	0.07403845488479759	0.1062589197655401
0.93	0.07419741875607352	0.1065305849717417
0.9350000000000001	0.07451051967166036	0.1070439588780237
0.9399999999999999	0.07465709269276245	0.1073583323608518
0.945	0.07497042299398114	0.1077406625529328
0.95	0.0752426897247111	0.1081407992836105
0.955	0.07550570388295096	0.1086432106570063
0.96	0.07579758337822322	0.1089959554863997
0.965	0.07608152402620358	0.1094912281709659
0.97	0.07629346057106823	0.1098971208111068
0.975	0.07654534834471864	0.1103304290380298
0.98	0.07682710478735053	0.1107903778225369
0.985	0.0771344124393383	0.1112971347228867
0.99	0.07748629797117956	0.1117890783080424
0.995	0.07774015240332831	0.112258425002268
1	0.07803442230350283	0.1127024456536407
1.005	0.07832619547540193	0.1131677366991052
1.01	0.07868823499548599	0.1137658954436638
1.015	0.07901330534300213	0.1142651144395056
1.02	0.07930925977852527	0.1148278572251779
1.025	0.07964405388176789	0.1154013906008777
1.03	0.08003130207830231	0.1159564445402762
1.035	0.08043190824936042	0.116594599907572
1.04	0.08075079952026414	0.1171351832158306
1.045	0.08110716623114955	0.1177456330647844
1.05	0.08154914097382543	0.118383170490151
1.055	0.08185906957257638	0.1189206886873923
1.06	0.08224364320846336	0.1196076109552225
1.065	0.08264630415002638	0.1202289822779263
1.07	0.08301775570673148	0.1208798947497225
1.075	0.08341870293652137	0.1215149277971805
1.08	0.08384669952227861	0.122245291805037
1.085	0.08421782809030225	0.1229709687483773
1.09	0.08469923732124476	0.1236653455216375
1.095	0.08512696730650178	0.1243576012278522
1.1	0.08551263539731564	0.1251065069234304
1.105	0.08588880049724495	0.1258635711932475
1.11	0.08629083587154146	0.1266134567359841
1.115	0.08681302248375058	0.1273651863538445
1.12	0.08732764024688934	0.1281045005896741
1.125	0.08784034251305745	0.1289692184028691
1.13	0.08813059173270579	0.1297268599247769
1.135	0.08864165767177917	0.1306024572777105
1.14	0.08913106760183469	0.1314903053503667
1.145	0.08952457639575931	0.1323043349698448
1.15	0.0900501125036911	0.1332474781232193
1.155	0.0906884022605513	0.1342074021706742
1.16	0.09117659013943893	0.1351216993232633
1.165	0.09164812657017302	0.1360250199985952
1.17	0.09209637386338296	0.1369896222120814
1.175	0.09276565768883212	0.1379970887173625
1.18	0.09317761044369037	0.1389302477642757
1.185	0.09375172954763611	0.1399439283113959
1.19	0.09432312536779544	0.1410097072221291
1.195	0.09489146288090652	0.1420464912381844
1.2	0.0955422063447454	0.1431174258150855
1.205	0.09601322939057202	0.1441640192537206
1.21	0.09682411086208151	0.1453293291939172
1.215	0.09736206540408039	0.1464560479076114
1.22	0.09802776332548162	0.1476279206073539
1.225	0.09861741042985855	0.1488042388219094
1.23	0.09928109849242273	0.1499181415164876
1.235	0.1000277993970466	0.1512135849760513
1.24	0.1007099658376439	0.1523840368215513
1.245	0.1014656341735523	0.1537195265278347
1.25	0.1021017906940458	0.1549591327207437
1.255	0.1028478612055234	0.1562447607919944
1.26	0.1036289808336641	0.1575423394210435
1.265	0.1043616789071836	0.1588644422060255
1.27	0.1052293666426147	0.16035201513977
1.275	0.1060439102016162	0.1616837165439226
1.28	0.1068432254780855	0.163119206727629
1.285	0.1076989337856883	0.1645869845000805
1.29	0.1085075519162194	0.1659939808212092
1.295	0.1093725988211047	0.1674917001270372
1.3	0.110126530365586	0.1689093019057127
1.305	0.1110786615557594	0.17040956662133
1.31	0.111911629681465	0.1718708652044737
1.315	0.1128013592952984	0.1734620487732705
1.32	0.1137748253821171	0.1750505090278949
1.325	0.1148075754856014	0.1767064675227529
1.33	0.1157892724733826	0.1783041515682284
1.335	0.1166964381922427	0.1798597219437686
1.34	0.117790882307027	0.1815132003974671
1.345	0.1188257053249057	0.1831180232251458
1.35	0.1199187030392144	0.1848006027591975
1.355	0.120952288935916	0.1865119307721007
1.36	0.1220440752039503	0.1882005830095872
1.365	0.1230499188721101	0.1898253595777251
1.37	0.1242620409924082	0.1916602397521454
1.375	0.1255018660874075	0.1934119502662464
1.38	0.1266367649697651	0.1951536440206686
1.385	0.1278577235503044	0.1969173474627068
1.39	0.1290965469135221	0.1986845185367496
1.395	0.1306965229549091	0.2009377367307539
1.4	0.1319140465797731	0.2025997322123977
1.405	0.1332417725048057	0.2043341343954791
1.41	0.1345990193388911	0.2061613125717496
1.415	0.1359716560921745	0.2079833773294665
1.42	0.1374772690411038	0.2098832630422005
1.425	0.1389868079208255	0.2118218510688206
1.43	0.1403112259418238	0.2135808026098652
1.435	0.141962999465683	0.2154559893310801
1.44	0.1434180902280892	0.2174088028526017
1.445	0.1449891630131252	0.2194053689332116
1.45	0.1465347664736247	0.2211921994840004
1.455	0.1489461984237137	0.2243449409521007
1.46	0.150024999070796	0.2256739580336213
1.465	0.1516508881225367	0.2275315044245154
1.47	0.1532071172641896	0.2293342949906698
1.475	0.1547013477844986	0.2311069094278352
1.48	0.1564446399816421	0.2330121083126269
1.485	0.1580926244872067	0.2348551529871868
1.49	0.1600962386585637	0.2367964018731991
1.495	0.1617658406206267	0.2386557271351238
1.5	0.1637392984408652	0.2407812923517023
1.505	0.165627135324154	0.2427403522112806
1.51	0.1677188887331739	0.2449181298484963
1.515	0.1698950954633412	0.2470807486299885
1.52	0.171787400210432	0.2489475265720273
1.525	0.1737731363335314	0.2507851461054478
1.53	0.1757351565816142	0.2525734042286473
1.535	0.1777289845163158	0.2544981969438642
1.54	0.1798207189557739	0.2564474899627982
1.545	0.1816199125437949	0.2579130109099343
1.55	0.1840744578069628	0.2602578903347987
1.555	0.1862778430319354	0.262225713266769
1.56	0.1885080492248912	0.2641333276291518
1.565	0.1906412253913056	0.2660193818117255
1.57	0.1931132795260182	0.2681636855779292
1.575	0.1954528249615324	0.270229364337664
1.58	0.1978806325313197	0.2722751793261802
1.585	0.2004038000961	0.2744181674951215
1.59	0.2027105119785874	0.2764067851766297
1.595	0.2053161983841447	0.2785213464739211
1.6	0.2077652789143734	0.2805916681914714
1.605	0.2105674542983462	0.282957238900762
1.61	0.2130155250551894	0.2850168067803719
1.615	0.2157501037492363	0.2873222327792769
1.62	0.2183973852548808	0.2894481990244614
1.625	0.2210618942630496	0.2916391266216589
1.63	0.2236485370777585	0.2939107516145448
1.635	0.2265432431131031	0.2961726849545745
1.64	0.2293009062892913	0.2985267415347763
1.645	0.2320570389391455	0.3007939038722593
1.65	0.2348797601919599	0.3030715554285213
1.655	0.2377678182438323	0.3055391626747479
1.66	0.240888384304244	0.3080688902479072
1.665	0.2437568985666518	0.3104544770955922
1.67	0.2467363648614713	0.3129052017391059
1.675	0.249690732519126	0.3154121038301951
1.68	0.2527615516082742	0.3179758615654723
1.685	0.2557269944615694	0.3203848971535863
1.69	0.2588498964738699	0.3229910856117328
1.695	0.2618797458243165	0.3256118792841985
1.7	0.264913948371954	0.3281558982002598
1.705	0.2681726948231689	0.3307819644963614
1.71	0.2713703747948248	0.3335740896941103
1.715	0.2747873053017864	0.3365102072301351
1.72	0.2779509020830602	0.3391331859467644
1.725	0.2811846134308684	0.3417684672703042
1.73	0.2845163110518324	0.3445931491867593
1.735	0.2873825341371273	0.3469720710192913
1.74	0.2911195807383831	0.3503390734093277
1.745	0.2944086725256095	0.3532484099632556
1.75	0.2976920680769417	0.3559908031162692
1.755	0.3007630516837318	0.3585185430420933
1.76	0.3038632940977266	0.3611246702950802
1.765	0.3070326505359885	0.3639251814363451
1.77	0.3102375378511906	0.3666430390713302
1.775	0.3132491909552328	0.3691518593842512
1.78	0.3164278110507126	0.3718804573647016
1.785	0.3196742223529231	0.3746877693472726
1.79	0.3226900094705581	0.3772414873622962
1.795	0.3258443670745592	0.3799826502602203
1.8	0.3289111298111904	0.3825272857459157
1.805	0.331889599423192	0.3851715734787804
1.81	0.3350609197674079	0.3879298249839898
1.815	0.3382041105974636	0.3905592596874423
1.82	0.3410105815818615	0.3930473308825717
1.825	0.3441215033967081	0.3957562975799369
1.83	0.3471000472921948	0.3983016446079693
1.835	0.3500459531092458	0.4008612718861441
1.84	0.3528955900686253	0.4033486288479337
1.845	0.355586655708206	0.4057153586153704
1.85	0.3583760605220214	0.4080870038677779
1.855	0.360948477256741	0.410250018930356
1.86	0.3638060703894223	0.4127300941352213
1.865	0.3667059121298795	0.4152232416106208
1.87	0.3692799809233329	0.4174715320227168
1.875	0.37179239147043	0.4196806488706866
1.88	0.3742433535294463	0.4217475773762502
1.885	0.3767240059474777	0.4238722971421445
1.89	0.3789653947207984	0.4257863763381086
1.895	0.3814673546632645	0.4279414462921546
1.9	0.3834274195500104	0.4296349898262748
1.905	0.3857587811692843	0.4316510029284708
1.91	0.3878977828197376	0.4334823428480098
1.915	0.3899723324449864	0.4351959891456215
1.92	0.3917698284157045	0.4366764598617511
1.925	0.3936704832947025	0.4383360530150603
1.93	0.3953092542097875	0.4397202440341667
1.935	0.3972024639105106	0.4412427427154922
1.94	0.398833775351969	0.4426459534537374
1.945	0.4003688520748405	0.4438730645311756
1.95	0.4015481629680796	0.4447819289053975
1.955	0.4031736003026932	0.4461045267287689
1.96	0.404525870025334	0.447156750498748
1.965	0.4055301665216736	0.4479195267553683
1.97	0.4067583435201215	0.4488899762450982
1.975	0.4079146718630651	0.4497499552998304
1.98	0.4089059938811282	0.4504897599117984
1.985	0.4096966298645254	0.4510836670938001
1.99	0.4104657315158817	0.4515612258224628
1.995	0.4112650322582319	0.4521280638608833
2	0.4119043004242076	0.4525183746936244
2.005	0.4137295583777629	0.4542005074904428
2.01	0.4131165502241174	0.453194805745522
2.015	0.4135641376877227	0.4534092833033403
2.02	0.4138155633952638	0.4533651175458248
2.025	0.4141878712476066	0.4535205498805682
2.03	0.4145054544816513	0.4535992628835872
2.035	0.41493003948862	0.453779990308298
2.04	0.4151510701602212	0.4537108766314728
2.045	0.4153836904935406	0.4537230832150154
2.05	0.4153506880725626	0.4535777816656762
2.055	0.4151763913337961	0.4531023317268716
2.06	0.4154639038698291	0.4532975597463336
2.065	0.4125264406716826	0.4500827653224418
2.07	0.4108807630574188	0.4481125556809463
2.075	0.4098413239274551	0.4469141494952381
2.08	0.4086231718153809	0.4454248595190731
2.085	0.4074090218835196	0.444026621150891
2.09	0.4061666014715091	0.442538205667468
2.095	0.4049998073539061	0.4412368885999512
2.1	0.4040067191816789	0.4400148183275513
2.105	0.4025546025395553	0.4383553178036486
2.11	0.4017381025157236	0.43733348421588
2.115	0.4000308546424619	0.4354329552426555
2.12	0.3986446569642808	0.4337794851169102
2.125	0.3976417877584553	0.4325710965259766
2.13	0.3965551420009878	0.4312420613360936
2.135	0.3955820515671927	0.4301213187173583
2.14	0.3945548711049494	0.4288810354951224
2.145	0.3932847022922037	0.4274819306572431
2.15	0.3920465150317038	0.4260458272047848
2.155	0.3909938724047851	0.4247872297046334
2.16	0.3897915281882231	0.4233802183373425
2.165	0.3886054080252796	0.4220398107063563
2.17	0.3872868574656236	0.4205432585109054
2.175	0.386099988421071	0.4191682937555554
2.18	0.3845831278395077	0.4175222923500678
2.185	0.3831450145475295	0.4159989450914948
2.19	0.3819376906601785	0.4145808259708132
2.195	0.3805274345850445	0.4129673871159337
2.2	0.3791029803411743	0.4113853912002171
2.205	0.3777282647019368	0.4098798722137503
2.21	0.3762765494751588	0.4083012737807573
2.215	0.3748505733286647	0.4067013187309271
2.22	0.3733370021544516	0.4050106673693384
2.225	0.3719851835872743	0.4035273752981324
2.23	0.370449088282237	0.4018164193607331
2.235	0.3689328936819063	0.4002272890158365
2.24	0.3675664923848833	0.398657998732818
2.245	0.3659695428107657	0.396938524674976
2.25	0.3646966641795065	0.3955418631479483
2.255	0.3631574584703174	0.3938518029082169
2.26	0.3617704050644883	0.392297658940669
2.265	0.3605018349237139	0.3909173512414523
2.27	0.3589843388838428	0.3892595355889467
2.275	0.3573345972279752	0.3875103363159283
2.28	0.3559596800835041	0.3859431523636427
2.285	0.3545131599510365	0.3843962296743149
2.29	0.3531921827320389	0.3829508356772319
2.295	0.3516562559467344	0.3812746080862798
2.3	0.3501945054026684	0.3797398324752577
2.305	0.3489499243164058	0.3783256682865724
2.31	0.3476393437956349	0.3768570598929352
2.315	0.3463138937417363	0.3755018800457199
2.32	0.3449486873200979	0.3739402418293582
2.325	0.3434275337656553	0.3723365783253269
2.33	0.3418252913503304	0.3705192039898482
2.335	0.3403482774311005	0.3689060501778747
2.34	0.3389411129491908	0.3674200418313787
2.345	0.3379427831819121	0.366342490152155
2.35	0.3366492187731616	0.3648838577974611
2.355	0.3353845186257997	0.3635348747757021
2.36	0.3343021274906802	0.3623466923117551
2.365	0.3330632573058339	0.360967267477038
2.37	0.3316399917367139	0.3594514726566474
2.375	0.3302854785114194	0.3580020914465158
2.38	0.3292039905201686	0.3567828252022202
2.385	0.3279094798124236	0.3553949819947877
2.39	0.3266714332325302	0.3540473342838886
2.395	0.3256235797891727	0.352822948650793
2.4	0.3245150687456462	0.3516733475983954
2.405	0.3233672635379981	0.3503701077395532
2.41	0.3219964710750314	0.3488642587669787
2.415	0.3208983168103101	0.3476526180922493
2.42	0.3197118492541444	0.3463947012717647
2.425	0.3186195670052654	0.3452295444235736
2.43	0.3175538458917773	0.3440171325523306
2.435	0.3162829135093322	0.3425981594270891
2.44	0.3151697643761066	0.3413499033278332
2.445	0.3141192902791913	0.3402113677632581
2.45	0.3131055582125027	0.339023892530828
2.455	0.3119791315766181	0.337860406174777
2.46	0.3111076239329175	0.3368558725514225
2.465	0.3100134745610965	0.3356292307259312
2.47	0.3090221962532214	0.3345755757129938
2.475	0.3078834917355442	0.3332890426552738
2.48	0.3069996429590492	0.3323196583876748
2.485	0.3061978554167746	0.3313906338334822
2.49	0.3053386944714981	0.3304624632870748
2.495	0.3044240912769513	0.3294261661435559
2.5	0.3033477270621364	0.328219935182957
2.505	0.3025422179079068	0.3273072529413144
2.51	0.3017916947531727	0.326472642637591
2.515	0.3010967944418567	0.3256611850900698
2.52	0.3002381867996937	0.3246847870958753
2.525	0.2994375136405241	0.3238182084782274
2.53	0.298878027823916	0.3230813464628626
2.535	0.2979006306801489	0.3220395248308765
2.54	0.297281884650567	0.3212881737283242
2.545	0.2966173805608822	0.3204987013160289
2.55	0.295846869099137	0.3196718517256195
2.555	0.2950772231028814	0.318734827158579
2.56	0.2945202894059309	0.3180593445244564
2.565	0.2939535550820965	0.3174243106340559
2.57	0.2932832633688063	0.3166498020088313
2.575	0.2925800078140364	0.3157825664453557
2.58	0.2919396670740125	0.3150130599361475
2.585	0.2914592206096375	0.3144644857243926
2.59	0.2909298785124343	0.313808330545556
2.595	0.2903870944003544	0.3131514562116702
2.6	0.290212601425977	0.3128538337476729
2.605	0.2902778633041099	0.3128196688645933
2.61	0.2895981137181407	0.3119356037738241
2.615	0.2892387573506996	0.3114734105823397
2.62	0.2883864325739762	0.3104773409634107
2.625	0.2880018246564089	0.3098614638867109
2.63	0.2865220433953005	0.3082149578561813
2.635	0.2866891010948045	0.3081318434879788
2.64	0.2856314274158802	0.3069450007542027
2.645	0.2844656608491431	0.3054453849350274
2.65	0.2833520802036331	0.3040616268861099
2.655	0.281775855562307	0.3022489499585121
2.66	0.280210318008915	0.300213474622874
