# Supplementary material for: Solution structures in alkali nitrates and nitrites at high concentrations
Source: RSC Adv. 2026 Mar 10;16(15):13347–57. doi: 10.1039/d5ra07630g (PMC12973280; doi:10.1039/d5ra07630g)
Supplement: RA-016-D5RA07630G-s001 [file RA-016-D5RA07630G-s001.zip › MNOx_SAXS/SAXS_SEN_H03_162_1rej_avg_sub.dat]

Qvector_A	Intensity	Uncertainty
0.00337528505	-0.4719397505899456	7.811639050927417
0.00347622402	2.577995992137343	15.78395997270903
0.00358018161	0.2644402375918435	12.64209350861301
0.00368724807	-0.3490116305899562	11.23038315679435
0.0037975164	-0.3218048562717684	9.286476107216085
0.00391108233	-8.17713337172631	8.620097186271961
0.00402804449	1.345774438500964	9.782312112151022
0.00414850444	0.4777424257736937	7.826174610225941
0.00427256678	-0.8659114835444957	5.860463470849324
0.00440033924	-0.1230433358172158	4.763293003886956
0.00453193279	-0.5130882142263067	4.471911912065512
0.00466746167	-0.3228240251354055	4.110525308568185
0.0048070436	-0.3089318212717655	3.540965387089385
0.00495079976	-0.1890377712717664	3.117251857977323
0.005098855	-0.2648016719535855	2.963867310104678
0.00525133787	-0.1213808885444956	2.60272866449119
0.0054083808	-0.1401960724081257	2.434405571076224
0.00557012014	-0.136420228544496	2.209721928567987
0.00573669635	-0.0703595226354059	1.922606854743542
0.00590825408	-0.08159379422630564	1.811321618937931
0.00608494229	-0.04201180786267589	1.617672427185064
0.00626691442	-0.01018819308994567	1.538746381059765
0.00645432849	0.01008487622823417	1.355502211954236
0.00664734723	0.01183603736459427	1.23323727237528
0.00684613826	0.02757770145550409	1.134996238961822
0.00705087419	0.03454505384187412	1.035135821396796
0.00726173282	0.05411077066005321	0.975909958467853
0.00747889725	0.06609856279641724	0.8847059406300799
0.00770255604	0.04956630729641731	0.8162970720596434
0.007932903430000001	0.07535459747823525	0.7786710296346719
0.00817013942	0.07761474088732623	0.6776357872155482
0.008414470029999999	0.07804399677368923	0.6583235222152285
0.00866610743	0.09139202016005321	0.6024546649051403
0.00892527012	0.08964276975096219	0.543833844045827
0.009192183160000001	0.09547382338732624	0.5254953254326362
0.00946707831	0.09045290004641726	0.4814352638169629
0.00975019429	0.1002555811600533	0.4475113420639186
0.0100417769	0.09778632261459924	0.4268257840876928
0.0103420795	0.1085346040691443	0.3993125637051216
0.0106513626	0.1020921563418713	0.3731969837868014
0.010969895	0.1056230809555083	0.3499901789726804
0.0112979532	0.1030823713645992	0.3331655409345391
0.0116358221	0.1088295607509623	0.3150092952844452
0.011983795	0.1068977627964173	0.3050855927566185
0.0123421742	0.1086987162509623	0.2826192792710044
0.0127112709	0.1080406071145993	0.2672228676588672
0.0130914055	0.1057824851145993	0.2580785027008343
0.0134829081	0.1086944709782353	0.2470281971096426
0.0138861187	0.1082393949100533	0.2360291157605776
0.0143013875	0.1074745688191443	0.2284711769180147
0.0147290751	0.1060200170918712	0.2207973255139244
0.0151695527	0.1065929852282353	0.2128568905328173
0.015623203	0.1067934287736893	0.2083210262095516
0.0160904199	0.1075649839191442	0.2006100815542705
0.016571609	0.1070580549873263	0.1957434987555696
0.0170671882	0.1063947889736893	0.1889746590165409
0.0175775879	0.1075506005918712	0.1848916900973415
0.0181032512	0.1066411905191443	0.1799175509999991
0.0186446347	0.1066172031009623	0.1764930825509908
0.0192022084	0.1069853883464173	0.1725883973632348
0.0197764565	0.1072304043645992	0.1694977729249073
0.0203678777	0.1055924307509622	0.1657617997571007
0.0209769856	0.1053296502736893	0.1629090484663177
0.021604309	0.1044384532464172	0.1598685229991937
0.0222503927	0.1039105557645992	0.1569840187496232
0.0229157978	0.1023118884736892	0.1532562941253769
0.023601102	0.1036789659691442	0.1527823850634754
0.0243069004	0.1028666297600533	0.1507007265967658
0.025033806	0.1039415502464172	0.1502243582839748
0.0257824499	0.1042095059373262	0.1491025119239007
0.0265534822	0.1045359141645993	0.1479830782915753
0.0273475726	0.1041704856327803	0.1474375801715528
0.0281654104	0.1048361945100533	0.1469016039259633
0.0290077059	0.1045978915873262	0.145896665981759
0.0298751906	0.1044043976055083	0.145062432385828
0.0307686176	0.1039563854873262	0.1441016760016532
0.0316887629	0.1036225316509622	0.1437288880988746
0.0326364254	0.1036677575145993	0.1432613801070468
0.0336124281	0.1038842467100532	0.1426884221076046
0.0346176184	0.1037204088055083	0.1421298556773578
0.0356528693	0.1035598263145993	0.1417615941952223
0.0367190796	0.1039985691009623	0.1416478551014258
0.0378171754	0.1034134076418713	0.1410175499757968
0.03894811	0.1032361032918712	0.1406322483086
0.0401128656	0.1031884330645993	0.1400545562396622
0.0413124536	0.1032601936236892	0.1395377957963512
0.0425479156	0.1032367678373262	0.1393388302808657
0.0438203245	0.1029485231691442	0.1386991828195406
0.0451307852	0.1032050638236892	0.1386332872487856
0.0464804357	0.1028633212373262	0.1381193479366395
0.0478704478	0.1026347051918712	0.1380324146148232
0.0493020288	0.1028808947736893	0.1375993547485231
0.0507764216	0.1028090082100533	0.1377064725046562
0.0522949066	0.1021970053145992	0.1370893363709476
0.0538588024	0.1028003418918712	0.1375149635461347
0.0554694669	0.1026718330736893	0.1370852360102776
0.057128299	0.1026496373645993	0.1369079097161772
0.0588367389	0.1023765731736892	0.1366758062127648
0.0605962702	0.1023231496327802	0.1366330586165027
0.0624084209	0.1023220352191443	0.1363387477071725
0.0642747645	0.1023288576600533	0.1364357107834956
0.0661969218	0.1022824300827803	0.1363046520537456
0.0681765617	0.1023752946827802	0.1361959411798385
0.0702154034	0.1023602779191442	0.1361104298767835
0.0723152173	0.1021177745555083	0.1358944999425037
0.0744778269	0.1018663199236892	0.1355675237329109
0.0767051099	0.1020678308964172	0.1355166173182348
0.07899900059999999	0.1022558860145993	0.1356971591082955
0.0813614907	0.1020317429691443	0.135514726374016
0.0837946319	0.1018352651100533	0.135223353445353
0.086300537	0.1020774244827803	0.1352782756283762
0.0888813819	0.1017547993555082	0.1351006316404578
0.09153940789999999	0.1019657173873263	0.1350453308506747
0.0942769229	0.1017938720009622	0.134876232025158
0.0970963042	0.1017150949691442	0.1348181635191639
0.1	0.1019004776145992	0.1349123239706187
0.102	0.1019767442509622	0.134790940035475
0.104	0.1015975838145993	0.1346513625057458
0.106	0.1018479672236893	0.1346313419745236
0.108	0.1015037166827802	0.1345920166255004
0.11	0.1017393114145993	0.1346416609176086
0.112	0.1015772814691442	0.1343889110782779
0.114	0.1017893465418712	0.1346741229650044
0.116	0.1018213319873262	0.134641862916704
0.118	0.1015910765236892	0.1343162002600227
0.12	0.1014799494873262	0.1342995037382461
0.122	0.1014012655282353	0.1340569364883401
0.124	0.1013775560645993	0.1339541148664458
0.126	0.1010952331236893	0.1336930862435947
0.128	0.1007412802736893	0.1333985068989434
0.13	0.1011395397645992	0.1336219394984861
0.132	0.1009434659645992	0.1335016152430994
0.134	0.1011240746145993	0.1335866044581216
0.136	0.1010469011009623	0.1335191093160632
0.138	0.1010750598600532	0.1333448353839526
0.14	0.1007508665782353	0.1331319423352211
0.142	0.1005964090736892	0.1329999718832982
0.144	0.1009750525464173	0.1332365117604476
0.146	0.1007249320918712	0.1331527994781191
0.148	0.1007369408282352	0.1331018847391736
0.15	0.1005173774509622	0.1328454955441457
0.152	0.1004436602191442	0.1328003955172076
0.154	0.1007613951373263	0.1329156042609689
0.156	0.1004346655055083	0.1326623019213976
0.158	0.1004646999236893	0.1325994493208808
0.16	0.1005005639236893	0.132617528767964
0.162	0.1004464339191442	0.1324269553542539
0.164	0.1005105305600533	0.1325500602051799
0.166	0.1004214745464173	0.1324152200562115
0.168	0.1002277271100532	0.1321923157731658
0.17	0.1001924310055082	0.1322075462475631
0.172	0.1000882955418712	0.1320345777400928
0.174	0.09991879186005327	0.1318335196619176
0.176	0.09990151314187126	0.1318178720785736
0.178	0.09971231485550826	0.1316741542966717
0.18	0.09966767097823526	0.1315056192859858
0.182	0.09969224885096226	0.1314800031236213
0.184	0.09962387829187125	0.1313038631422635
0.186	0.09951516504641723	0.131262774308892
0.188	0.09939876380096224	0.1310141443046909
0.19	0.09935873766459924	0.1310289561868467
0.192	0.09947312385096226	0.1309398069790341
0.194	0.09933266042368925	0.130865398473043
0.196	0.09915381861005326	0.1306701745211671
0.198	0.09923012596005326	0.1307411027903798
0.2	0.09920660044187125	0.1306450792795666
0.202	0.09928035942368925	0.1305277305650118
0.204	0.09896088404641726	0.1303243524553318
0.206	0.09905464764187125	0.1303525473588663
0.208	0.09890150351459925	0.1301427206896256
0.21	0.09887081641914426	0.1300820313115523
0.212	0.09872092267368925	0.1300545946469967
0.214	0.09864046228278026	0.1298676282649303
0.216	0.09845924666005325	0.1296960051089989
0.218	0.09852331494187125	0.1296489700574764
0.22	0.09855625337823526	0.1296729605015835
0.222	0.09835293036914423	0.1295583554238411
0.224	0.09843329440550827	0.129471527496947
0.226	0.09838529761005324	0.1294239863879039
0.228	0.09830824664187124	0.1291975223060925
0.23	0.09820745156914426	0.1290688718985083
0.232	0.09797176102823527	0.1289796231219575
0.234	0.09783766435550825	0.1288130138811521
0.236	0.09787078351914424	0.1288591782559436
0.238	0.09782152537823524	0.128847663720078
0.24	0.09769297899641724	0.1287402496776547
0.242	0.09783480884641725	0.1287446574779802
0.244	0.09774479599641725	0.1286304050897695
0.246	0.09776897520550826	0.1285990472876197
0.248	0.09780636984187124	0.1285122874233555
0.25	0.09783792323278026	0.1284487833451341
0.252	0.09758734101459925	0.1283673939408927
0.254	0.09753734706459927	0.1282584177549207
0.256	0.09752165443278027	0.1281333174620545
0.258	0.09755326454187126	0.1281384224675068
0.26	0.09745783830096225	0.1280445479790868
0.262	0.09736914840096225	0.1279494752668634
0.264	0.09734835074187126	0.127889182606152
0.266	0.09717885539187124	0.1277408722826436
0.268	0.09727950486459927	0.1277417777568749
0.27	0.09709663615096224	0.1275492166150324
0.272	0.09709697811459923	0.1275347633268095
0.274	0.09706477941914424	0.1274179255889858
0.276	0.09702685764187124	0.1273968916939132
0.278	0.09696028010096225	0.1272421811336164
0.28	0.09665903906914426	0.1270261795932044
0.282	0.09683174490550825	0.1270532924483538
0.284	0.09661043385550826	0.1268561348560899
0.286	0.09649031436914425	0.1267397229638018
0.288	0.09627586329187124	0.1266155461470556
0.29	0.09625950954187126	0.1264662385873493
0.292	0.09625234819187126	0.1263858029106242
0.294	0.09606703982368925	0.1262489370173339
0.296	0.09609032339641727	0.126163396250255
0.298	0.09612214070096227	0.1261792655512194
0.3	0.09609222971914426	0.1260483234760388
0.302	0.09585232127368926	0.1258345255847884
0.304	0.09579882743278026	0.1257572664207902
0.306	0.09557617772368926	0.125588240955328
0.308	0.09572767482368924	0.125653544542238
0.31	0.09564431995550826	0.1254675410159376
0.312	0.09545025438732627	0.1252948201067775
0.314	0.09530171439187125	0.1252417002793373
0.316	0.09542180905550825	0.1252309622676808
0.318	0.09531283257368925	0.1250254409321624
0.32	0.09515548636914424	0.1248936077258499
0.322	0.09508630009641723	0.1248426830269077
0.324	0.09500041320550823	0.1247436572413862
0.326	0.09488355533732624	0.1246341791443243
0.328	0.09488437850096222	0.1245044737126098
0.33	0.09481763490550822	0.1244653762290755
0.332	0.09477938839641722	0.1243732755560928
0.334	0.09472779661005323	0.124252011576599
0.336	0.09461951831914422	0.1242475514881177
0.338	0.09450262046459923	0.1240552896339472
0.34	0.09450660542368923	0.1240200892740245
0.342	0.09437147352823523	0.1238768564737439
0.344	0.09441309195096223	0.1238551098273317
0.346	0.09421336199641725	0.123739585319158
0.348	0.09412473707368924	0.1236536026624479
0.35	0.09410833628278023	0.1235369024128538
0.352	0.09401320136914425	0.1234041298499224
0.354	0.09406685573732623	0.1233878779711518
0.356	0.09393538208278024	0.1232275992697699
0.358	0.09391363864641722	0.1231808119494012
0.36	0.09380490085550824	0.1230294471469773
0.362	0.09384817387823523	0.1230423619304804
0.364	0.09383588325550823	0.1229578997459893
0.366	0.09379231232368923	0.122883130260583
0.368	0.09372516016459924	0.1227588033371601
0.37	0.09345895566914422	0.1226085226060492
0.372	0.09335261306005323	0.1224033948994402
0.374	0.09321842136914424	0.1222746280716381
0.376	0.09324300271459923	0.1222838862022989
0.378	0.09302990127368924	0.1221170659239677
0.38	0.09289157191914423	0.1219648862050986
0.382	0.09290273635096223	0.12187950679733
0.384	0.09281870943278024	0.1218094439936616
0.386	0.09283285281005323	0.1217947434243543
0.388	0.09253938955550825	0.1214885971631692
0.39	0.09271022116914424	0.1215401889257004
0.392	0.09250858383732624	0.1214382230023004
0.394	0.09245363104641724	0.1214011323990647
0.396	0.09240978433732623	0.1212520195925478
0.398	0.09238275398278024	0.1211541173267634
0.4	0.09235188699187123	0.1211554987129877
0.402	0.09225390846005324	0.1210233044857986
0.404	0.09224705931005323	0.1209797213832271
0.406	0.09217078964641724	0.120871746628877
0.408	0.09206155402823524	0.1207834293245392
0.41	0.09202100853732624	0.1206958798158867
0.412	0.09207428317368924	0.1206763971120915
0.414	0.09189148687368923	0.1206061162155268
0.416	0.09193447190550824	0.1205319326863009
0.418	0.09162904110550824	0.1203114840057587
0.42	0.09175255443278024	0.1203127815104343
0.422	0.09173045192823523	0.1203335247758709
0.424	0.09169122477368924	0.1202837234718966
0.426	0.09150688643732624	0.1201043234772089
0.428	0.09136701176914423	0.1199853625739659
0.43	0.09129672846459924	0.1198858049331163
0.432	0.09106159014187123	0.1197169354135634
0.434	0.09096685526459924	0.1196002523753626
0.436	0.09089863234641722	0.1195073384360381
0.438	0.09078254084641724	0.1193836746567705
0.44	0.09076681920096223	0.1192847001050954
0.442	0.09069903913732623	0.1193499682058931
0.444	0.09063723002823523	0.119312031406688
0.446	0.09057818197368923	0.1190910883916808
0.448	0.09042984486459923	0.1190615285300018
0.45	0.09032627565550823	0.1188935421560613
0.452	0.09028394890096224	0.1189325870205652
0.454	0.09010158981005324	0.1187763249159273
0.456	0.09016400170096224	0.1187162507635427
0.458	0.09006147685096223	0.1186532181233968
0.46	0.09010762456459924	0.1186577866069565
0.462	0.08996071615096224	0.1184427103102032
0.464	0.08990377138732625	0.1184855396556553
0.466	0.08984004919187123	0.1183868823373109
0.468	0.08970364609187123	0.1182726392056098
0.47	0.08968483898278024	0.1182114712482503
0.472	0.08985426385096223	0.1183066431979409
0.474	0.08954917303278023	0.1181215451456945
0.476	0.08966656739187123	0.1181701790087641
0.478	0.08954611899641723	0.1180793213288064
0.48	0.08948339998732623	0.1179851452830761
0.482	0.08947164050096224	0.1179519264122958
0.484	0.08948637236459923	0.1179534855426095
0.486	0.08935039849641724	0.1177990693668927
0.488	0.08944541207368922	0.1178432492589681
0.49	0.08935198341459923	0.1178291327949762
0.492	0.08926299081005323	0.1176913707365005
0.494	0.08923833724641725	0.1176408792827792
0.496	0.08897817891459923	0.1174472261514663
0.498	0.08905672947823523	0.117512627808081
0.5	0.08894099214641724	0.1174130841069838
0.504	0.08886001408278023	0.1173172068405042
0.508	0.08877931360096222	0.1172931041976893
0.512	0.08865584114641722	0.1170730558562373
0.516	0.08852476616459923	0.116983458595622
0.52	0.08837257852368924	0.1168939656814567
0.524	0.08832762534641724	0.1167732668530701
0.528	0.08818123306914423	0.116632736803035
0.532	0.08808385242823524	0.1165071453553053
0.536	0.08789050777368923	0.1163762739976898
0.54	0.08790504572368925	0.1163616421205034
0.544	0.08773276850096223	0.1162078708664333
0.548	0.08769720740096223	0.1161638175891787
0.552	0.08754374501914425	0.1160148425309776
0.556	0.08749033057823524	0.1159237386933766
0.5600000000000001	0.08737400957368924	0.1159182521962198
0.5639999999999999	0.08731533105550823	0.1158566938827393
0.5679999999999999	0.08726877241914423	0.1158508089823451
0.572	0.08712657885550823	0.1157122515887864
0.576	0.08710731901914423	0.1156441190294274
0.58	0.08698788098278024	0.1155893234760335
0.584	0.08699468813732623	0.1155704167243449
0.588	0.08685674327823523	0.115443207370282
0.592	0.08679423463732625	0.1154488141556782
0.596	0.08669273681914423	0.1153395878754286
0.6	0.08667324184641724	0.1153642695126497
0.604	0.08655461043278023	0.1152095681684848
0.608	0.08651194177823524	0.1152712751229705
0.612	0.08645083404187123	0.1151793375083143
0.616	0.08632593194641724	0.115105133589175
0.62	0.08627410459187124	0.1150121012189899
0.624	0.08605254473732624	0.1148549168667432
0.628	0.08613026741005324	0.1149203653745635
0.632	0.08601967559187124	0.1149294971538609
0.636	0.08596210966914423	0.1148918441925993
0.64	0.08584286240096224	0.1148292470597639
0.644	0.08597725508278023	0.1149715815323547
0.648	0.08580508051914423	0.1149140809585367
0.652	0.08590895066914424	0.1149660592189525
0.656	0.08586259426005323	0.1150352096254904
0.66	0.08579884291005324	0.1150607490222909
0.664	0.08588974147823523	0.1151279884648277
0.668	0.08583974687368923	0.1151325452894378
0.672	0.08582397640096225	0.1151095594230745
0.676	0.08568294730096224	0.1150958247427503
0.68	0.08573419700096224	0.1151455293281384
0.6840000000000001	0.08567776530550823	0.1151637512925747
0.6879999999999999	0.08554665256914423	0.1150441529053903
0.6919999999999999	0.08563220640096222	0.1151522006508652
0.696	0.08563311493732623	0.11516618961098
0.7	0.08551915306459923	0.1151473761382715
0.704	0.08552870121005324	0.115171464044324
0.708	0.08555367189187124	0.1152533382380699
0.712	0.08559172006914423	0.1153343937500807
0.716	0.08552266027823524	0.1152713931479326
0.72	0.08549328639187123	0.1153759647034651
0.724	0.08549396146005322	0.115401448548541
0.728	0.08556809387823523	0.1154475030755415
0.732	0.08553233296914423	0.1155032907639591
0.736	0.08540791165096223	0.1153806682196764
0.74	0.08543093808732624	0.1153227156478289
0.744	0.08540157201914424	0.1153733951339189
0.748	0.08543400856005325	0.1154300227750848
0.752	0.08536099650096224	0.1154982212814471
0.756	0.08552309877368924	0.1155931683315376
0.76	0.08546876547823523	0.1156194113022093
0.764	0.08551829920550823	0.1157301844536532
0.768	0.08550993771005325	0.1157602661605474
0.772	0.08557040988732623	0.1158614455545904
0.776	0.08563597630550823	0.1159080180855555
0.78	0.08571120166914424	0.1160250508166261
0.784	0.08567278833732624	0.1160025085368229
0.788	0.08577170580550825	0.1161564305290588
0.792	0.08580597131005323	0.1161891694039738
0.796	0.08577287164641724	0.1162502065580557
0.8	0.08593017401459924	0.1163870603938425
0.804	0.08598827368278024	0.1165015956220462
0.8080000000000001	0.08603314132823524	0.1166090250241737
0.8120000000000001	0.08613427902368923	0.1166834585206397
0.8159999999999999	0.08612641396459925	0.1168162902310867
0.82	0.08625101428732623	0.1168723038223024
0.824	0.08635968772368924	0.1169991526653816
0.828	0.08639459711005322	0.1171081060774076
0.832	0.08633642666914422	0.1171822560840697
0.836	0.08649816738732624	0.1172582125310146
0.84	0.08670790876459925	0.1174553807035193
0.844	0.08679307954187124	0.1175740941971321
0.848	0.08692668581914423	0.1177251840916478
0.852	0.08710103833732624	0.1178549860618146
0.856	0.08713123577823523	0.117923529733212
0.86	0.08728840834641724	0.1180304666621569
0.864	0.08722916272368925	0.1181075605809867
0.865	0.0870876757667253	0.1178362674251478
0.868	0.08725973775550824	0.1180985543112872
0.87	0.08732483517735572	0.1179984495359046
0.872	0.08739553190096223	0.1182661743346743
0.875	0.08736681457843222	0.1183037864278202
0.876	0.08730909110550825	0.118260706675405
0.88	0.08762990176071846	0.118607361249368
0.88	0.08739107354524497	0.1183685358473767
0.885	0.08775714194188108	0.1188055812711339
0.89	0.08775638056490839	0.1190300515021157
0.895	0.08803073903094241	0.1194067800316331
0.9	0.08816106449004987	0.119747522723494
0.905	0.08835407408917779	0.1200237277608957
0.91	0.08850597043337427	0.1203261027955004
0.915	0.08859495264150644	0.1205685209930286
0.92	0.08897409278998	0.1209767218796395
0.925	0.08921908185101614	0.1214394086272653
0.93	0.08940674014882932	0.1217397722653673
0.9350000000000001	0.08956973586128025	0.1221030469634552
0.9399999999999999	0.08972488400277896	0.1224260015161565
0.945	0.09015671712135888	0.122926836124321
0.95	0.09040786570573822	0.1233058572933832
0.955	0.0905962268865335	0.1237336183444671
0.96	0.09093070477584866	0.1241289663165401
0.965	0.09115977728868244	0.1245693728711695
0.97	0.09140570786046867	0.1250092609028804
0.975	0.09169234657082657	0.125477321103122
0.98	0.09199808469538223	0.1259612559748477
0.985	0.09226969401204946	0.126432316336144
0.99	0.09259903490952152	0.1269017149687209
0.995	0.0928890421203029	0.1274072156768565
1	0.09317105759677724	0.1278389860063554
1.005	0.0934804117956568	0.128321858037121
1.01	0.09389980324313899	0.1289773694655194
1.015	0.0942692013302335	0.1295209162249335
1.02	0.09448213052419904	0.13000063827746
1.025	0.09487557058250316	0.1306328176651603
1.03	0.09524011614821271	0.1311651694306665
1.035	0.09554954045480399	0.1317121440287392
1.04	0.09587295833818137	0.1322572565160607
1.045	0.0962556321186448	0.132894015037736
1.05	0.09667095265758632	0.133504898797694
1.055	0.09706868989394654	0.1341302247861815
1.06	0.09740083109943885	0.1347647178423905
1.065	0.09788109079228355	0.1354636883659674
1.07	0.09826374990921583	0.1361258084730938
1.075	0.09866147813603243	0.1367576222501712
1.08	0.09909513539946219	0.1374936503701417
1.085	0.09947740465213699	0.1382304675692379
1.09	0.09998191798189521	0.1389479485874196
1.095	0.1004091096146076	0.1396396648898339
1.1	0.1007871124367643	0.1403809069433915
1.105	0.1011561231010756	0.1411308156890433
1.11	0.1016110957408555	0.1419336374153697
1.115	0.1020525167019257	0.1426046007616173
1.12	0.1026688235095614	0.1434455926435999
1.125	0.1030951423457462	0.1442239245219971
1.13	0.1034647177205656	0.1450608976655797
1.135	0.1040397508800719	0.1460004625729771
1.14	0.1044747449696114	0.1468338958700542
1.145	0.1048809861296141	0.1476606579237325
1.15	0.1054491142583955	0.1486463915125388
1.155	0.1060124070667176	0.1495313191984574
1.16	0.1065485939407389	0.1504936150727487
1.165	0.1071725243443942	0.1515493290719184
1.17	0.1075535281386649	0.1524466872606181
1.175	0.1081853364934653	0.153416678092468
1.18	0.1087195552282067	0.1544721021092043
1.185	0.1092712707877146	0.1554633787591149
1.19	0.1098489928836619	0.1565354828531462
1.195	0.1104491861043403	0.1576041202760653
1.2	0.1111354604959373	0.1587105879324633
1.205	0.1115879054188563	0.1597386022004051
1.21	0.1124496846067288	0.1609548087493584
1.215	0.1130313656165794	0.1621252507014754
1.22	0.1136313316141308	0.1632313961022608
1.225	0.1142362362627539	0.1644229686538984
1.23	0.1149949322331439	0.1656318788348866
1.235	0.1157474716770111	0.1669331573747125
1.24	0.1164315932226634	0.1681055683217439
1.245	0.1172285937801817	0.1694823885628003
1.25	0.1179435310630487	0.170800772678568
1.255	0.1186481946001505	0.172044991219829
1.26	0.1195570026878056	0.1734702612354245
1.265	0.120297522613704	0.1748001845195195
1.27	0.1211034608424606	0.1762260072381851
1.275	0.1219898665375677	0.1776295683147952
1.28	0.1227365354992527	0.1790124146090371
1.285	0.123596177310869	0.1804841251616126
1.29	0.124508480817465	0.1819948046625595
1.295	0.1254322976370607	0.1835512910937591
1.3	0.1262949671875549	0.185077632102575
1.305	0.1271737171125306	0.1865045162068684
1.31	0.1280516538484789	0.1880107822509456
1.315	0.1290013305394893	0.1896619104962466
1.32	0.1300065472483175	0.1912821239603135
1.325	0.1310681198725231	0.1929669058132586
1.33	0.1320617905433807	0.1945765614537288
1.335	0.133062271056971	0.1962254452443773
1.34	0.1342241453975137	0.1979463554127725
1.345	0.1352399626216573	0.1995321719604966
1.35	0.1364281309592658	0.2013099204364098
1.355	0.1374131913981489	0.2029727216413044
1.36	0.1385810861453451	0.2047374838849357
1.365	0.1396468529664846	0.2064221834041018
1.37	0.1409011620842691	0.2082992494009801
1.375	0.1421292772182831	0.2100392485622911
1.38	0.1433119941771264	0.2118287624066265
1.385	0.1446112464885526	0.2136707594006439
1.39	0.1459744942160121	0.2155623532510458
1.395	0.1475910017255934	0.2178321022075939
1.4	0.1488226658641598	0.2195082224036188
1.405	0.15020672223169	0.2212989417858938
1.41	0.1515849624358454	0.2231471049232957
1.415	0.153097300869905	0.2251088586807604
1.42	0.1546211961857369	0.227027017593429
1.425	0.1561642898781902	0.228999150114108
1.43	0.1576481487230431	0.2309175302771197
1.435	0.1592315113223511	0.232724295756242
1.44	0.1608235477478566	0.2348140441996188
1.445	0.1623897950284051	0.2368057774021479
1.45	0.1640876015549255	0.2387447988356048
1.455	0.1666709186061116	0.2420694739138058
1.46	0.1678437210138159	0.2434925089115645
1.465	0.1694727474315926	0.2453531973653792
1.47	0.1711322121276532	0.2472592269885413
1.475	0.1726817943111719	0.2490872025564426
1.48	0.1744418061438488	0.2510091247258765
1.485	0.176298876917127	0.2530612580276115
1.49	0.1782867492497584	0.2549867679732364
1.495	0.1801746535593549	0.2570644008820113
1.5	0.1820613781968151	0.2591032346919968
1.505	0.1840689401501116	0.2611820229988584
1.51	0.1863140673991722	0.2635131742254831
1.515	0.1886187109757813	0.2658042358937576
1.52	0.1906531635941737	0.2678131629520671
1.525	0.1925451795417209	0.2695570645912637
1.53	0.1946941400614511	0.2715322642880984
1.535	0.1967521032195925	0.2735211970844698
1.54	0.1989207954216061	0.2755474478467989
1.545	0.2009180861140929	0.2772110663832714
1.55	0.2033274358253555	0.2795107530593211
1.555	0.2055954890466922	0.28154324817162
1.56	0.2080786456394403	0.2837038147242214
1.565	0.2103336134139998	0.2857116628698829
1.57	0.212654713959769	0.2877050201113043
1.575	0.2152583013080768	0.2900347452145163
1.58	0.2178172929491389	0.2922117478908496
1.585	0.2202913556511616	0.2943056326357928
1.59	0.2228312947124117	0.2965274827527734
1.595	0.2254245926159211	0.2986296604177108
1.6	0.2281197702251392	0.3009460815273073
1.605	0.2310091779953802	0.3033988854480958
1.61	0.2336386619230164	0.305639870551048
1.615	0.2363434280387426	0.3079154861390648
1.62	0.2391913595412477	0.3102421036961481
1.625	0.2419051786964551	0.3124823415525684
1.63	0.2447144594274536	0.3149766076806547
1.635	0.2477197601538751	0.3173491367789311
1.64	0.2505683565931102	0.3197941281745669
1.645	0.2535643647120052	0.322301165536986
1.65	0.256416522078146	0.3246082569685086
1.655	0.2595572877870903	0.3273285732444756
1.66	0.262812907381746	0.3299933543629968
1.665	0.2657436751550621	0.3324411962091601
1.67	0.2688414129472844	0.3350101950919146
1.675	0.2720242223380007	0.3377455401478892
1.68	0.2751620199129002	0.3403762763553166
1.685	0.2782612504552521	0.3429191012612883
1.69	0.2815297509248256	0.3456708902143092
1.695	0.2846190231103387	0.3483511083453195
1.7	0.2879037117975705	0.3511456134564934
1.705	0.291210114274307	0.353819336914818
1.71	0.2945175953561817	0.3567212653558848
1.715	0.2980119028513397	0.3597347616926818
1.72	0.3012929691703262	0.362475209706629
1.725	0.304585984394415	0.3651697936799255
1.73	0.3079435968290124	0.3680203836578182
1.735	0.3110447909246014	0.370634282527894
1.74	0.3148309083889056	0.3740503583812267
1.745	0.3181653172020883	0.3770050134341618
1.75	0.3214464010630046	0.3797450975350621
1.755	0.3247101441959946	0.3824655979805749
1.76	0.3278873623473635	0.3851487022024961
1.765	0.3310427087255353	0.387935204347151
1.77	0.3343523998639759	0.3907578674471974
1.775	0.3375409873337514	0.3934436226034462
1.78	0.3407681327992238	0.3962207462157922
1.785	0.3440888060409875	0.3991023218021825
1.79	0.3472497836518714	0.4018012314107566
1.795	0.3504075972110477	0.4045458509783688
1.8	0.353468269075289	0.4070843960220499
1.805	0.3565079219706511	0.4097898685901754
1.81	0.3597780393781461	0.4126469176492782
1.815	0.362931572127724	0.4152866952851292
1.82	0.3658353657454929	0.4178720887049883
1.825	0.3688324540109528	0.420467223535414
1.83	0.3719832100682791	0.4231847835167543
1.835	0.3749607098393333	0.4257760050799972
1.84	0.3777243487372285	0.4281773640827354
1.845	0.3805769789104163	0.4307056596249471
1.85	0.3832714749975422	0.4329823966004293
1.855	0.3857750560123449	0.4350765768357774
1.86	0.3887073885853186	0.4376313916964201
1.865	0.3914573241774046	0.4399746345029301
1.87	0.3941314267590338	0.4423229592208761
1.875	0.3966954198884386	0.4445836587936629
1.88	0.3990292978457803	0.446533503483576
1.885	0.401669283174432	0.4488175569029385
1.89	0.4036790628449077	0.4505000276382671
1.895	0.4061840467982769	0.4526581217710532
1.9	0.4081274753042765	0.4543350290326751
1.905	0.4102818563379124	0.4561740623784891
1.91	0.4123032994011259	0.4578878441354399
1.915	0.414380901871593	0.4596045435783473
1.92	0.4161590824903663	0.4610656988063793
1.925	0.4178982365359526	0.4625637921356354
1.93	0.4193772792158823	0.4637882550213245
1.935	0.4211864917316421	0.4652267568883509
1.94	0.4228082236896795	0.4666203881080035
1.945	0.4240888929742483	0.4675930925259276
1.95	0.4253669885092566	0.4686007415933486
1.955	0.4267919109500978	0.4697228248784432
1.96	0.4279857591780893	0.470616627297426
1.965	0.4289771305133249	0.4713664787267337
1.97	0.4301523614861059	0.4722839824946384
1.975	0.4309920639921949	0.4728273359453379
1.98	0.4319796044905344	0.4735633590885247
1.985	0.4325391364183211	0.4739261626456402
1.99	0.433270822888042	0.4743663064386932
1.995	0.4339230350588607	0.4747860560153894
2	0.4345447810654101	0.4751588446258532
2.005	0.4361160853554609	0.4765870236781365
2.01	0.4352629198809417	0.4753411625544675
2.015	0.4357619101372492	0.4756070418991397
2.02	0.4357220837115293	0.4752716228374137
2.025	0.4360646731303423	0.4753973355607198
2.03	0.4363746308245714	0.4754684218392579
2.035	0.43648222727707	0.4753321598276332
2.04	0.4365395151294161	0.4750993024859506
2.045	0.4368927979089711	0.4752321691376857
2.05	0.4367238975580912	0.4749509685898201
2.055	0.4363760197919839	0.4743019353322835
2.06	0.4362758058654956	0.4741094408775673
2.065	0.4333077089446558	0.4708640177890361
2.07	0.4314365195919621	0.4686682977331372
2.075	0.4302613114517179	0.4673341236923506
2.08	0.4288508714436234	0.4656525460261989
2.085	0.4277170307702958	0.4643346180730055
2.09	0.4262157471556611	0.4625873396125685
2.095	0.4249559588318459	0.4611930284732932
2.1	0.4237349189079527	0.4597430065160714
2.105	0.422154773729364	0.457955478364377
2.11	0.4211744163949386	0.4567697876944256
2.115	0.4194155621094383	0.4548176523948863
2.12	0.4180545441479197	0.4531893619815985
2.125	0.4168003446606053	0.4517296441015153
2.13	0.4157757200192925	0.4504626302825079
2.135	0.4145904483364853	0.4491297068318834
2.14	0.4133799061205478	0.4477060621130943
2.145	0.4121669138851798	0.44636413426575
2.15	0.4108198181087982	0.4448191227220326
2.155	0.4095382924426749	0.443331642433664
2.16	0.4082449280472976	0.4418336110737978
2.165	0.406931334231077	0.4403657300921163
2.17	0.4057841558596378	0.4390405502448411
2.175	0.4043853178086911	0.4374536165881847
2.18	0.4029273747237431	0.435866532548866
2.185	0.401341126139504	0.4341950501000902
2.19	0.400075579321373	0.4327187082169932
2.195	0.3984362092197883	0.430876155375617
2.2	0.3971230866127846	0.4294054909730062
2.205	0.3957048596630703	0.4278564607258494
2.21	0.3942990634213256	0.4263237814036468
2.215	0.3927631224832248	0.4246138615673568
2.22	0.3911839681759465	0.4228576270441893
2.225	0.3897229065016746	0.4212650918495118
2.23	0.3881783880634796	0.4195457129939092
2.235	0.3866191032497489	0.4179134923578261
2.24	0.3851470812409927	0.4162385813942237
2.245	0.3836790119416151	0.4146479874405194
2.25	0.3822944541236875	0.413139646996065
2.255	0.3807471036547215	0.4114414420085367
2.26	0.3793561028391432	0.4098833505636677
2.265	0.378006496063293	0.4084220061392354
2.27	0.3765785270602205	0.4068537176703331
2.275	0.3749383704924641	0.4051141034979509
2.28	0.373456044140061	0.4034395103581636
2.285	0.3719577561265606	0.4018408196815797
2.29	0.3706280904635649	0.4003867372788636
2.295	0.3691307079863632	0.3987490541118193
2.3	0.3675420081770251	0.397087329237188
2.305	0.3664048273865768	0.3957805652620496
2.31	0.3649933709908217	0.3942110809849674
2.315	0.363718684813748	0.3929066651131836
2.32	0.3623278605215602	0.3913194090538558
2.325	0.36067535745618	0.3895843960796672
2.33	0.3591208657863792	0.3878147715806863
2.335	0.3574074965483514	0.3859652614729112
2.34	0.3561953052052199	0.3846742270650289
2.345	0.3551934557638973	0.3835931559401992
2.35	0.3540028858408361	0.3822375181120303
2.355	0.3526647600010396	0.3808151096040397
2.36	0.3515215474744878	0.3795661059458832
2.365	0.3502486988730973	0.3781527026639279
2.37	0.3488902328882622	0.3767017074109153
2.375	0.3475666460051106	0.3752832523736236
2.38	0.3464667125237542	0.3740455409789532
2.385	0.34523558933193	0.3727210852989531
2.39	0.3439136551490236	0.3712895499632232
2.395	0.3428359405346902	0.3700353030875936
2.4	0.3417133971357669	0.3688716697763951
2.405	0.3405791558495094	0.3675819939288216
2.41	0.3393429956783368	0.3662107772122438
2.415	0.3381999614963035	0.3649542565446625
2.42	0.3369415517730822	0.3636243975397519
2.425	0.3359952103282847	0.3626051816915293
2.43	0.3348273121757165	0.3612905929195792
2.435	0.3335941734236932	0.3599094134654237
2.44	0.3324111212652816	0.3585912542840284
2.445	0.3314905281648212	0.3575825998848657
2.45	0.3304595186714719	0.3563778472062294
2.455	0.3292822368609858	0.355163505703914
2.46	0.3284278879632085	0.3541761307719273
2.465	0.3272524273099495	0.352868177618319
2.47	0.3264585443072804	0.3520119180819093
2.475	0.325223973390394	0.3506295185835399
2.48	0.3244278976645554	0.3497479073234315
2.485	0.3235071623573303	0.3486999349353243
2.49	0.3226687758865419	0.3477925389902516
2.495	0.3216982840724276	0.3467003533705902
2.5	0.3207403053820878	0.3456125078379439
2.505	0.3198967740039425	0.3446618033331584
2.51	0.3190903960794948	0.3437713382108574
2.515	0.3185123321579748	0.3430767172207517
2.52	0.31764086839328	0.3420874631471797
2.525	0.3167291431443264	0.3411098324617838
2.53	0.3161298765519825	0.3403331895932243
2.535	0.3153162104100024	0.3394550989546982
2.54	0.3146218907952833	0.3386281744036729
2.545	0.3139010152629976	0.3377823305970619
2.55	0.3131231763338239	0.3369481535194579
2.555	0.3124866846067265	0.33614428304774
2.56	0.3118042599729318	0.335343309782145
2.565	0.311278064952503	0.3347488151805907
2.57	0.3105674299198808	0.3339339632387391
2.575	0.3098918225954779	0.3330943759360754
2.58	0.3093029193781054	0.3323763068019487
2.585	0.3087353278205666	0.331740587793466
2.59	0.3083673360414316	0.3312457828382381
2.595	0.3075595642391853	0.3303239209377226
2.6	0.3074447843522759	0.330086011523528
2.605	0.3075597061536565	0.3301015059534939
2.61	0.3069280240657207	0.329265507345242
2.615	0.3065135815072097	0.3287482268861006
2.62	0.3057492894843012	0.3278401892407949
2.625	0.3052719060232083	0.3271315356419079
2.63	0.3036502603944406	0.325343164336281
2.635	0.3039125158111519	0.3253552464615408
2.64	0.3028079954049648	0.324121555439929
2.645	0.3013868388561532	0.3223665485041272
2.65	0.3002644503037437	0.3209739802686066
2.655	0.2984536581052464	0.3189267337572104
2.66	0.2971824721623534	0.3171856059412541
