# Supplementary material for: Solution structures in alkali nitrates and nitrites at high concentrations
Source: RSC Adv. 2026 Mar 10;16(15):13347–57. doi: 10.1039/d5ra07630g (PMC12973280; doi:10.1039/d5ra07630g)
Supplement: RA-016-D5RA07630G-s001 [file RA-016-D5RA07630G-s001.zip › MNOx_SAXS/SAXS_SEN_wat_137_3rej_avg_sub.dat]

Qvector_A	Intensity	Uncertainty
0.00337528505	-0.1774132701633189	8.0980993069708
0.00347622402	2.018355518408089	15.2324128430768
0.00358018161	-0.01997701492521031	12.36284235747946
0.00368724807	-0.4448944815919091	11.13626082816875
0.0037975164	-0.4004404284966512	9.209887290558168
0.00391108233	-7.774965102068082	8.980091619208359
0.00402804449	1.055846399598591	9.494332450633591
0.00414850444	0.3207914453128815	7.670035075148963
0.00427256678	-0.9167499484966486	5.812752589832229
0.00440033924	-0.1915765992109284	4.695664347031369
0.00453193279	-0.5023513139728397	4.482516932096723
0.00466746167	-0.3442647132585481	4.089202488253109
0.0048070436	-0.3196096904014079	3.530444924451104
0.00495079976	-0.1896967611156986	3.1166002619605
0.005098855	-0.2710555056395076	2.957675447080073
0.00525133787	-0.1346401713537877	2.589530772559307
0.0054083808	-0.165746091115698	2.409061886608097
0.00557012014	-0.1732961899252179	2.173541182707906
0.00573669635	-0.09130664373473785	1.901742440054962
0.00590825408	-0.1122949918299778	1.780811842751866
0.00608494229	-0.06206631135378804	1.597771425759732
0.00626691442	-0.05055051873473793	1.498619934961522
0.00645432849	-0.02251640087759776	1.322993714083271
0.00664734723	-0.02453738659188787	1.197071211581892
0.00684613826	-0.008132612068078027	1.099448945462605
0.00705087419	0.005350969265262018	1.00603746850974
0.00726173282	0.01431470355097297	0.9362714832241004
0.00747889725	0.02993182095573499	0.8486266435943505
0.00770255604	0.01355707945573503	0.7804012879345646
0.007932903430000001	0.04466304876525906	0.7480907188288702
0.00817013942	0.04270009797954399	0.642782853778231
0.008414470029999999	0.04004498624144903	0.6204403849624778
0.00866610743	0.05741212117002092	0.5685264127853975
0.00892527012	0.05316125736049704	0.5074353699004681
0.009192183160000001	0.05634670800335401	0.486429736851147
0.00946707831	0.05441964321764003	0.4454599305729761
0.00975019429	0.06835456586049704	0.4156489834888877
0.0100417769	0.05610178769383001	0.3852036100502436
0.0103420795	0.06907870038430602	0.3598973479918518
0.0106513626	0.06541010005097309	0.3365551481526675
0.010969895	0.06659403952716303	0.3109917422791021
0.0112979532	0.06400662202716303	0.294128310599765
0.0116358221	0.06733464350335405	0.2735456087666939
0.011983795	0.06381431655097305	0.2620333797293891
0.0123421742	0.06721566631287801	0.2411585557758981
0.0127112709	0.06776840895573502	0.2269703870733585
0.0130914055	0.06406163995573502	0.2163804404275425
0.0134829081	0.065409886384306	0.2037605147212486
0.0138861187	0.06745361921764001	0.19525679443982
0.0143013875	0.06607335357478199	0.1870827268881448
0.0147290751	0.06446500090811597	0.179254430632242
0.0151695527	0.06546471902716301	0.171737110497446
0.015623203	0.064236493527163	0.165772677008122
0.0160904199	0.06572790631763999	0.1587800851034387
0.016571609	0.06442113550811601	0.153112983294081
0.0170671882	0.06546834241764002	0.1480537247904802
0.0175775879	0.06466050981287799	0.1420062683358246
0.0181032512	0.06421787172716301	0.1374986746552494
0.0186446347	0.06447289943668699	0.1343523814798096
0.0192022084	0.06530407320811601	0.1309103190357621
0.0197764565	0.06468399895573498	0.1269543088699103
0.0203678777	0.06277990726525898	0.1229519317338207
0.0209769856	0.06350363486049701	0.1210854105528216
0.021604309	0.06287141815573499	0.1183035918660685
0.0222503927	0.06209698811764001	0.1151723729112177
0.0229157978	0.061644818298592	0.1125908713295474
0.023601102	0.061152749522402	0.1102577768138535
0.0243069004	0.06038966386525901	0.108225402086082
0.025033806	0.061390785989068	0.1076750837719503
0.0257824499	0.06171945361287799	0.1066137781181954
0.0265534822	0.06292156223192499	0.1063699583176075
0.0273475726	0.06143754791763999	0.1047058977656364
0.0281654104	0.061772329841449	0.1038388349762242
0.0290077059	0.06149933779621101	0.1027992270424325
0.0298751906	0.06151450870811601	0.1021734906021832
0.0307686176	0.06119959638192499	0.1013458463477697
0.0316887629	0.06113898184144901	0.1012462015902977
0.0326364254	0.06018548553906798	0.09977996707922336
0.0336124281	0.06106980012002099	0.09987479976666762
0.0346176184	0.06057635897954401	0.09898659956058314
0.0356528693	0.060621217462878	0.09882370731974804
0.0367190796	0.06097987921525901	0.09862990436190457
0.0378171754	0.06069388622478251	0.09829872028913851
0.03894811	0.06051221316049679	0.09790899734972314
0.0401128656	0.0603993722628777	0.0972660848963329
0.0413124536	0.06050699931525869	0.09678515070613337
0.0425479156	0.06040448508430628	0.09650706289638601
0.0438203245	0.06004017092002058	0.09579129790317481
0.0451307852	0.06007782515097299	0.09550647836393429
0.0464804357	0.0599251250390682	0.09518154955812126
0.0478704478	0.0596252340081158	0.0950233365654628
0.0493020288	0.060030729546211	0.09474953640614407
0.0507764216	0.05951257371287771	0.09441038913138428
0.0522949066	0.05942487365811579	0.09431752320450289
0.0538588024	0.05904743708668719	0.09376239728794319
0.0554694669	0.05966160003668719	0.0940753409677655
0.057128299	0.0595972728890682	0.09385584863089354
0.0588367389	0.05924802215573489	0.09354753273239622
0.0605962702	0.05906207204144909	0.09337223781223085
0.0624084209	0.0592878317557349	0.09330478335902279
0.0642747645	0.05919738164144909	0.0933044592754789
0.0661969218	0.0591590771533539	0.0931815101196579
0.0681765617	0.05950106297954439	0.09332190659091802
0.0702154034	0.0592967895724015	0.09304714058996164
0.0723152173	0.05913205873430631	0.09290897545053889
0.0744778269	0.05917190954621099	0.09287329046159767
0.0767051099	0.05916007794621101	0.09260902401571554
0.07899900059999999	0.0591674152104968	0.0926088369796548
0.0813614907	0.0589447839104968	0.09242790872990915
0.0837946319	0.05889583716525871	0.09228405721920184
0.086300537	0.05884124968192529	0.09204222389817085
0.0888813819	0.05866248807478249	0.09200843638691421
0.09153940789999999	0.0589000730795444	0.09197979470518974
0.0942769229	0.05873864350811579	0.09182110555366252
0.0970963042	0.0586970588604968	0.09180022417750566
0.1	0.05876598835811579	0.09177794394214592
0.102	0.058985616798592	0.09179994222847547
0.104	0.0586437664104968	0.09169767389205769
0.106	0.05869115615097291	0.09147466489060806
0.108	0.05843670604383009	0.09152514103063566
0.11	0.05856215755097291	0.09146463939862584
0.112	0.05851906051049679	0.09133082993353345
0.114	0.0586211497366872	0.0915060705978203
0.116	0.05853062411525869	0.09135130104131277
0.118	0.0584057493938301	0.09113101874768151
0.12	0.0585677256914491	0.09138742921725272
0.122	0.0584014656319253	0.0910572812403747
0.124	0.0585108596057349	0.09108754996753804
0.126	0.0581208093581158	0.09071878790235247
0.128	0.0579285311819253	0.09058588100776022
0.13	0.058076671250973	0.09055918805075627
0.132	0.0581867304509729	0.09074499254218525
0.134	0.0582148707366872	0.09067751126026835
0.136	0.0580808339295444	0.09055314931421632
0.138	0.05829760193906821	0.09056748221282049
0.14	0.05796259990335391	0.09034378454805916
0.142	0.0579574938724015	0.09036117330981998
0.144	0.0581201916319253	0.09038177472538492
0.146	0.0578413595152587	0.0902693482497577
0.148	0.05804168964621098	0.09040674598326394
0.15	0.05787953098668718	0.09020775322796461
0.152	0.0576577654295444	0.09001460113847054
0.154	0.0578616461104968	0.09001595110942139
0.156	0.05781212324144911	0.09003985516816532
0.158	0.05784855512240149	0.08998339703610235
0.16	0.05766990869621099	0.08978696598532178
0.162	0.0578811058271634	0.08986171611687466
0.164	0.0577482637604968	0.08978788322576592
0.166	0.0577690913890682	0.08976292340773336
0.168	0.05789207247716341	0.08985674614126317
0.17	0.0576684480057349	0.08968364792822558
0.172	0.0574635116176396	0.08940987721978874
0.174	0.0574363481271634	0.08935115820743261
0.176	0.0574433825176396	0.08935982473953746
0.178	0.0573578104247825	0.08931974038463737
0.18	0.05738244994144911	0.08922048491299062
0.182	0.0572949276104968	0.0890827670381934
0.184	0.05721235820573489	0.08889242206588545
0.186	0.05712689483430629	0.08887458246481113
0.188	0.05713571860573489	0.0887511749932816
0.19	0.05712064802240149	0.08879094283420455
0.192	0.05736781547478249	0.08883457291168362
0.194	0.05703621356049679	0.08856902610793121
0.196	0.05711573299621111	0.08863216202572707
0.198	0.0570387288843063	0.08854977750947574
0.2	0.05702599608906821	0.08846454668054567
0.202	0.05722329266287769	0.08847073206444088
0.204	0.05692848323668719	0.08829202113101192
0.206	0.0569261400795444	0.08822410715846266
0.208	0.056994476900973	0.08823576110249402
0.21	0.05683971162240151	0.08805099193198558
0.212	0.05688452158668719	0.08821825896842928
0.214	0.0567491658343063	0.08797639782829705
0.216	0.0566728199866872	0.08790964521957206
0.218	0.05672817856763959	0.08785390017461296
0.22	0.0568032586390682	0.08792002943354066
0.222	0.05648912439621109	0.08769461337460124
0.224	0.05666118254859201	0.08769947700849426
0.226	0.05667211413192531	0.08771086403457534
0.228	0.05667026281525869	0.08755959769085478
0.23	0.0566751143938301	0.08753659421032761
0.232	0.05652314663906821	0.08753106766070023
0.234	0.0565303549033539	0.087505767672562
0.236	0.0564842842390682	0.08747274402585276
0.238	0.05647736714859199	0.08750357201256147
0.24	0.05620479230097289	0.08725213142122223
0.242	0.0564097438319253	0.08731966053219833
0.244	0.05630582928668719	0.08719150721888258
0.246	0.0564649290414491	0.08729506435222308
0.248	0.0564537873771634	0.08715976693623903
0.25	0.05636790185811581	0.08697882464951684
0.252	0.05634408600811579	0.0871242020727291
0.254	0.05626365024144911	0.08698478068964605
0.256	0.05637770517002061	0.08698942664941402
0.258	0.0563747291557349	0.08695994375194832
0.26	0.05629105997002059	0.08687782581234851
0.262	0.0561333835557349	0.08671376597216808
0.264	0.0563041330343063	0.08684501939782285
0.266	0.05619822868906819	0.08676029977688111
0.268	0.056225721350973	0.08668804702018698
0.27	0.05601937074859199	0.08647200437584099
0.272	0.05601759842002059	0.08645543531072515
0.274	0.05615665259621099	0.08650984904180874
0.276	0.0560540979343063	0.08642418100815479
0.278	0.05611443341525869	0.08639638322987754
0.28	0.0559967951557349	0.0863639842095732
0.282	0.05597962526049681	0.08620122128156496
0.284	0.05588811199144911	0.08613386166498097
0.286	0.0557468922462111	0.08599635127233554
0.288	0.0557552578771634	0.08609499161207919
0.29	0.0559056747962111	0.0861124515448982
0.292	0.05582245213192531	0.08595595453010371
0.294	0.0557377972295444	0.08591974114728385
0.296	0.0557827406747825	0.08585585977419867
0.298	0.0557392281652587	0.08579639871898977
0.3	0.0556638608152587	0.08562000306870188
0.302	0.0556581781795444	0.08564043029775933
0.304	0.05563599114621109	0.08559447637047866
0.306	0.05554865708906819	0.08556076545731846
0.308	0.05562227696287769	0.08554819078123432
0.31	0.05564310589383009	0.08546637076719979
0.312	0.0555910101819253	0.08543561918218145
0.314	0.0554327932081158	0.08537282263729966
0.316	0.0555341383533539	0.08534333403261055
0.318	0.05552112581287769	0.08523377628553809
0.32	0.0554574644271634	0.08519562828285632
0.322	0.05540234170335391	0.08515876786954826
0.324	0.05545474891049679	0.08519803545705563
0.326	0.05527805016763959	0.08502871568939496
0.328	0.0553824992247825	0.08500263522048389
0.33	0.05535672882240149	0.0850045105673989
0.332	0.0553211275152587	0.08491505454893056
0.334	0.0552239197438301	0.08474817419953325
0.336	0.05514359034859199	0.08477166320181757
0.338	0.05525929526287769	0.08481200298490801
0.34	0.0552352020033539	0.08474872445395178
0.342	0.0552908051890682	0.08479622560186616
0.344	0.05526138623668719	0.08470344161138721
0.346	0.05509900536763959	0.0846252661627588
0.348	0.0551033159581158	0.08463221886537232
0.35	0.0549990141343063	0.08442761698923268
0.352	0.05507833236525871	0.08446929741240369
0.354	0.0551722441700206	0.08449330271628164
0.356	0.05508911447478251	0.08438137062574115
0.358	0.05514177474383009	0.08440898913557708
0.36	0.05505778528192529	0.08428237237051334
0.362	0.05500541880335388	0.08419964814455815
0.364	0.0551906806771634	0.0843127383465422
0.366	0.05521254978668719	0.08430340927040422
0.368	0.0551866233652587	0.08422030612987298
0.37	0.05481243924383009	0.08396204511488864
0.372	0.0550390355914491	0.08408985424065474
0.374	0.0549912748390682	0.0840475179516825
0.376	0.054940415548592	0.08398133490175116
0.378	0.05492434525097291	0.08401154582455725
0.38	0.05474449430335389	0.0838178440594487
0.382	0.0547893127604968	0.08376611805808669
0.384	0.0547322609628777	0.08372302991993064
0.386	0.05483073914859199	0.08379266357972927
0.388	0.05477699861525871	0.08372623971479212
0.39	0.0547690637343063	0.08359906480620435
0.392	0.0545567932319253	0.08348646690681556
0.394	0.0546296201152587	0.08357715581873197
0.396	0.05472405087716339	0.08356631950638996
0.398	0.054673446050973	0.08344484179398896
0.4	0.0546507029366872	0.08345434726171611
0.402	0.05463450020097289	0.08340392819529963
0.404	0.05468939449621099	0.08342208854492353
0.406	0.0547117472557349	0.08341273573334236
0.408	0.054655118398592	0.08337702516549395
0.41	0.0547282667581158	0.08340316921499789
0.412	0.0546929349343063	0.08329508001300703
0.414	0.0545575731581158	0.0832722336556434
0.416	0.05458072842002061	0.08317821997669755
0.418	0.0544833940343063	0.08316586768621952
0.42	0.0546054150700206	0.08316567213122253
0.422	0.0545457903271634	0.08314889474648543
0.424	0.0545089302152587	0.08310146101596588
0.426	0.05454891882002059	0.0831463878144556
0.428	0.05442976224144909	0.08304814531643398
0.43	0.0543798484557349	0.08296895812563934
0.432	0.0543310844033539	0.08298646336716684
0.434	0.0542666357176396	0.08290006738626235
0.436	0.05430769089621099	0.08291643138053226
0.438	0.0542996044152587	0.0829007730624869
0.44	0.05430984019859199	0.08282775572268769
0.442	0.0542542605771634	0.08290522464572912
0.444	0.0540859277604968	0.08276076413022698
0.446	0.05431649791763959	0.08282943877550673
0.448	0.0541358964724015	0.0827676155318694
0.45	0.0541299982914491	0.08269730035506513
0.452	0.0539797870819253	0.08262846126016796
0.454	0.0539431851843063	0.08261795620260655
0.456	0.0540557713200206	0.08260805636169928
0.458	0.05409997696763959	0.08269175386702869
0.46	0.0540518059104968	0.08260200365528274
0.462	0.0541569282033539	0.0826389579369009
0.464	0.05408236043192531	0.08266416480515984
0.466	0.0540346453771634	0.08258151463756924
0.468	0.05402814269859199	0.08259717238044986
0.47	0.0540323755819253	0.08255904417201004
0.472	0.05417153324621109	0.0826239490848453
0.474	0.0539845766604968	0.08255698550371163
0.476	0.0539866880200206	0.08249033660427633
0.478	0.0539982680343063	0.08253150873615418
0.48	0.05406557050335389	0.0825673567412309
0.482	0.05384618964621099	0.08232651859783009
0.484	0.0540856883033539	0.08255284553367843
0.486	0.0541415585200206	0.08259027441730508
0.488	0.05406537520573489	0.08246325874249638
0.49	0.05414102988906819	0.08261822411746801
0.492	0.05406838282478249	0.08249680493370914
0.494	0.0540644984319253	0.08246708196286515
0.496	0.05404155073192529	0.08251063886559565
0.498	0.0540505187724015	0.08250645778260217
0.5	0.0539732533890682	0.08244537211687687
0.504	0.05396477684144908	0.08242198937397328
0.508	0.05388579240097288	0.08239960279341653
0.512	0.0539691263795444	0.08238636081853391
0.516	0.05401160109621109	0.08247031331397804
0.52	0.05388411390811579	0.08240552082335396
0.524	0.05394440598430629	0.08239006704530438
0.528	0.05401825420335389	0.08246977731741473
0.532	0.0539666922700206	0.082390004525774
0.536	0.0539167155319253	0.08240250124657587
0.54	0.05393801779144911	0.08239463362446087
0.544	0.05393946514383011	0.08241458818169178
0.548	0.05395404824383009	0.08242067916342938
0.552	0.05392570522954439	0.08239682304430286
0.556	0.0539873002081158	0.08242072814571294
0.5600000000000001	0.05389434723430631	0.08243860933927791
0.5639999999999999	0.0539075101724015	0.08244889203455326
0.5679999999999999	0.0539677096724015	0.08254976548340388
0.572	0.05394672308430629	0.08253241498733116
0.576	0.05402784057002059	0.08256465951512065
0.58	0.0540284513152587	0.08262991289224904
0.584	0.05405790272240149	0.08263365029698093
0.588	0.0540518646104968	0.08263834773407389
0.592	0.05393442591287769	0.08258902455626534
0.596	0.05406754993192529	0.08271441996286609
0.6	0.0541165182271634	0.0828075655578533
0.604	0.05415601877478249	0.08281099892269578
0.608	0.0540478182819253	0.08280717620582168
0.612	0.05412508298906819	0.08285361092466111
0.616	0.0539959886843063	0.08277521262609291
0.62	0.05419411979621101	0.08293213757366284
0.624	0.0540699903128777	0.08287238339011266
0.628	0.0541741881914491	0.08296430696120952
0.632	0.054135102148592	0.08304494448654723
0.636	0.0542082757295444	0.08313803094408466
0.64	0.0542938209104968	0.08328022587793063
0.644	0.05436515649859198	0.08335950281946639
0.648	0.05433223793430629	0.0834412578702082
0.652	0.0545591275843063	0.08361625533021542
0.656	0.05446326957478249	0.08363590428061068
0.66	0.054483204550973	0.08374512998179184
0.664	0.0546920038057349	0.0839302703207284
0.668	0.054648755098592	0.08394157471883279
0.672	0.0548480852938301	0.0841336883712068
0.676	0.0547283409128777	0.08414123832801187
0.68	0.0547858463152587	0.08419719826228847
0.6840000000000001	0.05485985107478249	0.08434585665953542
0.6879999999999999	0.05488835556287769	0.08438587529493509
0.6919999999999999	0.0549967801747825	0.08451679370846042
0.696	0.05504945237954439	0.08458254622569565
0.7	0.05510175394859199	0.08472999598555839
0.704	0.0551547281700206	0.08479751005459973
0.708	0.05521270700811581	0.08491239236243645
0.712	0.05531673313906819	0.08505942576637064
0.716	0.0553518405152587	0.08510059225301514
0.72	0.05540436597478249	0.08528706339437384
0.724	0.05552082346525868	0.08542833263617611
0.728	0.05562034865335388	0.08549978259608865
0.732	0.0556753994819253	0.08564638368193166
0.736	0.05568409368668719	0.08565687316458946
0.74	0.0558174817747825	0.08570928034596546
0.744	0.05587356603430629	0.08584540922466255
0.748	0.0559335270128777	0.08592956119656163
0.752	0.05589201982478249	0.08602926441487888
0.756	0.05599017662716341	0.08606026578247314
0.76	0.05614955610811579	0.08630022142405194
0.764	0.05625499483430629	0.08646689930486474
0.768	0.0563065177819253	0.08655686539635009
0.772	0.0564173245747825	0.08670837931153376
0.776	0.0565647777914491	0.08683683846313507
0.78	0.0566878914652587	0.08700175939328424
0.784	0.056782880698592	0.08711261961893316
0.788	0.0568238700771634	0.08720861567083446
0.792	0.05699251330573489	0.08737573103516871
0.796	0.0571312053319253	0.0876085593889986
0.8	0.05732622668192529	0.08778313174179291
0.804	0.0573028911604968	0.08781623187878122
0.8080000000000001	0.0574479616033539	0.08802386392202639
0.8120000000000001	0.0576497504628777	0.08819894838359126
0.8159999999999999	0.0576864123128777	0.08837630705633133
0.82	0.0578204940700206	0.08844180192341096
0.824	0.05796447143430631	0.08860395454419344
0.828	0.05806676071525868	0.08878028777988455
0.832	0.05813351926763959	0.08897936692836013
0.836	0.0584243531104968	0.08918441610045431
0.84	0.05855309101287769	0.08930058041490896
0.844	0.05871770064621111	0.08949873472090514
0.848	0.0588200849581158	0.08961860575593698
0.852	0.059046890098592	0.08980086343225101
0.856	0.0591294797438301	0.08992180244270034
0.86	0.0595589993128777	0.09030109007617575
0.864	0.0593168052819253	0.09019524108202608
0.865	0.05927953741783316	0.09002871222855055
0.868	0.0594536430200206	0.09029250404640816
0.87	0.05972415674212923	0.09039830853826633
0.872	0.0597040039557349	0.0905746987868509
0.875	0.05971492125434989	0.09065234972036509
0.876	0.05977785020573489	0.09072953162883252
0.88	0.06000060728703553	0.09097849024981985
0.88	0.05987614462664083	0.09085403007979817
0.885	0.06039781141881767	0.09144664370925681
0.89	0.06044932388696762	0.09172338087304556
0.895	0.06071106592407504	0.09208744888884525
0.9	0.06091459746654035	0.09250138329588545
0.905	0.06114459863176341	0.09281456598085666
0.91	0.06142976021822642	0.09325020006651624
0.915	0.06162312618956515	0.09359699086955814
0.92	0.06201718862921667	0.0940200903846984
0.925	0.06225311909208979	0.09447372179187982
0.93	0.06260972995961805	0.09494302717878524
0.9350000000000001	0.06278288854025529	0.0953164555464837
0.9399999999999999	0.06305378742621404	0.09575514736348917
0.945	0.06353337978983996	0.09630373524114798
0.95	0.06379006656544547	0.09668828974152467
0.955	0.06404155526354172	0.09717917358064486
0.96	0.06446039719044162	0.09765887458350753
0.965	0.06477528285738768	0.09818509028121553
0.97	0.0650346477863859	0.09863840924151167
0.975	0.06533031409017531	0.09911549429267481
0.98	0.06568409903881511	0.09964746654938393
0.985	0.06605148133097694	0.1002142959602492
0.99	0.0664480426028821	0.1007509151927204
0.995	0.06681244515432137	0.1013308075834318
1	0.06710000016439746	0.1017681096675009
1.005	0.06752761389251721	0.1023692399574856
1.01	0.06791196651465609	0.1029897105585931
1.015	0.06837785676291602	0.1036297479386179
1.02	0.06863286833924445	0.1041515445625023
1.025	0.06900619750562191	0.1047636122863901
1.03	0.06947260892107784	0.1053978284320713
1.035	0.06983608075631448	0.1059988491284974
1.04	0.07031571209263417	0.1067001689345971
1.045	0.07072316479753482	0.1073617028327505
1.05	0.07117757097749683	0.1080116711759579
1.055	0.07156417062767512	0.1086258601349217
1.06	0.07197036365545806	0.1093343990752366
1.065	0.07245553678308961	0.1100382812452887
1.07	0.07289061606209669	0.1107528208103515
1.075	0.07338165040394412	0.1114779404918171
1.08	0.07380897678859896	0.1122076314330276
1.085	0.07423410501122792	0.1129873078956606
1.09	0.0748577482314078	0.1138239174294537
1.095	0.07526000287409113	0.114490698727495
1.1	0.07566061343509164	0.1152545454687972
1.105	0.0762023697143156	0.1161772006104976
1.11	0.07677038913276558	0.1170930696479048
1.115	0.07727387690913065	0.1178261012423629
1.12	0.07778633508431215	0.1185632640584783
1.125	0.0784016585094178	0.1195306043618125
1.13	0.07880302254528512	0.1203993554123104
1.135	0.07940542508113335	0.1213662881233221
1.14	0.0799188669935999	0.1222781673561879
1.145	0.08039834070361902	0.1231781611010909
1.15	0.08092360024157935	0.1241210285807668
1.155	0.0815704169898564	0.1250894793346462
1.16	0.08215804214442543	0.1261032129787498
1.165	0.0827706777068532	0.1271476315923888
1.17	0.08328726652805285	0.1281805753541936
1.175	0.08406619290840749	0.1292976838029322
1.18	0.08450583783503869	0.1302585349974983
1.185	0.08523340012721872	0.1314256578395142
1.19	0.08574661924872293	0.1324332610979634
1.195	0.08646400321828923	0.133619091753077
1.2	0.08722181138069089	0.134797088671314
1.205	0.08779826984254879	0.1359491173934942
1.21	0.0886618204240136	0.1371670964898212
1.215	0.08923475638317539	0.1383287981079458
1.22	0.08996912700689937	0.1395693403380726
1.225	0.09064562065700818	0.1408325062551907
1.23	0.09150681186713794	0.1421439104780269
1.235	0.09231228894111032	0.1434981315499291
1.24	0.09306031706407936	0.1447344422361333
1.245	0.09388892500573998	0.1461428717493526
1.25	0.09461883211380381	0.1474762290718844
1.255	0.09537869030732772	0.1487756461815282
1.26	0.0963387136401701	0.1502521250914078
1.265	0.09708439747565503	0.151587214167176
1.27	0.09803804464787512	0.1531607463649653
1.275	0.09890724855101643	0.1545471086813711
1.28	0.09976597188349789	0.1560420053109967
1.285	0.1006255660283812	0.1575136691857452
1.29	0.1015748256153942	0.1590613066027211
1.295	0.1025715657803849	0.1606907192563852
1.3	0.1033709599814352	0.162153782370339
1.305	0.1045321860192158	0.1638631401429542
1.31	0.1055376227567295	0.1654969063386767
1.315	0.1063560085511108	0.167016747511494
1.32	0.1073711266371138	0.1686468581324065
1.325	0.1085226405702386	0.170421579040187
1.33	0.1096652087506514	0.1721801338560694
1.335	0.1106747198020646	0.1738380490588237
1.34	0.1118708789320256	0.1755932409123067
1.345	0.1130869261568848	0.1773792867528026
1.35	0.1141672653331462	0.1790492082336353
1.355	0.1153393402360936	0.1808990247671898
1.36	0.1165196818350189	0.1826762308500694
1.365	0.1177180012173625	0.1844934815581322
1.37	0.1188904810330557	0.1862887200204047
1.375	0.1201418433789159	0.1880519681841148
1.38	0.1214722703658764	0.1899891876847884
1.385	0.1228319471479915	0.1918916081378969
1.39	0.1242424181101703	0.193830425744436
1.395	0.1258133571499268	0.1960546073095644
1.4	0.1271768881371214	0.197862613893378
1.405	0.1285281563732949	0.1996205621061416
1.41	0.1300181343649253	0.2015804726013374
1.415	0.1315237599639654	0.2035355281455265
1.42	0.1330694405658153	0.2054754835962827
1.425	0.1345506136485042	0.2073857089578356
1.43	0.1360717035425024	0.2093413328407935
1.435	0.1378137072136278	0.2113067514434453
1.44	0.1394055100025668	0.213396277464462
1.445	0.1410792923567644	0.2154955534743218
1.45	0.1427649396174327	0.2174224282205735
1.455	0.1453032308466923	0.2207020155800598
1.46	0.1465229738027069	0.2221719696124028
1.465	0.1483633304343305	0.2242439803148467
1.47	0.1500554904090884	0.2261826994392901
1.475	0.151740185509615	0.2281457747346347
1.48	0.1536334595063686	0.2302009533426838
1.485	0.155491583479349	0.2322541349226103
1.49	0.1574498097631256	0.2341499958695769
1.495	0.159317012432211	0.2362069190976694
1.5	0.1613628698781491	0.2384048831596289
1.505	0.1634797311995823	0.2405929650300875
1.51	0.1656450345204547	0.2428442918872565
1.515	0.1680494092227646	0.2452350760919324
1.52	0.1700463542120643	0.2472064932713403
1.525	0.1721025446757154	0.2491145664579589
1.53	0.1742020679509512	0.2510403263928482
1.535	0.1764305888587287	0.2531998100280802
1.54	0.1785600267923559	0.2551868062508137
1.545	0.1806354833439479	0.2569285882099657
1.55	0.1831531467099746	0.2593365851841463
1.555	0.1854723728930441	0.261420248117343
1.56	0.1879159587451925	0.2635412407098487
1.565	0.1901478998282064	0.265526059131967
1.57	0.1927046254008984	0.2677550336976031
1.575	0.1952025586813477	0.269979099353472
1.58	0.1977718217940289	0.2721663691271303
1.585	0.2002567461575271	0.2742711142739321
1.59	0.2028581232348958	0.2765543957630799
1.595	0.2055397380197874	0.2787448851533526
1.6	0.2081622672616574	0.2809886549099377
1.605	0.2109037000660678	0.2832934833093848
1.61	0.2136461273040848	0.2856474066377088
1.615	0.2164029839233648	0.287975110548977
1.62	0.2192039410593391	0.2902547519427677
1.625	0.2220042475817554	0.2925814765843279
1.63	0.2247971368294363	0.295059347508214
1.635	0.2278260313613887	0.2974554689881009
1.64	0.2307333913121588	0.2999592219859505
1.645	0.2337101019244142	0.3024469616066877
1.65	0.236527281405658	0.3047190717245368
1.655	0.2395453583883571	0.3073166976950537
1.66	0.2427637882288227	0.309944288802644
1.665	0.2458322615181516	0.3125298342763232
1.67	0.2488782141891344	0.3150470454274146
1.675	0.2519719093332465	0.3176932748347006
1.68	0.2551077201989528	0.3203220242002374
1.685	0.2582933382902256	0.3229512347077818
1.69	0.2614530191499067	0.3255942022135347
1.695	0.2644955525432398	0.3282276801154667
1.7	0.2679161436874908	0.331158086845772
1.705	0.2712507435687932	0.3338600065822254
1.71	0.2743788590011312	0.3365825677155749
1.715	0.2778664517696878	0.3395893476466229
1.72	0.2810370182144807	0.3422192960106897
1.725	0.2843508858928396	0.3449347333503622
1.73	0.2876753951048577	0.3477522259181109
1.735	0.2908146877073905	0.3504042176427924
1.74	0.294487942047922	0.3537074283073744
1.745	0.2976329755952062	0.3564727071182224
1.75	0.3010977350392842	0.3593964642361397
1.755	0.3042100195581681	0.3619655052018148
1.76	0.3073244656048154	0.364585836271003
1.765	0.3105318494469428	0.3674243749188006
1.77	0.3137367065763936	0.3701422026438262
1.775	0.31684761665863	0.3727502799029546
1.78	0.320067547384271	0.3755201885077576
1.785	0.323236139536241	0.3782496817226836
1.79	0.326381522728094	0.3809329958425267
1.795	0.3295111008782258	0.3836493794332009
1.8	0.3325157497574577	0.3861319012062971
1.805	0.3355360737568847	0.3888180435294409
1.81	0.3387010817747431	0.3915699828093877
1.815	0.3417697242154104	0.3941248693652227
1.82	0.3444842654184792	0.3965210108348446
1.825	0.347568460586108	0.3992032511464405
1.83	0.3505673656013606	0.4017689594140952
1.835	0.3533650599984984	0.4041803754724045
1.84	0.3561471649271444	0.4066002004747039
1.845	0.3589421163445991	0.409070816114354
1.85	0.3615216248027033	0.4112325652559236
1.855	0.363860307022086	0.4131618461205396
1.86	0.3665999770483901	0.4155239983558168
1.865	0.3693177492573378	0.4178350766096661
1.87	0.3719029380187307	0.4200944870469211
1.875	0.3741251023586368	0.4220133579337745
1.88	0.3763605693872452	0.4238647915954502
1.885	0.378779203148491	0.4259274928268171
1.89	0.3806613898010939	0.4274823702016803
1.895	0.3830193641712208	0.4294934546978321
1.9	0.3849550594548562	0.4311626286526703
1.905	0.3868415115287992	0.432733732556393
1.91	0.3887460640234849	0.4343306234913413
1.915	0.3905896192760964	0.4358132755768396
1.92	0.3920759212841808	0.4369825525298756
1.925	0.3936879225835616	0.4383534922931939
1.93	0.3951080984758137	0.4395190884238301
1.935	0.3968694442452708	0.4409097232502111
1.94	0.3980458875645637	0.441858066141221
1.945	0.3993025993797306	0.4428068124486205
1.95	0.4003544668583318	0.4435882334761189
1.955	0.4016392047417958	0.4445701320257407
1.96	0.4025349138940901	0.4451657954758913
1.965	0.4034054106399143	0.4457947720253662
1.97	0.4043037212019834	0.44643535522749
1.975	0.4049581945840543	0.4467934795777259
1.98	0.4057929939477267	0.447376761611134
1.985	0.4062703069726842	0.4476573459490655
1.99	0.4068340684853167	0.4479295646058498
1.995	0.4071849096406631	0.4480479432748131
2	0.4076774205398999	0.4482914969284607
2.005	0.4091342031747672	0.4496051546352678
2.01	0.408183859451992	0.4482621180078898
2.015	0.4081596449792051	0.448004794175604
2.02	0.4081640043800761	0.4477135626453699
2.025	0.4079838672523458	0.4473165507686175
2.03	0.4081362055066503	0.4472300192922437
2.035	0.4081875326171304	0.4470374895139703
2.04	0.4081427812433296	0.4467025943759978
2.045	0.4080846186309479	0.4464240191166051
2.05	0.4076565904386744	0.4458836926830788
2.055	0.4073538225004379	0.4452797726617911
2.06	0.4073447616591773	0.4451784262042918
2.065	0.4042954280254112	0.4418517593478093
2.07	0.4023393155317822	0.4395711145714457
2.075	0.4012779057396204	0.4383507372658731
2.08	0.3995922363686221	0.4363939303231822
2.085	0.398239108751879	0.4348567137880199
2.09	0.3966811738037436	0.4330527839323285
2.095	0.3956222168504552	0.4318593039200132
2.1	0.3940514301116467	0.430059535481586
2.105	0.3924925585691916	0.4282932796677901
2.11	0.3915225451107	0.4271179326568595
2.115	0.3896109423309564	0.4250130488644784
2.12	0.3880999526597801	0.4232347868150909
2.125	0.3867332363660128	0.4216625508226102
2.13	0.385600487552515	0.4202874124293134
2.135	0.3843424483537929	0.4188817209910383
2.14	0.3831295767376537	0.4174557465938403
2.145	0.3815764822660944	0.4157737159462937
2.15	0.3802389125672013	0.4142382298461235
2.155	0.3789281800565253	0.412721542464483
2.16	0.377516011501615	0.4111047067429809
2.165	0.3759999716893632	0.4094343794159829
2.17	0.3747504753978292	0.4080068813002488
2.175	0.373276973829742	0.4063452841129846
2.18	0.3716727758386983	0.404611945417798
2.185	0.3701713626748879	0.4030252982757613
2.19	0.3687272233353077	0.4013703636831457
2.195	0.3670444708961968	0.3994844286038267
2.2	0.3656218984118457	0.3979043145176454
2.205	0.3640849141437442	0.3962365269406418
2.21	0.362594857362587	0.394619586854127
2.215	0.3609967918959123	0.3928475425798252
2.22	0.3594278049192582	0.391101475482085
2.225	0.3579258185332447	0.3894680156993555
2.23	0.3563668760895814	0.3877342124520801
2.235	0.3546692448804462	0.3859636456510685
2.24	0.3532148991359837	0.3843064109610348
2.245	0.351694942210823	0.3826639296345847
2.25	0.3504065956321952	0.3812517999649077
2.255	0.348688301528456	0.3793826513940069
2.26	0.3471019480233812	0.3776292074690028
2.265	0.3458643429721294	0.3762798649551387
2.27	0.3444029147164679	0.3746781169066621
2.275	0.3425956737965392	0.3727714184189425
2.28	0.3413022664907047	0.371285744289053
2.285	0.3396996638573179	0.3695827392757001
2.29	0.3383596885456128	0.3681183471625264
2.295	0.3367491505931935	0.3663675083166994
2.3	0.33539738758486	0.3649427202376688
2.305	0.3339625762491275	0.3633383259196569
2.31	0.3327613666510481	0.3619790884466226
2.315	0.3313021643410318	0.3604901562896812
2.32	0.3298208987732602	0.3588124589565412
2.325	0.328283272339441	0.3571923225839838
2.33	0.3268875913091783	0.3555815103966325
2.335	0.3251682089777185	0.3537259893194539
2.34	0.3239149475377775	0.3523938830957532
2.345	0.3228190783251199	0.3512187918006587
2.35	0.3218370237941774	0.3500716691122058
2.355	0.3204371344072842	0.3485874967438092
2.36	0.3193077386307941	0.3473523094938493
2.365	0.3180368129764276	0.345940829245907
2.37	0.3166588770124721	0.3444703640080183
2.375	0.3151968403162416	0.342913459526011
2.38	0.3145077532116818	0.342086593690074
2.385	0.313110219078136	0.3405957270701331
2.39	0.3118551873653657	0.3392310942828155
2.395	0.3107237328218685	0.3379231076635784
2.4	0.3097243151252193	0.3368825998277641
2.405	0.3085829653370731	0.3355858152987718
2.41	0.3071987192124913	0.3340665126631321
2.415	0.3062280596268832	0.3329823667018433
2.42	0.3051043105020453	0.3317871683278284
2.425	0.3041046597190706	0.3307146426832869
2.43	0.3029518396997085	0.3294151318458728
2.435	0.3017538266821416	0.3280690780101979
2.44	0.3007428701337123	0.3269230145308225
2.445	0.2996035705528082	0.3256956533249533
2.45	0.2986705371768538	0.3245888767770978
2.455	0.2976431879552087	0.3235244677879998
2.46	0.2968170705172692	0.3225653243990521
2.465	0.2957339368914931	0.3213496983832143
2.47	0.2948663541110991	0.3204197386414758
2.475	0.2938358446137051	0.319241400628706
2.48	0.2930858709664518	0.3184058914547447
2.485	0.2920819072735444	0.3172746909234117
2.49	0.2913594609930489	0.3164832348718877
2.495	0.2905071475596736	0.3155092273559957
2.5	0.2895136360978985	0.3143858491721979
2.505	0.2887391542412278	0.3135041942623993
2.51	0.2879922248131103	0.3126731777432877
2.515	0.2873926036721329	0.3119569991539395
2.52	0.2866500771101044	0.3110966821648209
2.525	0.2858344715660915	0.310215171178975
2.53	0.2852680611535258	0.3094713846488809
2.535	0.2845102711189338	0.3086491700101935
2.54	0.2838223499280193	0.3078286436759389
2.545	0.2831950146327623	0.3070763400188641
2.55	0.2825660830523282	0.3063910702784785
2.555	0.28193992038128	0.3055975290973658
2.56	0.281299110830149	0.3048381704163872
2.565	0.280944083129308	0.3044148430774885
2.57	0.2801309149744519	0.3034974580696775
2.575	0.2795443753861124	0.3027469384006387
2.58	0.2791167476828367	0.3021901449623855
2.585	0.2785698690772858	0.301575138411999
2.59	0.2781944285377786	0.3010728847785118
2.595	0.2776168418678204	0.3003812078602402
2.6	0.277555393498619	0.30019662998003
2.605	0.2776483510716692	0.3001901612614893
2.61	0.277015716391194	0.2993532118583217
2.615	0.2765808025757293	0.2988154621377817
2.62	0.2760003627969313	0.2980912779594118
2.625	0.2755986502829786	0.2974582971048331
2.63	0.2742720251511802	0.2959649478819966
2.635	0.2744959160839077	0.2959386676166389
2.64	0.2734344670377692	0.2947480507641289
2.645	0.2721672814193823	0.2931470170447441
2.65	0.2712212640736562	0.2919308239402101
2.655	0.2695262953901147	0.2899994049269298
2.66	0.2684089518193823	0.2884121258954797
