# Supplementary material for: Solution structures in alkali nitrates and nitrites at high concentrations
Source: RSC Adv. 2026 Mar 10;16(15):13347–57. doi: 10.1039/d5ra07630g (PMC12973280; doi:10.1039/d5ra07630g)
Supplement: RA-016-D5RA07630G-s001 [file RA-016-D5RA07630G-s001.zip › MNOx_SAXS/SAXS_SEN_wat_145_3rej_avg_sub.dat]

Qvector_A	Intensity	Uncertainty
0.00337528505	-0.6846623064136503	7.605125610946061
0.00347622402	2.367037222872057	15.57598422144399
0.00358018161	0.1687049490625583	12.54807122768556
0.00368724807	-0.5314262199850397	11.0513438992512
0.0037975164	-0.3732799826041227	9.236336905794136
0.00391108233	-8.271833114270793	8.535876014133821
0.00402804449	1.173713818586348	9.611393643583972
0.00414850444	0.3533938347768304	7.702466194292578
0.00427256678	-0.9358064840326898	5.794882118418252
0.00440033924	-0.1699395854612602	4.717012941812076
0.00453193279	-0.5481572761755507	4.437278019050509
0.00466746167	-0.3795177890326897	4.054145915035393
0.0048070436	-0.3590827237945997	3.491562074226562
0.00495079976	-0.2314995702231704	3.07527291763581
0.005098855	-0.2931572476041193	2.935794821161475
0.00525133787	-0.1593478649850697	2.564939165714709
0.0054083808	-0.1948314673660301	2.38021676484745
0.00557012014	-0.1839530114136401	2.163089645562465
0.00573669635	-0.1131472256993595	1.879990050965307
0.00590825408	-0.1203229071279295	1.772835071424418
0.00608494229	-0.08349566617554949	1.576510396061
0.00626691442	-0.05232551974697941	1.496855598306373
0.00645432849	-0.03445421903268953	1.311091021968874
0.00664734723	-0.03483074736602942	1.186838833582547
0.00684613826	-0.01236703093744973	1.095234560403182
0.00705087419	-0.003358316151739649	0.9973578256903793
0.00726173282	0.01176450625302228	0.9337318417594235
0.00747889725	0.02050010415778436	0.8392189685816949
0.00770255604	0.007306750372070403	0.7741717231106313
0.007932903430000001	0.04158214841968944	0.7450214901074848
0.00817013942	0.03254069227683143	0.6326426823912089
0.008414470029999999	0.03157185103873639	0.6119950465528862
0.00866610743	0.04974954822921229	0.5608763504189684
0.00892527012	0.0474614088720694	0.5017495847071617
0.009192183160000001	0.05091679882445038	0.481009156438869
0.00946707831	0.05088078344349839	0.44192726851292
0.00975019429	0.0593466620387364	0.4066530926104183
0.0100417769	0.05057723151492738	0.3796883455698787
0.0103420795	0.06275877594349838	0.3535847841301366
0.0106513626	0.06010891530064144	0.3312605122452897
0.010969895	0.06327142987207041	0.3076720965604386
0.0112979532	0.05829124170540337	0.2884194387405194
0.0116358221	0.06264193539587942	0.2688570391081507
0.011983795	0.06081140161016543	0.2590330289199149
0.0123421742	0.0629923035625464	0.2369379044288865
0.0127112709	0.06313046675302239	0.2223351742103657
0.0130914055	0.0596663849196894	0.2119881075394857
0.0134829081	0.06089619549111738	0.1992490091203652
0.0138861187	0.06356093356254638	0.1913656926553403
0.0143013875	0.06179030713397439	0.1828013310174206
0.0147290751	0.06080791913397438	0.1755986902219752
0.0151695527	0.06172155634826039	0.1679949264322123
0.015623203	0.06060583146730837	0.1621429560874989
0.0160904199	0.06161203647207038	0.1546651188520717
0.016571609	0.0605970630196894	0.1492896639160247
0.0170671882	0.0608612005244504	0.1434474003849726
0.0175775879	0.06172402615778436	0.1390702096774252
0.0181032512	0.0611512687625464	0.1344325014748821
0.0186446347	0.06063353087683138	0.1305134567469354
0.0192022084	0.06065795862445039	0.1262646976263486
0.0197764565	0.06117009008635536	0.1234407335688173
0.0203678777	0.05986022863397436	0.1200325031911421
0.0209769856	0.05957197970540338	0.1171540661690829
0.021604309	0.05864996295302238	0.114082436095014
0.0222503927	0.05887866896254638	0.1119542611709913
0.0229157978	0.05738542997683137	0.1083317271053382
0.023601102	0.05813202789111738	0.1072372179335452
0.0243069004	0.05779842290064138	0.1056343039705839
0.025033806	0.05803968002445038	0.1043241467544742
0.0257824499	0.05845531557683137	0.1033497862140931
0.0265534822	0.05928742764826036	0.1027359787032359
0.0273475726	0.05807131869111737	0.1013398124063537
0.0281654104	0.05853699085302238	0.1006036161923051
0.0290077059	0.05803456666016537	0.09933458754273093
0.0298751906	0.05830520655778437	0.09896429233279944
0.0307686176	0.05793627394826038	0.09808263150029907
0.0316887629	0.05717122498873637	0.0972785638658866
0.0326364254	0.05755708508873636	0.09715164319322113
0.0336124281	0.05776613484587936	0.09657122846629117
0.0346176184	0.05735626912445087	0.09576659762417007
0.0356528693	0.05709890436254608	0.09530148231682541
0.0367190796	0.05757243564349847	0.09522254788116202
0.0378171754	0.05762801171730798	0.09523291929263804
0.03894811	0.05736960783397467	0.09476646179317051
0.0401128656	0.05730617621968898	0.0941729522255163
0.0413124536	0.05698540551968897	0.09326362459615113
0.0425479156	0.05701615230064137	0.09311879111815465
0.0438203245	0.05703482632921276	0.09278600224188607
0.0451307852	0.05686134407206986	0.0922900454351037
0.0464804357	0.05703200977683179	0.09228847441173879
0.0478704478	0.05658759639587937	0.09198574061849567
0.0493020288	0.05677985220778417	0.09149869864407729
0.0507764216	0.05655946408159367	0.09145731555998843
0.0522949066	0.05655548477921276	0.09144816635535526
0.0538588024	0.05644276216492707	0.09115775276961097
0.0554694669	0.05646947434349846	0.09088325311232251
0.057128299	0.05622546982206988	0.09048408151595144
0.0588367389	0.05639594218635557	0.09069548042129526
0.0605962702	0.05606057077921277	0.09037076348658621
0.0624084209	0.05628602738159368	0.09030300416706905
0.0642747645	0.05607209303873657	0.09017919528521104
0.0661969218	0.05618773609111747	0.09021019102429804
0.0681765617	0.05637359582206986	0.0901944611454138
0.0702154034	0.05623358699349847	0.08998395942896495
0.0723152173	0.05607638866730798	0.08985332595341848
0.0744778269	0.05604632010540326	0.08974772060595143
0.0767051099	0.05596069843397469	0.0894096625461579
0.07899900059999999	0.05603830249826038	0.08947974064107726
0.0813614907	0.05588424988635558	0.08936738993763416
0.0837946319	0.05582162608397468	0.08920986043224659
0.086300537	0.05587396734111746	0.08907495438476722
0.0888813819	0.05562836980778416	0.08897433052458914
0.09153940789999999	0.05587321396016517	0.08895294712716005
0.0942769229	0.05584217121254606	0.08892464366802812
0.0970963042	0.05569550060064137	0.08879867616863346
0.1	0.05574526451016516	0.08875723172121658
0.102	0.05587687814826037	0.08869121782577684
0.104	0.05551404359587939	0.08856796534408928
0.106	0.05570775218159367	0.08849127501337663
0.108	0.05536301556968897	0.08845146522228564
0.11	0.05570059571730798	0.0886030908936159
0.112	0.05563831807683176	0.08845010171215861
0.114	0.05558385744826037	0.08846879377968388
0.116	0.05564367103159368	0.08846436277600422
0.118	0.05551547034826038	0.08824075453673913
0.12	0.05532561725302227	0.08814533796220617
0.122	0.05555786970540327	0.08821369985064011
0.124	0.05529567871016517	0.08787238411422578
0.126	0.05513651858397468	0.08773451040067659
0.128	0.05501215319826037	0.08766951579395257
0.13	0.05520561013873658	0.08768813883194694
0.132	0.05513385958873657	0.08769213394270334
0.134	0.05518184522921277	0.08764449767710922
0.136	0.05507870641968897	0.08755103322413139
0.138	0.05520631011968898	0.0874762019323552
0.14	0.05485089519111748	0.08723209192115997
0.142	0.05494519022445087	0.08734888220740297
0.144	0.05510780106968898	0.08736939744242872
0.146	0.05497157751730797	0.08739957862360045
0.148	0.05489898061016517	0.08726404956958678
0.15	0.05501113497445086	0.08733936787265946
0.152	0.05486369289349848	0.08722053858628616
0.154	0.05491799998397467	0.08707231502520783
0.156	0.05485381085302227	0.08708155287874918
0.158	0.05478602130064137	0.08692087335681355
0.16	0.05475908894111747	0.08687615582078376
0.162	0.05476780241730797	0.0867484226281315
0.164	0.05482598576968897	0.0868656146012298
0.166	0.05484079496254606	0.08683463603806722
0.168	0.05466915620064138	0.08663383973856841
0.17	0.05454900819587937	0.08656421760569463
0.172	0.05455431709826038	0.08650069138932022
0.174	0.05460845834826038	0.08652327677363632
0.176	0.05433902195778417	0.08625547348576439
0.178	0.05437062331492708	0.08633256301182669
0.18	0.05437024463635558	0.08620828902525549
0.182	0.05438644905064137	0.08617429739125597
0.184	0.05440213208635557	0.08608220393201209
0.186	0.05417481729826036	0.08592251326664738
0.188	0.05425359240778416	0.08586905669089234
0.19	0.05415943210778416	0.08582973508466919
0.192	0.05432064096492707	0.0857874066100521
0.194	0.05430711133635556	0.08583993121197819
0.196	0.05409614563635557	0.08561258268210532
0.198	0.05395971149111747	0.0854707681307819
0.2	0.05411807868397468	0.08555663682904473
0.202	0.05416269101492706	0.08541013800801721
0.204	0.05407131599826036	0.08543486109761325
0.206	0.05387303801016517	0.08517101256057946
0.208	0.05400524047206989	0.08524653197258845
0.21	0.05410392677683178	0.08531521357864559
0.212	0.05398369777683178	0.08531744207192778
0.214	0.05385472293873658	0.08508196189460791
0.216	0.05381870660778418	0.08505553879622979
0.218	0.05386143193873656	0.08498716050307374
0.22	0.05378904874349848	0.08490582655802464
0.222	0.05363120375778416	0.08483669940048294
0.224	0.05376936842921277	0.08480766937498824
0.226	0.05366270860778418	0.08470146524871019
0.228	0.05381475851730796	0.08470409958657518
0.23	0.05373853803397467	0.08460002426742894
0.232	0.05355306258159367	0.08456099004389381
0.234	0.05357188620778417	0.08454730587806335
0.236	0.05354132968159368	0.08452979651981682
0.238	0.05341349165064128	0.08443970403695253
0.24	0.05336123326016518	0.08440857953475189
0.242	0.05352334662921278	0.08443327056144813
0.244	0.05346594266254606	0.08435162778883287
0.246	0.05355263396968896	0.08438277607470225
0.248	0.05359349615778417	0.0842994822521094
0.25	0.05353059401016518	0.08414152334814402
0.252	0.05347351401492706	0.08425363677491254
0.254	0.05347301298159368	0.0841941495848075
0.256	0.05344199972445088	0.08405372756150155
0.258	0.05347591339587937	0.08406113407332516
0.26	0.05342416776968897	0.08401093957343311
0.262	0.05341096180064137	0.08399134980400973
0.264	0.05331474180064127	0.08385563421788519
0.266	0.05318296304826037	0.08374504021873194
0.268	0.05328584368635558	0.08374817512028629
0.27	0.05329480181968897	0.08374744081742376
0.272	0.05318686673159366	0.08362470905328499
0.274	0.05321788840778417	0.08357109036004262
0.276	0.05317077527921277	0.08354086361380694
0.278	0.05325118896968897	0.08353314399316183
0.28	0.05302506986968898	0.08339226432600758
0.282	0.05313233329587938	0.08335393446714655
0.284	0.05304064952921278	0.08328640438657289
0.286	0.05297913179349847	0.08322859603652735
0.288	0.05296547402206987	0.08330521308118609
0.29	0.05287327027445088	0.08308005247981005
0.292	0.05298535787683178	0.08311886536246932
0.294	0.05283638524349847	0.0830183342731578
0.296	0.05286175796492708	0.08293488216244711
0.298	0.05287272631254608	0.08292990180234062
0.3	0.05283931109111747	0.08279545850283565
0.302	0.05281718150778417	0.08279943876138417
0.304	0.05279412321254608	0.0827526134086137
0.306	0.05268450197445087	0.08269661524757825
0.308	0.05270283921968898	0.08262875791980866
0.31	0.05275885015540327	0.0825821198284105
0.312	0.05271685507683178	0.08256146881331226
0.314	0.05258096928635557	0.08252100344246023
0.316	0.05261843790302227	0.08242763829851588
0.318	0.05272712679826037	0.08243978175552118
0.32	0.05255375841492707	0.08229192698848405
0.322	0.05259368111492708	0.08235011192013664
0.324	0.05251066528159366	0.08225395662781933
0.326	0.05240741235064136	0.08215808245908805
0.328	0.05249558923635557	0.08211572975128816
0.33	0.05242244434111747	0.0820702306444875
0.332	0.05246798732445087	0.08206191872791127
0.334	0.05247895263873658	0.08200321125208986
0.336	0.05236683074111747	0.08199490782419507
0.338	0.05237237321968896	0.08192508523631534
0.34	0.05235375266730798	0.08186727940839281
0.342	0.05235265558397467	0.08185808025955238
0.344	0.05233849697921276	0.08178055659363644
0.346	0.05225267937921277	0.08177894430031028
0.348	0.05218135328159367	0.08171026041773634
0.35	0.05228339985540328	0.08171200656563489
0.352	0.05222844840540328	0.08161941749929989
0.354	0.05228451273873658	0.08160557536138527
0.356	0.05219996857921278	0.08149222911220029
0.358	0.05225163255302227	0.08151885157295406
0.36	0.05224438089349847	0.08146897245550158
0.362	0.05231271467921277	0.0815069483413015
0.364	0.05231632597921278	0.08143838827290051
0.366	0.05225271385302226	0.08134357815194662
0.368	0.05233956216730797	0.08137324934438118
0.37	0.05208241734111746	0.08123202736343628
0.372	0.05215573716730797	0.08120655999196078
0.374	0.05209391167683177	0.08115015894759671
0.376	0.05196338379349847	0.08100430735482449
0.378	0.05196604915302228	0.08105325392840894
0.38	0.05188378123873656	0.08095713500216678
0.382	0.05197897987206987	0.08095578903849884
0.384	0.05195018043873657	0.08094095317692329
0.386	0.05194297688159366	0.08090490518121153
0.388	0.05188254558159368	0.08083179053946125
0.39	0.05198038727921278	0.08081039203396559
0.392	0.05176883286016518	0.0806985103499996
0.394	0.05182134069587938	0.08076888023279261
0.396	0.05185386929587937	0.08069614174434644
0.398	0.05187467092921279	0.08064607028471768
0.4	0.05191943066730796	0.08072307853741006
0.402	0.05179490856492708	0.0805643401841328
0.404	0.05189065951016517	0.08062335713434519
0.406	0.05187844828873657	0.08057944033973059
0.408	0.05180745763635557	0.08052936799661191
0.41	0.05183051884111749	0.08050542493008776
0.412	0.05191139907683177	0.08051354762854154
0.414	0.05170760726254608	0.08042227132677368
0.416	0.05186460953873658	0.08046210444766028
0.418	0.05172259361016517	0.08040507068202556
0.42	0.05177718403635558	0.08033744451629965
0.422	0.05181002487683176	0.08041313277209586
0.424	0.05179338262445086	0.08038591693337986
0.426	0.05167314235778417	0.0802706150725529
0.428	0.05163544864349846	0.08025383536832728
0.43	0.05152395956254609	0.08011307307603999
0.432	0.05143119810778416	0.08008658104788956
0.434	0.05147323613635556	0.08010667173210323
0.436	0.05147541687921275	0.08008416133637546
0.438	0.05142882357206988	0.08002999630852925
0.44	0.05145015166968897	0.07996807124451047
0.442	0.05134854833397468	0.0799995165656739
0.444	0.05135158921492707	0.08002642948731173
0.446	0.05150234947206987	0.08001529430795679
0.448	0.05130100918635557	0.07993273236375288
0.45	0.05140007477206987	0.07996738082346599
0.452	0.05124178569826038	0.07989046392498853
0.454	0.05115994038873657	0.07983471551971824
0.456	0.05134066838635558	0.07989295744809043
0.458	0.05125777722445087	0.07984955830794502
0.46	0.05134420050540327	0.07989440223206529
0.462	0.05132465050778416	0.0798066844178307
0.464	0.05120677419826038	0.07978858287551804
0.466	0.05119667741968897	0.07974355092975512
0.468	0.05127334235302228	0.07984237621774234
0.47	0.05121139079826038	0.07973806364929312
0.472	0.05132785064587938	0.07978027079702553
0.474	0.05112779917921278	0.07970021239515832
0.476	0.05129316673873657	0.07979681945573051
0.478	0.05127306253873657	0.0798063075927789
0.48	0.05124743444349847	0.07974922550097956
0.482	0.05123347802445087	0.07971381164672516
0.484	0.05139913108635558	0.07986629325410513
0.486	0.05134510203159367	0.07979382320846821
0.488	0.05136269718873657	0.07976058595687642
0.49	0.05123750192683177	0.07971470162168792
0.492	0.05135166049826037	0.07978008741061658
0.494	0.05138480129111748	0.07978738948308188
0.496	0.05115585075540327	0.07962494387164197
0.498	0.05128321023159367	0.07973915398105087
0.5	0.05117852087683179	0.07965064275821859
0.504	0.05119383136492707	0.07965104621028388
0.508	0.05117743536016515	0.07969124801409656
0.512	0.05122926603873657	0.07964650276840567
0.516	0.05120702321730797	0.07966573779615096
0.52	0.05113988018397467	0.07966128940608426
0.524	0.05117036251492707	0.07961602588986989
0.528	0.05116541008397466	0.07961693556883563
0.532	0.05118009877683177	0.07960341334318069
0.536	0.05111498420064137	0.0796007722652277
0.54	0.05120414806254608	0.07966076618061453
0.544	0.05114831543159368	0.07962344096139681
0.548	0.05118305693159367	0.07964969033412322
0.552	0.05123583872206987	0.0797069589013011
0.556	0.05124383796730798	0.07967726826652688
0.5600000000000001	0.05116317737683178	0.0797074417931443
0.5639999999999999	0.05121274456968897	0.07975412866228779
0.5679999999999999	0.05116024694349847	0.07974230511197732
0.572	0.05118418649587948	0.07976988071411421
0.576	0.05128319657683177	0.07982001779807853
0.58	0.05125326630778416	0.0798547302106839
0.584	0.05133325444111747	0.07990900428738873
0.588	0.05129667150778416	0.07988315694130033
0.592	0.05126286483873656	0.07991746572833312
0.596	0.05132168409111747	0.07996855642540547
0.6	0.05136189120778419	0.08005294093619235
0.604	0.05144949978159366	0.08010448262229011
0.608	0.05139199139349847	0.08015135220922935
0.612	0.05149687607445087	0.0802254068662694
0.616	0.05133137754111747	0.08011060412360722
0.62	0.05142807730302228	0.08016609769681754
0.624	0.05142813255302228	0.08023052810736593
0.628	0.05148855231968898	0.08027867359246431
0.632	0.05146372713873658	0.08037357196574252
0.636	0.05149945880302227	0.08042921653896494
0.64	0.05156702739826037	0.08055343486785524
0.644	0.05168467304826037	0.08067902177026662
0.648	0.05167278822445087	0.08078181050389287
0.652	0.05182370501968897	0.08088083514641729
0.656	0.05179881588397467	0.08097145292139196
0.66	0.05183050801968897	0.08109243577243408
0.664	0.05200870367445086	0.08124697256949726
0.668	0.05196417648159366	0.08125699868773725
0.672	0.05209179975778418	0.08137740535943425
0.676	0.05203171200064128	0.0814446118746931
0.68	0.05220926025064137	0.0816206145020303
0.6840000000000001	0.05216902633873656	0.08165503433683696
0.6879999999999999	0.05224241059111746	0.08173993267915189
0.6919999999999999	0.05231901186492707	0.08183902777026783
0.696	0.05239927306016516	0.08193236924156966
0.7	0.05236128082206986	0.08198952525849325
0.704	0.05250599151730797	0.08214877573095969
0.708	0.05250507136968898	0.08220475910225487
0.712	0.05258749911254607	0.0823301941325167
0.716	0.05273836506016517	0.08248711908191052
0.72	0.05274605994826036	0.08262875972505858
0.724	0.05286229112683177	0.08276980302858743
0.728	0.05291358530778416	0.08279302236920741
0.732	0.05298866086254606	0.08295964837079274
0.736	0.05296287967683177	0.08293566207256137
0.74	0.05317170737683177	0.08306350855421907
0.744	0.05311487161016516	0.08308671740494566
0.748	0.05325432029111747	0.0832503569893417
0.752	0.05322859709587936	0.0833658441664698
0.756	0.05347931222921277	0.08354940368970605
0.76	0.05353557356730796	0.08368624128419193
0.764	0.05360302395778417	0.08381493083369437
0.768	0.05364126809826038	0.0838916181260877
0.772	0.05374758856968897	0.08403864571403143
0.776	0.05395679149111747	0.08422885449499719
0.78	0.05397858292683178	0.08429245326799888
0.784	0.05412642307683177	0.08445616436155819
0.788	0.05420133121730798	0.08458607940740055
0.792	0.05434517240540326	0.08472839260880162
0.796	0.05444611035064137	0.08492346686464403
0.8	0.05463127516254607	0.0850881826298337
0.804	0.05467316993397468	0.08518651300667417
0.8080000000000001	0.05471834120540327	0.08529424595525646
0.8120000000000001	0.05501322605778417	0.08556242630405662
0.8159999999999999	0.05495816814587937	0.08564806530685357
0.82	0.05518726337683177	0.08580857354107845
0.824	0.05528011444587947	0.08591959989458972
0.828	0.05535529603635556	0.08606882545790101
0.832	0.05538315649587937	0.08622900657466176
0.836	0.05562981882921277	0.08638988423038495
0.84	0.05588070409349847	0.08662819574293773
0.844	0.05601411917445087	0.08679515578232799
0.848	0.05617220522683176	0.08697072889713398
0.852	0.05642852771968897	0.08718250428442161
0.856	0.05643986559111747	0.08723219202226631
0.86	0.05670923225064137	0.0874513275146238
0.864	0.05670192646968898	0.08758036706332012
0.865	0.05657880538994218	0.08732805662259192
0.868	0.05684318626730797	0.08768205291689572
0.87	0.05701032416670637	0.08768454707530871
0.872	0.05696735444587937	0.08783805624903707
0.875	0.05707429937466162	0.08801178645339439
0.876	0.05718663758159367	0.08813832732098771
0.88	0.05750017852816194	0.08847811286552501
0.88	0.0571683736810711	0.08814631505484548
0.885	0.05769424316321779	0.08874312743942775
0.89	0.0577107794683367	0.08898488824232371
0.895	0.05809896020438809	0.08947538680284124
0.9	0.05828243995006946	0.08986926794869277
0.905	0.05851716494824882	0.09018717260780568
0.91	0.05873793476579669	0.09055841523187609
0.915	0.05891371020576346	0.09088761437406842
0.92	0.05932396934174827	0.09132690718300546
0.925	0.0595105288041944	0.09173116865554459
0.93	0.0598549362661536	0.09218826947468327
0.9350000000000001	0.06002712826175769	0.09256072999738491
0.9399999999999999	0.06035902803704075	0.09306042019714832
0.945	0.0607317883746465	0.09350217653772575
0.95	0.06099624552413845	0.09389450062201518
0.955	0.06122531064807428	0.09436296051321891
0.96	0.06167880622160851	0.09487731329046631
0.965	0.06192841030681261	0.09533824759646541
0.97	0.06221611990626901	0.09581991042207737
0.975	0.06258081436871389	0.09636602250230386
0.98	0.06289780985513382	0.09686120438629825
0.985	0.06322347615525184	0.09738631771404549
0.99	0.06365421097619155	0.09795711021275381
0.995	0.06387440727080607	0.09839279725529856
1	0.06425710534631374	0.09892524036829867
1.005	0.06461424928968712	0.09945590139984692
1.01	0.06504969817588666	0.1001274674479654
1.015	0.06542678719871289	0.1006787042227749
1.02	0.06574927809483458	0.1012679784438879
1.025	0.06608865881382234	0.1018460978532681
1.03	0.06652301079794444	0.102448254670791
1.035	0.06694557571109297	0.1031083677478142
1.04	0.06727794714808004	0.1036624280512373
1.045	0.06768148466397486	0.1043200462396891
1.05	0.06816403784084649	0.1049981611945633
1.055	0.06854212128820425	0.1056038340647514
1.06	0.06891928745754752	0.1062833454952776
1.065	0.06943726119989208	0.107020027733722
1.07	0.06982543360398052	0.1076876606755144
1.075	0.07028922989637512	0.1083855425152039
1.08	0.07070723194725059	0.1091059081826734
1.085	0.07111347343452332	0.1098666980890862
1.09	0.07171974977365214	0.1106859407017488
1.095	0.072142455680929	0.1113731733835986
1.1	0.07255209726991844	0.1121460506013718
1.105	0.07294584518449182	0.1129206986394222
1.11	0.07345539454880856	0.1137780981772691
1.115	0.07398112828623246	0.1145333758285812
1.12	0.07456978038379551	0.115346735053939
1.125	0.07505165644990169	0.1161806298669141
1.13	0.07547987564779517	0.1170762340464484
1.135	0.07601636067244377	0.117977249482338
1.14	0.07661737530312406	0.1189767004656515
1.145	0.07701749181520191	0.1197973375064648
1.15	0.07758671419317609	0.1207841678305482
1.155	0.07823095266881197	0.121750040220025
1.16	0.0787305484022072	0.1226757450438685
1.165	0.07937007817179856	0.1237470575138392
1.17	0.07980823921690122	0.1247015742813138
1.175	0.08052638787187642	0.1257579054965747
1.18	0.08104623720598482	0.126798960526444
1.185	0.08165033559916771	0.1278426204540824
1.19	0.08224740431536814	0.1289340729350818
1.195	0.08282691605341025	0.1299820329699084
1.2	0.08355763886141764	0.1311329439423271
1.205	0.08411589920239454	0.1322667749379658
1.21	0.08499261646644354	0.1334979207856139
1.215	0.08554447790247606	0.134638548877382
1.22	0.08628170905432535	0.1358819502491397
1.225	0.08689137708442107	0.1370782919278939
1.23	0.0876628773362659	0.13830000574051
1.235	0.08839596158823526	0.139581835557217
1.24	0.08919297313055013	0.1408671279376453
1.245	0.08996213963028779	0.1422161168423673
1.25	0.09066441031154868	0.1435218386118304
1.255	0.09137946754773522	0.1447764559474804
1.26	0.09232545956331067	0.146238902365199
1.265	0.09303687842019695	0.1475397270873612
1.27	0.0939073758320189	0.1490301104408226
1.275	0.09486130319819075	0.1505011960880362
1.28	0.09563930219116434	0.1519153682868863
1.285	0.09652662219198105	0.1534147579526395
1.29	0.09739051728931308	0.1548770319677659
1.295	0.09830926313875149	0.1564284516228454
1.3	0.09921046026584471	0.1579933161342474
1.305	0.1001300329052598	0.1594610222830027
1.31	0.1011245312087846	0.1610838502929061
1.315	0.1019693278127574	0.1626301026937727
1.32	0.1030218098487553	0.1642975759698639
1.325	0.1041258206584309	0.1660247937017988
1.33	0.1051448778796719	0.1676598391028385
1.335	0.1061029348915252	0.1692663008587768
1.34	0.107283593879156	0.1710059919584033
1.345	0.1083758414644989	0.1726682392313991
1.35	0.1095534184856082	0.1744353980841771
1.355	0.1106419650977114	0.1762016874501502
1.36	0.1117612743070075	0.1779178608690354
1.365	0.1128924922954969	0.1796680105349226
1.37	0.1140977093353657	0.1814959862258957
1.375	0.1153254697245638	0.1832356330629487
1.38	0.1165685047303142	0.1850854603618759
1.385	0.1178842280342854	0.1869439274731912
1.39	0.1192514146638153	0.1888394612549079
1.395	0.1207092152824304	0.1909505054614166
1.4	0.1220425045619838	0.1927282760338129
1.405	0.1234217764600125	0.1945142320859753
1.41	0.1248207755770669	0.1963831674157432
1.415	0.1263469994688012	0.1983588249383053
1.42	0.1278447337128761	0.2002508376545418
1.425	0.129259684954633	0.2020948454696864
1.43	0.130684063097313	0.2039537624358596
1.435	0.1324463612390238	0.2059394790420032
1.44	0.133961377140953	0.2079522223877663
1.445	0.13556779522663	0.2099841376435751
1.45	0.1372118378437116	0.2118694119405682
1.455	0.1396309016414439	0.2150297549374708
1.46	0.1410113138411981	0.2166603700549097
1.465	0.1426974760882045	0.2185781862092269
1.47	0.1443336206941093	0.220460888844618
1.475	0.1460424363241705	0.2224480806865836
1.48	0.1477937883896144	0.2243613372510702
1.485	0.1496882408758583	0.2264508454091235
1.49	0.1515751137943223	0.2282753526142378
1.495	0.1534795076885297	0.2303694641175792
1.5	0.1554206291797919	0.2324626926306878
1.505	0.1574571444649523	0.2345704274697448
1.51	0.1595786578820055	0.2367779644214741
1.515	0.1618892118755611	0.2390749260099991
1.52	0.1638366956871333	0.2409968815283593
1.525	0.1659113126731624	0.2429233804063199
1.53	0.1679705609270349	0.2448088646382056
1.535	0.1701247028787766	0.2468939678118613
1.54	0.1722575724536079	0.2488843954463954
1.545	0.1742325694123631	0.2505257178014375
1.55	0.1767677745654035	0.2529512554425623
1.555	0.1789552965194655	0.2549032132733287
1.56	0.1813586168206718	0.256983939313336
1.565	0.1836547408745645	0.2590329391524783
1.57	0.1860724763238416	0.2611229220341753
1.575	0.1885595641400868	0.2633361401131443
1.58	0.1910266571472401	0.2654212387074245
1.585	0.1936072979208417	0.2676216992995176
1.59	0.1960697985816018	0.2697661026734455
1.595	0.198702097372128	0.2719072744657907
1.6	0.2014564559053843	0.2742828717000182
1.605	0.2040840797899303	0.2764738912444159
1.61	0.2068143773068817	0.2788156831261628
1.615	0.2095023588234191	0.2810745114275643
1.62	0.2122243781382529	0.2832752145413655
1.625	0.214949588303238	0.2855268429676541
1.63	0.217666929208704	0.2879291643345332
1.635	0.2207016174512926	0.2903310789571309
1.64	0.2235383565693913	0.2927642106576978
1.645	0.2263421861070123	0.2950790696462238
1.65	0.2292782312929066	0.2974700436569087
1.655	0.2322417527940175	0.3000131135430569
1.66	0.2353663876851879	0.302546909826566
1.665	0.2383718561174531	0.305069449986258
1.67	0.2413115911428847	0.3074804426550912
1.675	0.2443913659804949	0.3101127511176984
1.68	0.2475260434486746	0.3127403670187801
1.685	0.2506310833933405	0.315288998847146
1.69	0.2537030429729485	0.3178442444135299
1.695	0.2567009796555104	0.320433125055296
1.7	0.2598821466229372	0.3231241079084306
1.705	0.263181643402551	0.3257909241419959
1.71	0.2664039173449781	0.3286076427020928
1.715	0.269774982533231	0.3314978945526869
1.72	0.2729266016771234	0.3341088956587007
1.725	0.2760047826646248	0.3365886472033678
1.73	0.2794048495433461	0.3394816998134983
1.735	0.2823088579062756	0.3418984053131638
1.74	0.2860152872164939	0.3452347898416239
1.745	0.2893458915855883	0.3481856385313901
1.75	0.2925439902558402	0.3508427343420903
1.755	0.2956649684036421	0.353420468418452
1.76	0.2987352814136816	0.3559966660036354
1.765	0.30183901126045	0.3587315504132259
1.77	0.3049235686415384	0.3613290778776334
1.775	0.3080463731639406	0.3639490492705786
1.78	0.3110394136477087	0.3664920678351973
1.785	0.3142493062918678	0.3692628607870278
1.79	0.3172976445375755	0.371849129578221
1.795	0.3202333654025381	0.3743716558498925
1.8	0.3232643330079722	0.3768804961425386
1.805	0.3261464607513942	0.3794284417196236
1.81	0.3292887110116539	0.3821576230228641
1.815	0.3321566033151015	0.3845117592549274
1.82	0.3348804247122337	0.3869171810379591
1.825	0.3377865816397809	0.3894213826485264
1.83	0.340729088267808	0.3919306921817494
1.835	0.343500232234316	0.3943155576881178
1.84	0.3461689909516717	0.3966220365847603
1.845	0.3488130332935881	0.3989417426950035
1.85	0.3513857868399672	0.4010967367761393
1.855	0.353771416049001	0.4030729642287303
1.86	0.3564847492619619	0.4054087795568448
1.865	0.358977799801581	0.4074951357398416
1.87	0.3614646755882011	0.4096562330161149
1.875	0.3636384047735833	0.4115266687161098
1.88	0.3659641131498332	0.413468343565393
1.885	0.3682460346139241	0.4153943322223159
1.89	0.3701562701130622	0.4169772582093428
1.895	0.3724463899527136	0.4189204881502374
1.9	0.3741647387290933	0.420372315712274
1.905	0.3760520482316613	0.4219442767173266
1.91	0.3780553136969994	0.4236398803917772
1.915	0.3798070932885975	0.425030756741557
1.92	0.3812704701572536	0.426177108649855
1.925	0.382848441889533	0.4275140184344215
1.93	0.3842699198550318	0.4286809166361086
1.935	0.3858312289036525	0.4298715147117165
1.94	0.3872039688032752	0.431016154091081
1.945	0.3883401651249123	0.4318443846670662
1.95	0.3892936369130326	0.4325274100147148
1.955	0.3904839906020159	0.4334149243053601
1.96	0.3914399182176959	0.4340708061624132
1.965	0.3922674681292979	0.4346568357364685
1.97	0.3932415323247809	0.4353731723933205
1.975	0.3938232048602541	0.4356584959073719
1.98	0.3944740725301607	0.4360578463267102
1.985	0.3950885943360081	0.4364756392048478
1.99	0.3956184918232596	0.4367139937362309
1.995	0.3960714059459279	0.4369344453059218
2	0.3964500898086543	0.437064172025061
2.005	0.397821356377967	0.4382923138281183
2.01	0.3968545289325124	0.4369327947173868
2.015	0.397006124241475	0.436851281107808
2.02	0.3969414663363775	0.4364910330883399
2.025	0.3969638253078107	0.4362965178406392
2.03	0.396936121696803	0.4360299453308151
2.035	0.3969339245212654	0.435783891980086
2.04	0.3968297069213279	0.4353895312596305
2.045	0.3969030571191388	0.4352424700038963
2.05	0.3965193395400836	0.4347464548497146
2.055	0.3961295038825859	0.4340554686751295
2.06	0.3961041596736877	0.4339378367555462
2.065	0.3930694561579314	0.430625796990659
2.07	0.3912667912818277	0.4284985990196321
2.075	0.390088713541537	0.4271615532132996
2.08	0.3886487518821611	0.4254504537670042
2.085	0.3872549416153959	0.4238725538902074
2.09	0.3857511251243706	0.4221227424197373
2.095	0.3845177494964737	0.4207548437976282
2.1	0.383251668947857	0.4192597814040816
2.105	0.3816910376692207	0.4174917653441116
2.11	0.3805570509951298	0.4161524451358437
2.115	0.3787916647954835	0.4141937778056538
2.12	0.3773409286399024	0.4124757692362284
2.125	0.37595936494201	0.4108886853139481
2.13	0.3748469488465958	0.409533879451703
2.135	0.3735225287908097	0.4080618069958004
2.14	0.3724598220242955	0.4067859972622949
2.145	0.3710948744788679	0.4052921131779028
2.15	0.3698042546895779	0.4038035767291906
2.155	0.368396409821553	0.4021897769387389
2.16	0.3670336188384331	0.400622318675222
2.165	0.3657322469235206	0.3991666589954769
2.17	0.3642670190690818	0.3975234292684547
2.175	0.3629417534716627	0.3960100679768064
2.18	0.3614594811891078	0.3943986550129844
2.185	0.3599202789252814	0.3927742187581181
2.19	0.3585771416301284	0.3912202860793338
2.195	0.357040680129986	0.3894806419101576
2.2	0.3555978096391008	0.3878802298826322
2.205	0.3541686447013989	0.3863202615738658
2.21	0.3525914481377706	0.3846161816545249
2.215	0.3511213511265189	0.3829721058086478
2.22	0.3496004382879026	0.3812741128644834
2.225	0.3481121277100307	0.3796543289234489
2.23	0.3466613967343927	0.3780287369677918
2.235	0.3449868301751389	0.3762812348711432
2.24	0.343672043681461	0.3747635593806343
2.245	0.3421771566774496	0.3731461480444765
2.25	0.3407267423860336	0.3715719505868194
2.255	0.3392221076031572	0.3699164612494176
2.26	0.3377763898959575	0.3683036531130581
2.265	0.3364196882284128	0.3668352141068398
2.27	0.3350513390057759	0.3653265449442037
2.275	0.3334473431945236	0.3636230914777809
2.28	0.332006654124812	0.3619901356543341
2.285	0.3305392932215216	0.3604223723958945
2.29	0.3291519462949202	0.3589106086685686
2.295	0.3277562696124902	0.3573746309298633
2.3	0.3262888524669763	0.355834188785521
2.305	0.3250695408283875	0.3544452941092255
2.31	0.3238644357437758	0.3530821611763272
2.315	0.322456775560691	0.3516447710610087
2.32	0.3211090872266842	0.3501006509000279
2.325	0.3195717535563531	0.3484808072948986
2.33	0.3179449178690363	0.346638841082573
2.335	0.3163820754484095	0.3449398604914889
2.34	0.3151254314793962	0.3436043712130161
2.345	0.3142456964863604	0.342645413904687
2.35	0.31309689348235	0.3413315427703257
2.355	0.3117358905594156	0.3398862567479049
2.36	0.3107029187465023	0.3387474933184181
2.365	0.3095402772693176	0.3374442972273704
2.37	0.3081534957382073	0.3359649864242601
2.375	0.3068642959991044	0.3345809189165609
2.38	0.3058860493257525	0.3334648934424126
2.385	0.3047059626173442	0.3321914741389844
2.39	0.3034647181615736	0.3308406286340217
2.395	0.302326205178128	0.3295255836284899
2.4	0.3013511016067545	0.3285093898544463
2.405	0.3002582212522449	0.327261074686395
2.41	0.2990703754972557	0.3259381723336206
2.415	0.2980528459487624	0.3248071564790276
2.42	0.2969630670708938	0.3236459283612805
2.425	0.2959660267294996	0.3225760130217346
2.43	0.2948770657869458	0.3213403611806735
2.435	0.2936892208968709	0.3200044754400317
2.44	0.2926207612180277	0.3188009088976375
2.445	0.2917611884246465	0.317853274254735
2.45	0.2907751990429601	0.3166935417358922
2.455	0.2897521424299508	0.3156334253469862
2.46	0.2889163861567815	0.3146646431536367
2.465	0.2879100060285238	0.3135257706446754
2.47	0.2870001375068876	0.3125535250534617
2.475	0.2860498441803587	0.3114554032174213
2.48	0.2852298939633028	0.3105499175086413
2.485	0.2843668798726737	0.3095596665844146
2.49	0.2835994544532449	0.3087232313406663
2.495	0.2827868083747419	0.3077888910980437
2.5	0.2819360858062357	0.3068083017831296
2.505	0.2810338461312523	0.3057988891325877
2.51	0.280367556460111	0.3050485123740421
2.515	0.2798380213458068	0.3044024196782713
2.52	0.2790922832892763	0.3035388911751035
2.525	0.2783018551393943	0.3026825575811506
2.53	0.2777097261694801	0.3019130525509546
2.535	0.2769035370446878	0.3010424388167571
2.54	0.2763924643253454	0.3003987608305437
2.545	0.2757265227839485	0.2996078509264837
2.55	0.2751512530995744	0.2989762430715418
2.555	0.2745216543966534	0.2981792659257434
2.56	0.273867696168398	0.2974067584402519
2.565	0.273484240249288	0.2969550028920982
2.57	0.2728645244689112	0.2962310701952003
2.575	0.272277887766507	0.2954804533922552
2.58	0.2717543750572878	0.2948277750467734
2.585	0.2712622225880127	0.2942674944794504
2.59	0.270919278998336	0.2937977378063849
2.595	0.2704048310561308	0.2931691995707764
2.6	0.2702125740980669	0.2928538131574555
2.605	0.2703868094427632	0.292928622475036
2.61	0.2697221167100477	0.2920596155274867
2.615	0.2694924344809613	0.2917270978279532
2.62	0.2688220031909329	0.2909129225427247
2.625	0.2684316310458679	0.2902912825501374
2.63	0.2670792023111392	0.2887721302247406
2.635	0.267292265953634	0.2887350232486898
2.64	0.26648277757648	0.287796367617464
2.645	0.2652100498753455	0.2861897924678411
2.65	0.2643729641614099	0.2850825319663735
2.655	0.26268448581408	0.283157604377625
2.66	0.2614016736403373	0.2814048587779114
