# Supplementary material for: Solution structures in alkali nitrates and nitrites at high concentrations
Source: RSC Adv. 2026 Mar 10;16(15):13347–57. doi: 10.1039/d5ra07630g (PMC12973280; doi:10.1039/d5ra07630g)
Supplement: RA-016-D5RA07630G-s001 [file RA-016-D5RA07630G-s001.zip › MNOx_SAXS/SAXS_SEN_wat_149_2rej_avg_sub.dat]

Qvector_A	Intensity	Uncertainty
0.00337528505	-0.7978541886872019	7.495379230269219
0.00347622402	2.312337026894227	15.52207064645433
0.00358018161	0.104066408289528	12.48460399948814
0.00368724807	-0.5713501312453708	11.01217350252905
0.0037975164	-0.392262682640693	9.217850577241951
0.00391108233	-8.333352794268604	8.481281962819159
0.00402804449	1.129798846661629	9.567776741051963
0.00414850444	0.3333679006151185	7.682545290720472
0.00427256678	-0.9398071489197619	5.791131412365621
0.00440033924	-0.1899699354313915	4.697249503445015
0.00453193279	-0.5698706151988322	4.41583756212743
0.00466746167	-0.396903546129062	4.036858327222562
0.0048070436	-0.3816537468267409	3.469334513137748
0.00495079976	-0.2355506689197617	3.071268580117982
0.005098855	-0.3013700424081307	2.927665037472601
0.00525133787	-0.1717226440360413	2.552623371057907
0.0054083808	-0.1977455649662714	2.377327061292487
0.00557012014	-0.1958175924081313	2.151455983619604
0.00573669635	-0.1257672042686009	1.867421970710213
0.00590825408	-0.1349340124081309	1.75831824475222
0.00608494229	-0.09487438403604087	1.565222922797832
0.00626691442	-0.07184768891976079	1.477452405632163
0.00645432849	-0.04909433659418072	1.29649486351964
0.00664734723	-0.04871734426860086	1.173036198335498
0.00684613826	-0.02512782636162103	1.082535084227438
0.00705087419	-0.01717198926859898	0.9835922430396238
0.00726173282	-0.007023693756970983	0.9150232200994195
0.00747889725	0.006205384940702996	0.8249617337564427
0.00770255604	-0.005365699617435937	0.7615424166946468
0.007932903430000001	0.0199408536151221	0.723464977072343
0.00817013942	0.01996340163837806	0.6200900760164617
0.008414470029999999	0.02276478040581997	0.6032176945271027
0.00866610743	0.03342545940581998	0.5445800866703292
0.00892527012	0.03491004931279601	0.4892303471179457
0.009192183160000001	0.03789733335930801	0.4680129398531129
0.00946707831	0.035679949917448	0.4267542246680052
0.00975019429	0.04662101652209905	0.3939453536633459
0.0100417769	0.04006694349884299	0.3691965018119185
0.0103420795	0.052115088498843	0.3429541057937627
0.0106513626	0.04552341424302903	0.3166941602065607
0.010969895	0.04831402828954101	0.2927288705828455
0.0112979532	0.04419953203372698	0.2743449340921819
0.0116358221	0.05023556096395904	0.2564623348753293
0.011983795	0.04713580982442406	0.2453699078632294
0.0123421742	0.05018757587093603	0.2241420217097433
0.0127112709	0.04812639847558706	0.2073407717487825
0.0130914055	0.04790472780116906	0.2002349008150145
0.0134829081	0.04889311884768002	0.1872522562013148
0.0138861187	0.04878213298721504	0.1765935409958046
0.0143013875	0.04915886215000605	0.1701752375921232
0.0147290751	0.048529365545355	0.1633250795622349
0.0151695527	0.04876934798721504	0.1550464688819856
0.015623203	0.04790446066163402	0.1494452374944752
0.0160904199	0.04851930125000604	0.1415756073399999
0.016571609	0.04849929138954104	0.1371945512858029
0.0170671882	0.04814285131512205	0.1307316069620584
0.0175775879	0.04815571349884301	0.1255041189866716
0.0181032512	0.04898869447791304	0.122271844068734
0.0186446347	0.04802485771512204	0.117906444452339
0.0192022084	0.04791028632209905	0.1135185857819879
0.0197764565	0.04909984749884302	0.1113717971088659
0.0203678777	0.04739163668488902	0.107565132037824
0.0209769856	0.04731648502209904	0.1048996896791038
0.021604309	0.04648197695465704	0.1019154519745831
0.0222503927	0.04611516398023804	0.09919171130472358
0.0229157978	0.04537934841047093	0.09632644976363874
0.023601102	0.04554274549186624	0.09464872568597098
0.0243069004	0.04526167044768024	0.09309835494047243
0.025033806	0.04579442666163364	0.09207961530360291
0.0257824499	0.04608347992907552	0.09097859962914116
0.0265534822	0.04640418416861043	0.08985338558728344
0.0273475726	0.04553219843372672	0.08880132403511881
0.0281654104	0.04596556754768024	0.08803274382478933
0.0290077059	0.04587884834070343	0.08717941380043361
0.0298751906	0.04555266861744764	0.08621224359945667
0.0307686176	0.04513936408023834	0.08528622296984263
0.0316887629	0.04499043715000573	0.08509821114305466
0.0326364254	0.04512195522674992	0.08471693996932943
0.0336124281	0.04529937035930812	0.08410488509435611
0.0346176184	0.04512413254070343	0.08353485679448816
0.0356528693	0.04453930953372674	0.08274226267323848
0.0367190796	0.04530741120581974	0.08295789614843441
0.0378171754	0.04493746285233133	0.082542732794415
0.03894811	0.04485920627326162	0.08225639083327367
0.0401128656	0.04424625299884304	0.08111334985555399
0.0413124536	0.04424227136163363	0.08052078483610925
0.0425479156	0.04442417183605223	0.08052708235661049
0.0438203245	0.04439809145698253	0.08014951325774469
0.0451307852	0.04442729999419182	0.07985622397155873
0.0464804357	0.04412173349186624	0.0793784127797327
0.0478704478	0.04401590730814534	0.07941425786168269
0.0493020288	0.04453710928488953	0.07925613390111279
0.0507764216	0.04415411048721504	0.07905214287481852
0.0522949066	0.04385236661512202	0.07874521803255827
0.0538588024	0.04389339651279642	0.07860856184053014
0.0554694669	0.04407320208488952	0.0784871569759349
0.057128299	0.04414313758256394	0.07840190349887871
0.0588367389	0.04384115911512203	0.07814084310637401
0.0605962702	0.04384416999884302	0.07815449368821864
0.0624084209	0.04392907022209884	0.07794617109624564
0.0642747645	0.04361275220116852	0.07771997224345245
0.0661969218	0.04376196126628482	0.07778452624595061
0.0681765617	0.04377538081047092	0.07759635131986377
0.0702154034	0.04401977501279643	0.07777024962273449
0.0723152173	0.04373848945000575	0.07751552628485703
0.0744778269	0.04352305076861043	0.077224545642369
0.0767051099	0.04373050301512204	0.07717954988721212
0.07899900059999999	0.04359426817093603	0.07703578459286858
0.0813614907	0.04348297510814533	0.07696618927775345
0.0837946319	0.04343629900349414	0.07682460252915251
0.086300537	0.04347452840349412	0.07667557979175629
0.0888813819	0.04334175175000573	0.07668777273482849
0.09153940789999999	0.04336197038721504	0.07644176095618137
0.0942769229	0.04339006888023833	0.07647259507083759
0.0970963042	0.04334166330116853	0.07644488953509722
0.1	0.04344074101512202	0.07645276508102879
0.102	0.04358102166395923	0.07639542905767147
0.104	0.04328377686628485	0.07633776558308071
0.106	0.04346526543837784	0.07624885764507926
0.108	0.04326701488023833	0.07635553371390699
0.11	0.04319113835000574	0.0760937035631304
0.112	0.04346018870814532	0.07627204428712353
0.114	0.04329080573605234	0.07617581728250407
0.116	0.04329573810581973	0.07611650591625475
0.118	0.04339211631512203	0.07611747500111032
0.12	0.04329879006395924	0.07611858730251271
0.122	0.04322078921744764	0.07587669504936853
0.124	0.04330019586861043	0.07587696864392282
0.126	0.04312299175000574	0.07572104757877064
0.128	0.04304557184302904	0.07570299713762957
0.13	0.04320142511744764	0.07568401331187163
0.132	0.04310673037558714	0.0756650626682934
0.134	0.04309441887558714	0.07555712835508549
0.136	0.04314585856395924	0.07561823972465635
0.138	0.04333876240116854	0.07560870727619674
0.14	0.04316454473837784	0.07554579574687401
0.142	0.04301111343372673	0.07541486496977212
0.144	0.04320431531279644	0.07546597453004031
0.146	0.04309266286395923	0.07552072518201328
0.148	0.04301492537558713	0.07538005158111476
0.15	0.04303182138954063	0.07536010756324742
0.152	0.04294922184768023	0.07530611842883424
0.154	0.04310536958488952	0.07525973282662279
0.156	0.04282177033372674	0.07504956163833953
0.158	0.04296767618023833	0.0751025751314903
0.16	0.04292009175698253	0.07503720531120212
0.162	0.04308786303837783	0.07506852780420341
0.164	0.04296137785000573	0.07500105220646183
0.166	0.04302955017791272	0.07502343496116744
0.168	0.04296939172209883	0.07493411824185134
0.17	0.04287603563605224	0.074891287559746
0.172	0.04286693103372674	0.07481334704211796
0.174	0.04282117831744764	0.07473603832941005
0.176	0.04285751797558714	0.07477401063608476
0.178	0.04274858445465693	0.07471056944263101
0.18	0.04265733866628484	0.07449542691272824
0.182	0.04277899264302903	0.07456688347875366
0.184	0.04281107975698252	0.0744911909072946
0.186	0.04273273711279642	0.07448047164395757
0.188	0.04277419604070342	0.07438969784274843
0.19	0.04264356449186623	0.07431390540774874
0.192	0.04283394498023833	0.07430074761976081
0.194	0.04266304823372673	0.07419590543294012
0.196	0.04260838013837783	0.07412485364994545
0.198	0.04263496985930814	0.07414606170295786
0.2	0.04269112049186624	0.07412971405943414
0.202	0.04291568495000572	0.07416316522213214
0.204	0.04277131162442433	0.07413489066109824
0.206	0.04272325973140113	0.07402126680277493
0.208	0.04265273083605235	0.0738940554367299
0.21	0.04265017180581974	0.07386149100995471
0.212	0.04252441454070344	0.07385819145586418
0.214	0.04256614444070343	0.07379341576708282
0.216	0.04248867128954065	0.07372553640185719
0.218	0.04260780449419183	0.07373356560050051
0.22	0.04261851582674993	0.0737353246620889
0.222	0.04246238869651742	0.07366791534242767
0.224	0.04257974617558714	0.07361807701826165
0.226	0.04251529635000573	0.07355408275476427
0.228	0.04261013057558713	0.07349950059709856
0.23	0.04257257375698253	0.07343408907590662
0.232	0.04244675825000574	0.0734547144118106
0.234	0.04247354741279643	0.07344899792620339
0.236	0.04246295443605234	0.07345145288560148
0.238	0.04238635599186624	0.07341260064825084
0.24	0.04235310982674993	0.07340048902420486
0.242	0.04250131193605233	0.07341126871646354
0.244	0.04243703654070342	0.07332275489030167
0.246	0.04253406888256393	0.0733642415745059
0.248	0.04257346829186624	0.07327948433422972
0.25	0.04264606596628483	0.07325702512249214
0.252	0.04253272457093603	0.07331287765681418
0.254	0.04251125818256393	0.07323242350323016
0.256	0.04257256312209884	0.07318431893866559
0.258	0.04264284211977323	0.07322808978481662
0.26	0.04251201519419182	0.07309881396584161
0.262	0.04249524477093603	0.07307565935619662
0.264	0.04250536805000574	0.07304628649205573
0.266	0.04251771274302903	0.07307981545595414
0.268	0.04264172732442435	0.07310408350840025
0.27	0.04253518515465693	0.07298784927921696
0.272	0.04250108650814532	0.07293895313055644
0.274	0.04251751156628483	0.07287073732173133
0.276	0.04249813288023833	0.07286824431010391
0.278	0.04258549435698252	0.07286747238612307
0.28	0.04242817067326164	0.07279538798515892
0.282	0.04255223435930813	0.07277385819892153
0.284	0.04244155938954064	0.07268733711217545
0.286	0.04250154998721505	0.07275103757483969
0.288	0.04236464716861044	0.0727044101851881
0.29	0.04239147926163364	0.07259828383956386
0.292	0.04242958846861045	0.0725631183763938
0.294	0.04236561721512204	0.0725475880933624
0.296	0.04237886325698254	0.07245200913556221
0.298	0.04242889064070343	0.07248608741693706
0.3	0.04247827305233134	0.07243444283007063
0.302	0.04243137541047094	0.0724136548665235
0.304	0.04236537828256394	0.07232389007127675
0.306	0.04233588572674993	0.0723480199584627
0.308	0.04243818298488954	0.07236412197629145
0.31	0.04245593968023834	0.072279229626171
0.312	0.04242144873372673	0.07226608252739712
0.314	0.04221245711512203	0.0721525116060461
0.316	0.04238710549419183	0.07219632545286721
0.318	0.04240040705698254	0.07211308160529005
0.32	0.04235009929651744	0.07208828746309491
0.322	0.04237865013605234	0.07213510085941294
0.324	0.04238901915465693	0.07213232999088028
0.326	0.04230782020349413	0.07205850935362521
0.328	0.04235997703372674	0.07198013628570415
0.33	0.04230306582907553	0.07195087070482008
0.332	0.04240488501047094	0.07199883459119434
0.334	0.04236803521744763	0.07189231188379858
0.336	0.04232108542442433	0.07194918053742902
0.338	0.04233343590116852	0.07188616553703091
0.34	0.04230608011744763	0.07181962451285984
0.342	0.04232935784302903	0.07183479968469414
0.344	0.04240419914768022	0.07184627575076771
0.346	0.04227359862209883	0.0717998805926013
0.348	0.04233375633605233	0.07186268025690999
0.35	0.04238366744768024	0.0718122906813321
0.352	0.04239677236163364	0.07178775788242539
0.354	0.04241034733140114	0.07173142637249233
0.356	0.04232943857558714	0.07162171674652629
0.358	0.04246657073837782	0.07173380819656963
0.36	0.04245820528023832	0.07168281513763708
0.362	0.04249778801047092	0.07169204016995089
0.364	0.04254479492442444	0.07166687571266721
0.366	0.04257578073372673	0.07166666355146263
0.368	0.04257303089651743	0.071606735876346
0.37	0.04240776442907553	0.07155739171286499
0.372	0.04246618591744764	0.07151702524085957
0.374	0.04246360016628484	0.07151986367891475
0.376	0.04243183584302903	0.07147277523560142
0.378	0.04233782388721503	0.07142504474788566
0.38	0.04234339920349413	0.07141676865188765
0.382	0.04242318567326163	0.07140001027302838
0.384	0.04233049255465693	0.07132128064039832
0.386	0.04241059658488952	0.07137253987635793
0.388	0.04232746130814534	0.0712767212277419
0.39	0.04244133649186624	0.07127135602334009
0.392	0.04233172388023833	0.07126141649879492
0.394	0.04232052925465693	0.07126808400060339
0.396	0.04241998573837784	0.07126227290759046
0.398	0.04244521598954064	0.07121662960582424
0.4	0.04241474820349413	0.07121841052981005
0.402	0.04242393968023833	0.07119338531366735
0.404	0.04247089116395922	0.07120360288720776
0.406	0.04250939018954064	0.07121039608169637
0.408	0.04249382090116853	0.071215745020889
0.41	0.04258591051744764	0.071260830168177
0.412	0.04266504029651744	0.07126720234163601
0.414	0.04252019899186623	0.07123487649696825
0.416	0.04261809031512204	0.07121559855312115
0.418	0.04248501415233133	0.07116750459648853
0.42	0.04262590362674994	0.07118617703024337
0.422	0.04252261109651743	0.07112573278667154
0.424	0.04258915995930813	0.07118170815039719
0.426	0.04254873750116853	0.0711462240109754
0.428	0.04248429219186622	0.07110269287777679
0.43	0.04254384130814534	0.07113296891850275
0.432	0.04240517153837783	0.07106056893196862
0.434	0.04249710742209883	0.0711305577250279
0.436	0.04242730365000572	0.07103606292162633
0.438	0.04249666118488953	0.07109784875678812
0.44	0.04253454064070343	0.07105247493736051
0.442	0.04244204995698253	0.07109303306959694
0.444	0.04228727228954063	0.07096212765024293
0.446	0.04246585035465693	0.07097881009706172
0.448	0.04239435636628484	0.0710260946201703
0.45	0.04249395056861043	0.07106127176007651
0.452	0.04237311646861043	0.07102180995185454
0.454	0.04235229390116853	0.07102708417069245
0.456	0.04248417353140113	0.07103647784239482
0.458	0.04246163037093602	0.07105342652458409
0.46	0.04247273975930813	0.07102295665959676
0.462	0.04256909818256392	0.07105114710929124
0.464	0.04249567578488954	0.07107749962588686
0.466	0.04255083291047093	0.07109772145823533
0.468	0.04255751617326163	0.07112656540626609
0.47	0.04260932057326165	0.07113600850368161
0.472	0.04262356734768024	0.07107600284376722
0.474	0.04251243327326163	0.07108486180455298
0.476	0.04256573116861043	0.07106939942823851
0.478	0.04256934658256393	0.07110260777082945
0.48	0.04256752387791272	0.07106933218149257
0.482	0.04263719995233133	0.0711175513639444
0.484	0.04266982252907553	0.07113700331430162
0.486	0.04270757375465694	0.07115631385920156
0.488	0.04277259058023832	0.07117049861390691
0.49	0.04281338260581972	0.07129060068078268
0.492	0.04279415142209883	0.07122259586005683
0.494	0.04279634822907553	0.07119895372389237
0.496	0.04270934477326163	0.07117845479549166
0.498	0.04271540637326163	0.07117136713273972
0.5	0.04272006412674994	0.07119219706134643
0.504	0.04276786821512202	0.0712250911990073
0.508	0.04278936398256392	0.07130318473055984
0.512	0.04284852770349413	0.07126577253330377
0.516	0.04284579275233134	0.07130451547246584
0.52	0.04282811474070343	0.07134953203257603
0.524	0.04291023315930813	0.07135590448982529
0.528	0.04294878548256392	0.07140031885430155
0.532	0.04299950845930814	0.07142283085044274
0.536	0.04300349462674993	0.07148929053338536
0.54	0.04304301834070344	0.07149964431953157
0.544	0.04306787441279643	0.07154300825309078
0.548	0.04312469457558712	0.0715913362910042
0.552	0.04317711678954064	0.07164824511534004
0.556	0.04327292274070343	0.07170636092667711
0.5600000000000001	0.04318273421977324	0.07172700639838332
0.5639999999999999	0.04324920086163374	0.07179059252421034
0.5679999999999999	0.04324480727791273	0.07182687308540586
0.572	0.04333483964302903	0.07192054141022994
0.576	0.04342128400581972	0.07195811270801901
0.58	0.04341274851047093	0.07201421995325463
0.584	0.04348886030116852	0.0720646176469561
0.588	0.04355027059186622	0.07213676346539122
0.592	0.04348964302209884	0.07214425139350639
0.596	0.04362482476628482	0.07227170448992902
0.6	0.04365981661047094	0.07235087401195216
0.604	0.04375096144535462	0.07240595304621764
0.608	0.04373025216163363	0.07248962250737136
0.612	0.04381653321047094	0.07254507353501562
0.616	0.04376977772209883	0.07254901285463089
0.62	0.04383761968023834	0.07257564827822584
0.624	0.04388046497326163	0.07268286859672571
0.628	0.04391783053140114	0.0727079598554199
0.632	0.04396400125233134	0.07287385404250327
0.636	0.04406910006163373	0.07299886567448748
0.64	0.04414147621279643	0.0731278914421921
0.644	0.04430691459884302	0.07330127083657544
0.648	0.04430677587326162	0.07341580553012086
0.652	0.04443396493837783	0.07349110238301733
0.656	0.04443824216163374	0.07361088651728422
0.66	0.04450483955930813	0.07376677459164302
0.664	0.04469661635465692	0.07393489261224773
0.668	0.04472820960116853	0.07402103971145171
0.672	0.04482084108256394	0.07410645424414412
0.676	0.04475946546395924	0.07417237286044091
0.68	0.04493467491977323	0.07434603653922986
0.6840000000000001	0.04496803448023833	0.07445404979481922
0.6879999999999999	0.04505957721512202	0.07455710654195973
0.6919999999999999	0.04516160019419183	0.07468162327359645
0.696	0.04527716190349412	0.07481026518046485
0.7	0.04528308049884302	0.074911331944975
0.704	0.04538135806861044	0.07502414936316791
0.708	0.04548926919186624	0.07518896388365513
0.712	0.04560565668954063	0.07534835861923075
0.716	0.04572523812674993	0.07547399905920274
0.72	0.04572669892442433	0.07560940572220141
0.724	0.04583613708954062	0.07574365713135214
0.728	0.04596770737791273	0.07584715346075001
0.732	0.04600509851977323	0.07597609572152277
0.736	0.04606908399884303	0.07604187472111562
0.74	0.04621285227326163	0.07610466117052034
0.744	0.04629569041512202	0.07626754345622584
0.748	0.04639225561279643	0.07638829955576325
0.752	0.04642087850349413	0.07655813269858786
0.756	0.04661985821744764	0.07668995674495599
0.76	0.04665745086628482	0.07680812568147494
0.764	0.04678119759884293	0.07699311142353289
0.768	0.04688177228256393	0.07713212917905717
0.772	0.04697360904768023	0.07726467304751154
0.776	0.04717817102674993	0.07745024082707602
0.78	0.04731814626861043	0.07763202325813236
0.784	0.04740879684302902	0.07773854482777204
0.788	0.04751988287558713	0.07790463847059309
0.792	0.04766649342674992	0.07804972061719526
0.796	0.04771527094070344	0.07819263435524426
0.8	0.04795463159884304	0.07841154574326603
0.804	0.04801241573140114	0.07852576547307989
0.8080000000000001	0.04809924238023833	0.07867515372603162
0.8120000000000001	0.04835272239419183	0.07890192920763682
0.8159999999999999	0.04833378501047093	0.0790236887360858
0.82	0.04857253058488953	0.07919384723193434
0.824	0.04875817349186624	0.07939766528189204
0.828	0.04881025572674992	0.07952379149974173
0.832	0.04888227051977322	0.07972812697719051
0.836	0.04917139488954062	0.0799314665083331
0.84	0.04937160720349413	0.08011910495422153
0.844	0.04943964210581973	0.08022068558626236
0.848	0.04964877001279642	0.08044730156665174
0.852	0.04990576348023833	0.0806597490063008
0.856	0.05000991489884294	0.08080225125962701
0.86	0.05023261013372674	0.08097471680444417
0.864	0.05028427875930815	0.08116273242688869
0.865	0.05013517266195649	0.08088462684181363
0.868	0.05034205457558713	0.0811809368010946
0.87	0.05053062449929199	0.08120503642259169
0.872	0.05058833385233133	0.08145905372566584
0.875	0.05070809439381019	0.08164573836871963
0.876	0.05070288328721513	0.0816545961484056
0.88	0.05099770054203277	0.08197578315385401
0.88	0.05086278345845337	0.08184086939626038
0.885	0.05126939104008547	0.08231841255656254
0.89	0.05137908313631264	0.08265332478700863
0.895	0.05169746171214356	0.08307400684610473
0.9	0.05194265558080112	0.08352959605727708
0.905	0.05225579179567756	0.08392590569230507
0.91	0.05247978205247494	0.08430036697523413
0.915	0.05276580735981926	0.08473981049608451
0.92	0.05309170229052475	0.08509473239501888
0.925	0.05338313309483943	0.08560386454925818
0.93	0.05366477700715379	0.08599819949706869
0.9350000000000001	0.0539154364481687	0.08644912310670455
0.9399999999999999	0.05423378222367353	0.0869352550578036
0.945	0.05461515293527638	0.08738561980570547
0.95	0.05496146071658598	0.08785979169571888
0.955	0.05524857174075803	0.08838629521895658
0.96	0.05569474439148206	0.08889332159746158
0.965	0.05590879236432137	0.08931869907304681
0.97	0.05632563845401068	0.08992949558579513
0.975	0.05660944999548963	0.09039472464206938
0.98	0.05700690716233319	0.09097036427083982
0.985	0.0573116421199258	0.09147454535246061
0.99	0.05774909398085154	0.09205205486098857
0.995	0.05802952326170524	0.09254797326671495
1	0.05839852515015407	0.0930667176778161
1.005	0.05885475611330159	0.09369646447876114
1.01	0.05921339489387437	0.09429122035291253
1.015	0.05964961776635982	0.09490159004646539
1.02	0.06002404863908308	0.09554280120477414
1.025	0.06040742437691918	0.09616491487842745
1.03	0.06085625255005897	0.09678154739370218
1.035	0.06124716513739718	0.0974100079404491
1.04	0.06170326689780566	0.09808779583324963
1.045	0.06209498422176422	0.09873359281140817
1.05	0.06259625292602994	0.09943042275348506
1.055	0.06299813689042974	0.100059896009226
1.06	0.06338766582413839	0.1007517683615567
1.065	0.06392332070839007	0.1015061309530718
1.07	0.06436446572436397	0.1022267358844318
1.075	0.06490943370696919	0.1030057887461561
1.08	0.06532622260447052	0.103724939359913
1.085	0.06577564486759005	0.1045289097731382
1.09	0.06633222463573377	0.1052984558920431
1.095	0.06685343610173101	0.1060841938098021
1.1	0.06727667066264822	0.1068706629737407
1.105	0.06775504765530704	0.1077299398876964
1.11	0.06830091294706159	0.1086236553165756
1.115	0.06884284027348098	0.1093951268245879
1.12	0.06943137998667409	0.1102083788177069
1.125	0.06993663838761743	0.1110656570999709
1.13	0.07040007531490342	0.1119964756696984
1.135	0.07100607989922153	0.1129670096356107
1.14	0.07157813473557655	0.1139375005225881
1.145	0.07205371800992084	0.1148336035361992
1.15	0.07268205655579169	0.1158795500217936
1.155	0.07334359588134995	0.1168627229194921
1.16	0.07396244119967946	0.11790767623829
1.165	0.07459860671493357	0.1189756242290707
1.17	0.07509587691987718	0.1199892499503953
1.175	0.07582021477042931	0.1210517703537153
1.18	0.07638171890513956	0.1221344798399327
1.185	0.07703576439354785	0.1232280865304487
1.19	0.07765663005378481	0.1243433360799088
1.195	0.07830642192740739	0.1254615764128204
1.2	0.07907842137467587	0.1266537626117023
1.205	0.07976131859676913	0.1279122297561721
1.21	0.08056016629011264	0.129065506882161
1.215	0.08122188155631534	0.130315988899976
1.22	0.08193546037515763	0.1315357364178582
1.225	0.08265225281234279	0.1328392026653545
1.23	0.08350627919510123	0.1341434417375271
1.235	0.08420199039741505	0.1353878999615829
1.24	0.08507810818336226	0.1367522963627226
1.245	0.08590140540407135	0.1381554159455761
1.25	0.08666429198370781	0.1395217537959269
1.255	0.08750650672961315	0.1409035283878203
1.26	0.08841450600020898	0.1423279810545681
1.265	0.089242153835908	0.1437450341171462
1.27	0.09014647880421629	0.1452692449871545
1.275	0.09113601860474277	0.1467759432547484
1.28	0.09204587733201761	0.1483219733552431
1.285	0.09293684062872903	0.1498250064080663
1.29	0.09394444855181935	0.1514309923753787
1.295	0.09488254773700572	0.1530017657805704
1.3	0.0958046976747633	0.1545875822906862
1.305	0.09683966095700786	0.1561706779831614
1.31	0.09781720149671669	0.1577765484893719
1.315	0.09884822590438477	0.1595090275456848
1.32	0.09990273971151312	0.1611785318147818
1.325	0.1010944436864002	0.162993441652643
1.33	0.1021734404599991	0.1646884265051829
1.335	0.1031935007511836	0.1663568911312059
1.34	0.1044180276881574	0.1681404493170922
1.345	0.1056366086529895	0.169929028980325
1.35	0.1068316124368408	0.1717136146092314
1.355	0.1079665293906604	0.1735262741998683
1.36	0.1092072488827702	0.1753638564380922
1.365	0.11044083404233	0.1772163723273009
1.37	0.1116698482296858	0.1790681450949517
1.375	0.1130296080803055	0.1809397905086199
1.38	0.1143506951456185	0.1828676687795119
1.385	0.1156558951963623	0.1847156126244959
1.39	0.11718579129614	0.186773854619422
1.395	0.1187943256815935	0.189035631431865
1.4	0.1201351360189968	0.1908209251003768
1.405	0.1215578758720092	0.1926503503685758
1.41	0.1230634386742085	0.1946258492845796
1.415	0.1246564713845745	0.1966683162153315
1.42	0.1262043967215805	0.1986105204477947
1.425	0.1277571722200833	0.2005923518793051
1.43	0.1293461442086085	0.2026158615176707
1.435	0.1309787182126455	0.204471856805898
1.44	0.1326236956838719	0.206614560670606
1.445	0.1344370480132614	0.2088534076401746
1.45	0.1360744374938732	0.2107320296577201
1.455	0.1386724209880964	0.2140712862283363
1.46	0.1401700857222917	0.2158191514266658
1.465	0.141963584354918	0.2178443025080543
1.47	0.1436666916873843	0.21979396692913
1.475	0.1454047652186892	0.2218104159281271
1.48	0.1473177944299121	0.2238853479030112
1.485	0.1492250885948086	0.2259876974825615
1.49	0.1513235411765472	0.2280237823144635
1.495	0.1532353237299082	0.2301252822955908
1.5	0.1553330796734224	0.2323751438826654
1.505	0.1575122981947076	0.2346255807377176
1.51	0.1597794363107761	0.2369787411824983
1.515	0.1621232243302459	0.2393089366247161
1.52	0.1641941111812512	0.2413542942645115
1.525	0.1663273141467957	0.2433393787191408
1.53	0.1685156473366689	0.2453539469962423
1.535	0.170756598166342	0.2475258586134585
1.54	0.1730361990793362	0.2496630165747477
1.545	0.1751546231728204	0.2514477651577277
1.55	0.1778377246616607	0.2540211982849854
1.555	0.180069858707191	0.2560177682087166
1.56	0.1826618545305351	0.2582871688046181
1.565	0.1850284713713669	0.2604066612415794
1.57	0.1875367696783152	0.2625872069656305
1.575	0.190196499573252	0.2649730666832784
1.58	0.1927963124807898	0.2671908848939703
1.585	0.1954439733534869	0.2694583653805369
1.59	0.1980972144470367	0.2717935089468821
1.595	0.2008388416073786	0.2740440091779905
1.6	0.2035378266414621	0.2763642335537597
1.605	0.2064362053363407	0.2788260069047331
1.61	0.2091821442438467	0.2811834407379248
1.615	0.2120051198332235	0.2835772628691932
1.62	0.2148921925790152	0.2859430190805926
1.625	0.2177880497790767	0.2883652939674162
1.63	0.2206104839804063	0.290872708868525
1.635	0.2237424498616392	0.2933719010335544
1.64	0.2266803276245552	0.2959061713480205
1.645	0.2296499417091623	0.298386814392293
1.65	0.2326364959517077	0.3008282979707856
1.655	0.2357288214536828	0.3035001718364491
1.66	0.2389762994560665	0.30615681094233
1.665	0.2421200827708441	0.3088176659058358
1.67	0.2452215802824172	0.3113904211952188
1.675	0.2483844818368757	0.3141058565126493
1.68	0.2516812578292082	0.3168955705584604
1.685	0.2547572355431834	0.3194151406324143
1.69	0.2580496292845086	0.322190820309474
1.695	0.2612012590473664	0.3249333940498684
1.7	0.2645470712562771	0.3277890219080571
1.705	0.2678976754487602	0.3305069457230299
1.71	0.2712279141889928	0.3334316293839164
1.715	0.2746801817843104	0.3364030839251818
1.72	0.2780417456670664	0.3392240293505894
1.725	0.2811649901149718	0.3417488439943289
1.73	0.2846103061222369	0.3446871440373782
1.735	0.2877809422612951	0.3473704783300289
1.74	0.2915390825197882	0.3507585743855209
1.745	0.2948168711382252	0.3536566078211132
1.75	0.2982055027858187	0.3565042369371957
1.755	0.301372019353917	0.359127509694695
1.76	0.3045591077136333	0.3618204827905351
1.765	0.3076678868007882	0.3645604167079262
1.77	0.3109269306279809	0.3673324308251888
1.775	0.3141231200080734	0.3700257871686435
1.78	0.317179604130067	0.3726322493636409
1.785	0.320407752121267	0.3754212981180322
1.79	0.3235328997989379	0.3780843765916461
1.795	0.3265401110344067	0.3806783933345615
1.8	0.329610246804741	0.3832264018628312
1.805	0.3325288886638065	0.3858108619626535
1.81	0.3355880178773807	0.3884569224835623
1.815	0.3386282215238199	0.3909833701413709
1.82	0.3414054137040123	0.3934421625597581
1.825	0.3442444323839429	0.3958792264368832
1.83	0.3471749757091713	0.3983765729486008
1.835	0.3499052697780241	0.4007205886961314
1.84	0.352584723404876	0.4030377624958866
1.845	0.3551774495988809	0.4053061528922134
1.85	0.357842505187399	0.4075534490282209
1.855	0.3602057838759573	0.4095073262122564
1.86	0.3628007786397199	0.4117248032709797
1.865	0.3653852792830492	0.4139026098502127
1.87	0.367756279066666	0.4159478313812213
1.875	0.3700491628542861	0.4179374216317507
1.88	0.3721953821098007	0.4196996075573425
1.885	0.3743754494621862	0.4215237424077392
1.89	0.3763106796161853	0.4231316631575971
1.895	0.3784440114502036	0.4249181052494742
1.9	0.3800909481026599	0.4262985207612102
1.905	0.3820445731103748	0.4279367974073554
1.91	0.3836951227470715	0.4292796855844939
1.915	0.3854535761892819	0.4306772358521763
1.92	0.3868570646703845	0.4317636993709287
1.925	0.3883690968665571	0.4330346698874227
1.93	0.389571033998799	0.4339820273950828
1.935	0.3910902875383971	0.435130570062125
1.94	0.3923581215866755	0.4361703036424565
1.945	0.3933094424049784	0.4368136589725388
1.95	0.3942077420722353	0.4374415122527751
1.955	0.3953774716990544	0.4383084025461574
1.96	0.3961665674864088	0.438797452681079
1.965	0.3968159909922367	0.4392053560204561
1.97	0.3976224645205709	0.4397541021595422
1.975	0.3979828125722279	0.4398181013221448
1.98	0.3986444202147255	0.440228191714884
1.985	0.398980203083147	0.440367245867265
1.99	0.3993425603916965	0.440438060348607
1.995	0.3996172687454048	0.4404803062471304
2	0.3999622184282004	0.4405762987896181
2.005	0.4011280153609894	0.4415989710286707
2.01	0.399994025487807	0.4400722892321626
2.015	0.3999750873974579	0.439820242184133
2.02	0.3998182750777465	0.4393678396128955
2.025	0.3997754871826731	0.4391081773720066
2.03	0.3995705754823659	0.4386643967546254
2.035	0.3994070374540918	0.4382570025452891
2.04	0.3992279384782695	0.4377877603927443
2.045	0.3990204169528214	0.4373598274410037
2.05	0.3984400059635593	0.4366671189724798
2.055	0.3977319614740304	0.4356579241315951
2.06	0.3976693185046746	0.4355029938021152
2.065	0.3946406080588303	0.4321969475307881
2.07	0.3926257514226991	0.4298575580688342
2.075	0.3912440760923762	0.4283169149033545
2.08	0.3898502186278822	0.4266519196221927
2.085	0.388322156083618	0.4249397676387119
2.09	0.3867576247131281	0.4231292413330599
2.095	0.3853800872762941	0.4216171810022236
2.1	0.3839183458233371	0.4199264578315646
2.105	0.3823242867619937	0.4181250140419676
2.11	0.3810188993453904	0.4166142932013501
2.115	0.3792253430305454	0.4146274557746041
2.12	0.3777497268185224	0.4128845671639816
2.125	0.3763391395438578	0.4112684597020127
2.13	0.3749843954841031	0.4096713260140965
2.135	0.3736270208703605	0.4081662990201697
2.14	0.3723140763089511	0.4066402516224198
2.145	0.3709163832992036	0.4051136220859532
2.15	0.3695111231239716	0.4035104453008778
2.155	0.3680936076182562	0.4018869748744888
2.16	0.3666714856133	0.4002601856131474
2.165	0.3652660765633861	0.3987004888379387
2.17	0.3637959496617126	0.3970523600594943
2.175	0.3624110403689353	0.3954793550968299
2.18	0.3607750249607479	0.3937141990769673
2.185	0.3593051483821178	0.3921590884759357
2.19	0.3578614199373687	0.3905045646838246
2.195	0.3562010019272574	0.3886409640587993
2.2	0.3547568644472765	0.3870392850476768
2.205	0.3532527584249578	0.3854043756844323
2.21	0.3516356578999907	0.3836603918123259
2.215	0.3501539877321154	0.3820047428170121
2.22	0.348641282904178	0.3803149578836137
2.225	0.3472201909417293	0.3787623925333922
2.23	0.3456106969174202	0.3769780375818337
2.235	0.3440016468617915	0.3752960519685554
2.24	0.3425144557153289	0.3736059718979091
2.245	0.3409523470524967	0.3719213389416254
2.25	0.3396485581938968	0.3704937668380358
2.255	0.3380361249426073	0.3687304790762218
2.26	0.3366156331509965	0.3671428968509429
2.265	0.3353245060451171	0.3657400323882657
2.27	0.3338739758992271	0.3641491823232019
2.275	0.3322589271846403	0.3624346759570249
2.28	0.3308549820190408	0.3608384640242177
2.285	0.3293790617206784	0.3592621413844426
2.29	0.3279660346277126	0.3577246974992679
2.295	0.3265509512750258	0.3561693130878781
2.3	0.3250380422224908	0.3545833790591317
2.305	0.3238424218922606	0.3532181756855459
2.31	0.3226469740200214	0.3518646999645652
2.315	0.3212590277522793	0.3504470237473084
2.32	0.3200118271331593	0.3490033912584341
2.325	0.3184311334169819	0.3473401876259817
2.33	0.3169335762232732	0.345627499916874
2.335	0.3152813752370702	0.3438391608860551
2.34	0.3141323080625151	0.3426112482814107
2.345	0.3132094640902108	0.3416091819984929
2.35	0.3120026200314649	0.3402372698308489
2.355	0.3108836193060052	0.3390339858824191
2.36	0.3097802145610658	0.3378247895419031
2.365	0.3085762795804611	0.3364802999687777
2.37	0.3072538725840593	0.3350653636714176
2.375	0.3060300300526196	0.333746653351491
2.38	0.3050598735577784	0.3326387180329782
2.385	0.3038552936260742	0.3313408055149598
2.39	0.3026181090177554	0.3299940198589482
2.395	0.3016056687163038	0.3288050474848868
2.4	0.300738892670222	0.3278971811842208
2.405	0.2996291753642193	0.3266320290679525
2.41	0.2984130408228758	0.3252808379404376
2.415	0.2974936711660436	0.3242479819390138
2.42	0.2963741363660119	0.323056997913798
2.425	0.295388243927544	0.3219982304624394
2.43	0.2944259509787009	0.3208892465586815
2.435	0.2932942119233762	0.3196094666281829
2.44	0.2922274609082161	0.3184076087510266
2.445	0.2914034895704476	0.3174955755436142
2.45	0.2904270434796593	0.3163453863125215
2.455	0.2894267842936177	0.3153080673411343
2.46	0.2887425488696805	0.3144908059368359
2.465	0.2877606059934578	0.3133763706707892
2.47	0.2869606786508912	0.312514066212978
2.475	0.2859983925298882	0.311403951587424
2.48	0.2852311038802258	0.3105511274250816
2.485	0.2843787565334254	0.3095715432403356
2.49	0.2836946252171099	0.3088184020667175
2.495	0.2829789268671181	0.3079810095158024
2.5	0.2820980953161112	0.306970311229448
2.505	0.2813750700888319	0.3061401129550183
2.51	0.2806657609503868	0.3053467167448218
2.515	0.280249756229181	0.3048141544026401
2.52	0.2795418769014874	0.3039884846149611
2.525	0.2787907182013021	0.3031714204552006
2.53	0.2783355933372713	0.3025389194742847
2.535	0.2775373598509794	0.3016762613774601
2.54	0.2771685616830405	0.301174857893861
2.545	0.2765759918404331	0.3004573196625437
2.55	0.2759372383185588	0.2997622279930281
2.555	0.2753229284037557	0.2989805396222783
2.56	0.2748569526400085	0.2983960145466399
2.565	0.274511458075369	0.2979822203391196
2.57	0.2739856438713822	0.2973521891833394
2.575	0.2734726875493204	0.2966752527369287
2.58	0.2729900776257452	0.2960634771509819
2.585	0.2725261199158143	0.2955313913560094
2.59	0.2722587884138965	0.2951372467397415
2.595	0.271824909708571	0.2945892777168141
2.6	0.2717344260798916	0.2943756645944106
2.605	0.2718676717247333	0.2944094841659567
2.61	0.2714376810560747	0.2937751790705072
2.615	0.2711327031865981	0.2933673656414789
2.62	0.2706791331986398	0.2927700514469061
2.625	0.2702316633207685	0.2920913136274179
2.63	0.2689695548438608	0.2906624813705214
2.635	0.2691572763325467	0.2906000321083413
2.64	0.2683730510227187	0.2896866393166571
2.645	0.2673275338079066	0.2883072742443081
2.65	0.2664622365623592	0.2871718019053459
2.655	0.2649087900539838	0.2853819056354141
2.66	0.2636249627949381	0.2836281443636983
