# Supplementary material for: Solution structures in alkali nitrates and nitrites at high concentrations
Source: RSC Adv. 2026 Mar 10;16(15):13347–57. doi: 10.1039/d5ra07630g (PMC12973280; doi:10.1039/d5ra07630g)
Supplement: RA-016-D5RA07630G-s001 [file RA-016-D5RA07630G-s001.zip › MNOx_SAXS/SAXS_SEN_wat_151_3rej_avg_sub.dat]

Qvector_A	Intensity	Uncertainty
0.00337528505	-0.4179952895335148	7.864061552050835
0.00347622402	2.827763002609304	16.03029599469181
0.00358018161	0.3377597287998046	12.71411836986614
0.00368724807	-0.2840032402477934	11.29421476404176
0.0037975164	-0.2711651864382869	9.335815723201842
0.00391108233	-8.145296389057329	8.648460082804039
0.00402804449	1.429603741180765	9.86559933508433
0.00414850444	0.5405538161807657	7.888670285390808
0.00427256678	-0.8368013697716146	5.887806298996265
0.00440033924	-0.1142993857239949	4.771923394718574
0.00453193279	-0.4666453890573257	4.51778876570371
0.00466746167	-0.2985762592954249	4.134641243932757
0.0048070436	-0.3116176938192341	3.538319019230414
0.00495079976	-0.1751771469144749	3.130957684095136
0.005098855	-0.2516168547716138	2.976922324830381
0.00525133787	-0.1032461369144739	2.620780455149205
0.0054083808	-0.1386695597716141	2.435919892532502
0.00557012014	-0.1365101328668543	2.209633691243221
0.00573669635	-0.05973786215256438	1.933187260763043
0.00590825408	-0.07675319643828415	1.816132624488435
0.00608494229	-0.02506550739066427	1.634491941635856
0.00626691442	-0.007021365247804168	1.541895222740501
0.00645432849	0.02026566189505585	1.365654930712459
0.00664734723	0.01607278165695569	1.237450653589704
0.00684613826	0.03123392260933566	1.138636344960151
0.00705087419	0.04811792813314564	1.048666000379919
0.00726173282	0.05485537068076773	0.976651732036812
0.00747889725	0.06770984308552974	0.8863134909801473
0.00770255604	0.05571019649029174	0.8224225960165816
0.007932903430000001	0.08203666734743476	0.7853300315852341
0.00817013942	0.08479297525219676	0.6848021136464779
0.008414470029999999	0.0791061030141007	0.6593825812623748
0.00866610743	0.09491332153791077	0.6059709451417221
0.00892527012	0.09561054939505376	0.5497890875959285
0.009192183160000001	0.1030579562760057	0.5330685766004032
0.00946707831	0.0942208903712437	0.4851976935516465
0.00975019429	0.1064402807998158	0.4536891760169623
0.0100417769	0.1010946968712437	0.4301297262864053
0.0103420795	0.1125099851569578	0.403284286540774
0.0106513626	0.1082021699426727	0.3793010533643865
0.010969895	0.1089660685379107	0.3533308593829454
0.0112979532	0.1059546605141007	0.3360353519904978
0.0116358221	0.1108945917521957	0.3170729855023488
0.011983795	0.1083274190141007	0.3065143630080184
0.0123421742	0.1106426038474347	0.2845622802739254
0.0127112709	0.1120208920141008	0.2712015216889282
0.0130914055	0.1086262689188627	0.2609209987382509
0.0134829081	0.1099510695141007	0.2482843929665679
0.0138861187	0.1115972447760057	0.2393860621695451
0.0143013875	0.1105452515379107	0.2315410946744543
0.0147290751	0.1091923388474347	0.2239689066931783
0.0151695527	0.1087086593474347	0.2149722159209687
0.015623203	0.1091533461093387	0.2106805689204682
0.0160904199	0.1107217274474347	0.2037664087550553
0.016571609	0.1087705903760058	0.1974558346919688
0.0170671882	0.1100435694760057	0.1926230617888792
0.0175775879	0.1099310976331487	0.1872719906381909
0.0181032512	0.1091979574045767	0.1824741161423002
0.0186446347	0.1087057243283867	0.1785814694653644
0.0192022084	0.1097427183855297	0.175345567542947
0.0197764565	0.1094076323474347	0.171674889600402
0.0203678777	0.1082701081807677	0.1684393559556712
0.0209769856	0.1082684975617197	0.1658477737911665
0.021604309	0.1065343121188627	0.161964304385394
0.0222503927	0.1062173029141007	0.1592906892429601
0.0229157978	0.1049230181902917	0.1558673474366046
0.023601102	0.1056208150331487	0.1547241817980744
0.0243069004	0.1046893675188627	0.1525234143785673
0.025033806	0.1059906825712437	0.1522734398790593
0.0257824499	0.1067352572188627	0.1516282080967341
0.0265534822	0.1064013543855297	0.1498484793113899
0.0273475726	0.1065303414045767	0.1497973874884536
0.0281654104	0.1064870505664817	0.1485524306212423
0.0290077059	0.1063555650474347	0.1476543077874768
0.0298751906	0.1058998508664817	0.1465578626245855
0.0307686176	0.1060675644474347	0.1462128221249192
0.0316887629	0.1052997094379107	0.1454060421548846
0.0326364254	0.1058034770807677	0.1453970707208193
0.0336124281	0.1056514064569577	0.1444555583330752
0.0346176184	0.1058000739474347	0.1442094945580773
0.0356528693	0.1054445262617197	0.1436462723410463
0.0367190796	0.1060158156617197	0.1436650778670644
0.0378171754	0.1054593572426727	0.1430634768139409
0.03894811	0.1054300772379107	0.1428261997541469
0.0401128656	0.1057448003807677	0.1426108995370464
0.0413124536	0.1051579352331487	0.1414355207232612
0.0425479156	0.1053816370950537	0.1414836819350915
0.0438203245	0.1052850928045767	0.1410357351703896
0.0451307852	0.1051773205998157	0.1406055306744781
0.0464804357	0.1051552987331487	0.1404113110377617
0.0478704478	0.1045261935188627	0.1399238912004631
0.0493020288	0.1051494214426727	0.1398678689770776
0.0507764216	0.1046560784807677	0.1395535326416295
0.0522949066	0.1043367774760057	0.1392290977388087
0.0538588024	0.1041780015998157	0.1388926160578866
0.0554694669	0.1044445082426727	0.1388579017414475
0.057128299	0.1046301493950537	0.1388884123152199
0.0588367389	0.1042107312474347	0.1385099563149306
0.0605962702	0.1040884171664817	0.1383983190809649
0.0624084209	0.1044389345331487	0.1384556390945866
0.0642747645	0.1040525502998157	0.1381593973639398
0.0661969218	0.1043416904141007	0.138363905599626
0.0681765617	0.1042613361807677	0.1380819768175347
0.0702154034	0.1044363926855297	0.1381865381812308
0.0723152173	0.1039627059712437	0.1377394258191756
0.0744778269	0.1039421729617197	0.1376433709606974
0.0767051099	0.1037741123760057	0.1372228945132864
0.07899900059999999	0.1039472664379107	0.1373885355977271
0.0813614907	0.1035651833188627	0.1370481633294778
0.0837946319	0.1035427454998157	0.1369308303051388
0.086300537	0.1036907435521957	0.1368915916100744
0.0888813819	0.1032607176045767	0.1366065471585545
0.09153940789999999	0.1035082035141007	0.1365878143686152
0.0942769229	0.1032872010141007	0.1363695586557273
0.0970963042	0.1032635144617197	0.1363665806669662
0.1	0.1033105202045767	0.1363223641567175
0.102	0.1033794262045767	0.136193619137922
0.104	0.1030854387617197	0.1361392144480554
0.106	0.1029624141426727	0.1357457865619144
0.108	0.1028635583950537	0.1359518554671642
0.11	0.1028435554807677	0.135745902703206
0.112	0.1032459828664817	0.1360576088384157
0.114	0.1028972500474347	0.1357820239723703
0.116	0.1031849753045767	0.1360055031450323
0.118	0.1029094328712437	0.1356345536207798
0.12	0.1027521687331487	0.1355717200008527
0.122	0.1028753836712437	0.1355310512997333
0.124	0.1025944120712437	0.1351709683564672
0.126	0.1022921550902917	0.1348900058608093
0.128	0.1020506967760057	0.1347079208673887
0.13	0.1023571292236247	0.1348395267344918
0.132	0.1021272293760057	0.1346853765501443
0.134	0.1021935594902917	0.1346560874761512
0.136	0.1019801635664817	0.1344523702138049
0.138	0.1022195741188627	0.1344893477554496
0.14	0.1019077920902917	0.1342888658665826
0.142	0.1017374776474347	0.1341410383545842
0.144	0.1018424753474347	0.134103932871534
0.146	0.1017869517521957	0.1342148171172185
0.148	0.1016932988760057	0.134058241088641
0.15	0.1016834622141007	0.1340115783899957
0.152	0.1014018239617197	0.1337585577465321
0.154	0.1016019159902917	0.133756123849763
0.156	0.1013210756236247	0.1335487107003222
0.158	0.1014649834855297	0.1335997314201239
0.16	0.1012120686283867	0.1333290324384864
0.162	0.1012233850664817	0.1332039054074456
0.164	0.1012912079855297	0.133330736526395
0.166	0.1012122236569577	0.1332059680859923
0.168	0.1010816987141007	0.1330462862192125
0.17	0.1008798568855297	0.1328949712037812
0.172	0.1007226356664817	0.1326689170282097
0.174	0.1007386737379107	0.1326534004702049
0.176	0.1005585590045767	0.1324749170718962
0.178	0.1005519310331487	0.1325137692648127
0.18	0.1002980787521957	0.1321360261875501
0.182	0.1003228351855297	0.1321105886041603
0.184	0.1003333358331487	0.1320133197935818
0.186	0.1000975602521957	0.1318451687888584
0.188	0.1002027384569577	0.1318181179887686
0.19	0.09979333617124372	0.1314635541633249
0.192	0.1000082927807677	0.1314749752706743
0.194	0.09979795624743472	0.1313306937440932
0.196	0.09981778180933873	0.1313341369410868
0.198	0.09983090007600573	0.1313418762171016
0.2	0.09975030728076774	0.1311887854947725
0.202	0.09967454308076772	0.1309219137897611
0.204	0.09960779503791073	0.1309712627258851
0.206	0.09945726950457673	0.1307551687871976
0.208	0.09952690736648173	0.1307681238665718
0.21	0.09937461818552974	0.1305858325492263
0.212	0.09918635550933873	0.1305200269908132
0.214	0.09902881285219572	0.1302559784210221
0.216	0.09893791929981573	0.1301746772321247
0.218	0.09915045123314872	0.130276105675936
0.22	0.09900707346171972	0.1301237801205644
0.222	0.09892268721886273	0.1301281116872671
0.224	0.09882770326171975	0.129865935961861
0.226	0.09877884249981572	0.1298175308880311
0.228	0.09869533738552971	0.1295846126778062
0.23	0.09855198313314872	0.1294134031287208
0.232	0.09848090236171972	0.1294887639661372
0.234	0.09831513491410071	0.1292904839449715
0.236	0.09823981083314873	0.1292282051773372
0.238	0.09811031148552973	0.1291364495125215
0.24	0.09801945397600573	0.1290667242931682
0.242	0.09820210871886272	0.1291119569422468
0.244	0.09810347659505372	0.1289890852856392
0.246	0.09792993949029172	0.1287600114053482
0.248	0.09813735832362472	0.1288432755695267
0.25	0.09813696007600572	0.1287478198830177
0.252	0.09793206398552971	0.1287121165546083
0.254	0.09782290071410074	0.1285439711246523
0.256	0.09779759115695774	0.1284092539206742
0.258	0.09769816633314872	0.1282833241236052
0.26	0.09764378459981574	0.1282304941060634
0.262	0.09755778131886272	0.1281381080127984
0.264	0.09747858327124373	0.1280194150182167
0.266	0.09737268302838673	0.1279346997453209
0.268	0.09736551777600574	0.127827790593294
0.27	0.09734374319981572	0.1277963234474887
0.272	0.09731710127600572	0.1277548863008173
0.274	0.09716474844743472	0.1275178945339256
0.276	0.09694164359981572	0.1273116777210682
0.278	0.09710950204267271	0.1273914029544622
0.28	0.09697600260933874	0.1273431428768422
0.282	0.09693439895219574	0.1271559464124594
0.284	0.09673429600933874	0.1269799969094976
0.286	0.09663848183791073	0.1268878903082724
0.288	0.09638571759505371	0.126725400356525
0.29	0.09636403371410074	0.1265707626755145
0.292	0.09637622056648174	0.1265096751859791
0.294	0.09620760100457673	0.1263894980875162
0.296	0.09612436504267274	0.1261974378699392
0.298	0.09611463838076774	0.1261717632367986
0.3	0.09603989043791074	0.1259959842374702
0.302	0.09599596134743471	0.125978165542392
0.304	0.09596216927600573	0.125920608136194
0.306	0.09573452064267274	0.1257465837528196
0.308	0.09561922995695774	0.1255450997567622
0.31	0.09557761913314872	0.1254008402433695
0.312	0.09550751460933873	0.1253520802864133
0.314	0.09527761102838674	0.1252175969338002
0.316	0.09527178316171973	0.1250809364828752
0.318	0.09527732962362473	0.1249899380077213
0.32	0.09517578836171973	0.1249139097036017
0.322	0.09502024393314874	0.1247766269127567
0.324	0.09502263803791072	0.1247658820574743
0.326	0.09481086554743474	0.1245614894066952
0.328	0.09485677375219574	0.1244768689833059
0.33	0.09481868354743474	0.1244664248702684
0.332	0.09474558475695774	0.124339471939962
0.334	0.09463413988076774	0.1241583549112181
0.336	0.09441648987124374	0.1240445231796984
0.338	0.09444604728076772	0.1239987164881293
0.34	0.09440726862838673	0.1239207525454969
0.342	0.09428949033791074	0.1237948733372574
0.344	0.09424739904743473	0.1236894170324802
0.346	0.09403552254743475	0.1235617459868616
0.348	0.09392518990933874	0.1234540556289243
0.35	0.09395412078076776	0.1233826870099332
0.352	0.09388328795695773	0.1232742165213392
0.354	0.09386030323314874	0.123181325599248
0.356	0.09379051727124374	0.1230827345578488
0.358	0.09382965675695773	0.1230968301209703
0.36	0.09371480843791072	0.1229393547944113
0.362	0.09358805893791074	0.122782247179767
0.364	0.09367473033791075	0.1227967469462945
0.366	0.09353425843314875	0.1226250765610957
0.368	0.09351219621886274	0.1225458395417852
0.37	0.09314295482838673	0.1222925219838623
0.372	0.09316439834267273	0.1222151803064776
0.374	0.09307774005219574	0.122133946846899
0.376	0.09289843266171974	0.12193931637163
0.378	0.09275218553791074	0.1218393503687152
0.38	0.09260645366171974	0.1216797681302926
0.382	0.09261896470933874	0.1215957353344618
0.384	0.09250303589505374	0.1214937706523927
0.386	0.09253386279505373	0.1214957535928508
0.388	0.09238369978076774	0.1213329074837133
0.39	0.09232878735219574	0.1211587553398517
0.392	0.09212807114267274	0.1210577105462656
0.394	0.09205118846648175	0.1209986900715821
0.396	0.09198264085695775	0.1208248763738047
0.398	0.09204013333791075	0.1208114968852177
0.4	0.09200500000933873	0.1208086119376857
0.402	0.09185404326648174	0.1206234395271794
0.404	0.09181881855695773	0.1205514808824307
0.406	0.09173447913791075	0.1204354363744448
0.408	0.09166335802838674	0.1203852335567124
0.41	0.09165289348552975	0.1203277649774088
0.412	0.09157359855695774	0.120175712784451
0.414	0.09142825128076773	0.1201428808905455
0.416	0.09139592997600575	0.1199933910643714
0.418	0.09125874110457674	0.1199411842173919
0.42	0.09123964037124374	0.1197998677362999
0.422	0.09117614723791073	0.1197792204122526
0.424	0.09113514768076773	0.119727646712211
0.426	0.09094034112362474	0.1195377785042273
0.428	0.09073715085695773	0.1193555020446647
0.43	0.09065108718552975	0.1192401640580785
0.432	0.09039048888552972	0.1190458345863456
0.434	0.09035801229505375	0.1189914098052305
0.436	0.09024504407600573	0.1188537505942243
0.438	0.09009139864743473	0.118692532918736
0.44	0.09006667761886274	0.1185845589873823
0.442	0.08987836251410074	0.1185292921339332
0.444	0.08969240767124374	0.1183672096821085
0.446	0.08989465407124374	0.11840756094336
0.448	0.08960593634743474	0.1182376205752821
0.45	0.08959338716648174	0.1181606541709895
0.452	0.08940728377124374	0.1180559225002832
0.454	0.08925610603314874	0.1179308417273078
0.456	0.08932555835695774	0.1178778080050128
0.458	0.08917364092362473	0.1177653828136746
0.46	0.08921495597600573	0.1177651186383556
0.462	0.08913371146171974	0.117615706198305
0.464	0.08899072634743474	0.1175724952627979
0.466	0.08880440439981574	0.1173512382803523
0.468	0.08871208356171974	0.1172810773912551
0.47	0.08866213857600574	0.1171887715755475
0.472	0.08866277209029175	0.1171151522969157
0.474	0.08854342418552974	0.1171157970306518
0.476	0.08858196226648174	0.117085574675085
0.478	0.08839905249981575	0.1169322557060738
0.48	0.08836346339981574	0.1168652096102366
0.482	0.08828739789505374	0.1167676848151115
0.484	0.08832974337124375	0.1167968575665608
0.486	0.08825196169029173	0.1167006335549131
0.488	0.08834044671886274	0.1167382849267305
0.49	0.08809287917124373	0.1165700296882427
0.492	0.08803766993791073	0.1164660509046218
0.494	0.08799953314267273	0.116402076214401
0.496	0.08771448009981574	0.116183528387234
0.498	0.08780977377600574	0.1162656731341684
0.5	0.08765253347124374	0.1161246261320528
0.504	0.08758353305695774	0.1160407263284803
0.508	0.08733380542362473	0.1158475966036425
0.512	0.08720938618552973	0.1156266014815528
0.516	0.08705953676648173	0.1155182297972158
0.52	0.08683634918076774	0.1153577369672056
0.524	0.08668088843314874	0.1151265306100261
0.528	0.08657465665695772	0.115026161044282
0.532	0.08647422369029174	0.1148975172712733
0.536	0.08624630072838674	0.114732067629864
0.54	0.08621479092838674	0.1146713880201448
0.544	0.08595107070457673	0.1144261738550534
0.548	0.08586510872362473	0.1143317197232894
0.552	0.08572098899981573	0.1141920873059575
0.556	0.08562615628076775	0.1140595651929206
0.5600000000000001	0.08543238207600574	0.113976625515764
0.5639999999999999	0.08532981199505374	0.1138711756414056
0.5679999999999999	0.08515552389981573	0.1137375613495304
0.572	0.08503787710457675	0.1136235507144004
0.576	0.08492950452362473	0.1134663054409983
0.58	0.08480942776648173	0.1134108711787329
0.584	0.08472400391886274	0.1132997334605942
0.588	0.08456412600457673	0.113150591068009
0.592	0.08441345501410075	0.1130680355445887
0.596	0.08428340722838673	0.1129302593110034
0.6	0.08420844690933875	0.1128994756675146
0.604	0.08412583237124373	0.1127807913406188
0.608	0.08403469269505373	0.1127940274167285
0.612	0.08392555792838674	0.1126540628006949
0.616	0.08371921862838674	0.1124984215940478
0.62	0.08355644568076775	0.1122944436311384
0.624	0.08341592401886275	0.1122182974236004
0.628	0.08338688006171974	0.1121769793472034
0.632	0.08319565572838673	0.1121054786534982
0.636	0.08322369787600574	0.1121534337221961
0.64	0.08304339753314874	0.1120297835315588
0.644	0.08310318350933873	0.1120975113023883
0.648	0.08290427340457673	0.1120132751825699
0.652	0.08296444335219574	0.1120215532478012
0.656	0.08283656032838674	0.1120091770855631
0.66	0.08282599032362474	0.1120878978060755
0.664	0.08282780427600574	0.1120660526980359
0.668	0.08267819649505373	0.1119709965220797
0.672	0.08266638034267275	0.1119519649011674
0.676	0.08249649338552975	0.111909372373197
0.68	0.08247852977600573	0.1118898636563022
0.6840000000000001	0.08239132585219573	0.1118773134148728
0.6879999999999999	0.08234769596648173	0.1118451978296631
0.6919999999999999	0.08229325310457672	0.1118132489431295
0.696	0.08215461005219574	0.1116876863772683
0.7	0.08215526976171972	0.1117834944250075
0.704	0.08208238364743475	0.1117251481222492
0.708	0.08199285945695775	0.1116925274990783
0.712	0.08202156903791073	0.1117642444192353
0.716	0.08196728717124374	0.1117160217346641
0.72	0.08190615236171975	0.111788832411278
0.724	0.08181926912362472	0.11172675828216
0.728	0.08188791343791073	0.1117673249614331
0.732	0.08183681517600574	0.1118077754743712
0.736	0.08166650969981573	0.1116392684810369
0.74	0.08176588149981573	0.1116576610563663
0.744	0.08169861473791074	0.1116704397880443
0.748	0.08158570403314874	0.1115817202542156
0.752	0.08151905587124374	0.1116562826415979
0.756	0.08163740194267274	0.1117074734869943
0.76	0.08160071863314872	0.1117513664430076
0.764	0.08164033563314874	0.1118522228505104
0.768	0.08159560390933875	0.1118459343477122
0.772	0.08167218189505374	0.1119632195370463
0.776	0.08161698494743473	0.1118890287544189
0.78	0.08169613430457674	0.1120099854700778
0.784	0.08162773071410073	0.1119574529531364
0.788	0.08165738494743474	0.1120421119797787
0.792	0.08167048448552973	0.1120536847769972
0.796	0.08176046978076774	0.1122378067859338
0.8	0.08177427334267273	0.1122311618448092
0.804	0.08176216313314874	0.1122754872363432
0.8080000000000001	0.08183863275695774	0.112414518592639
0.8120000000000001	0.08186027246648173	0.1124094541324595
0.8159999999999999	0.08182701909029175	0.1125168975507277
0.82	0.08198060834267273	0.1126019000387947
0.824	0.08198851890457676	0.1126279860465135
0.828	0.08201807909505372	0.1127315902643167
0.832	0.08200325832838673	0.1128490899536858
0.836	0.08223831849029173	0.1129983657712382
0.84	0.08226924905695773	0.1130167231712435
0.844	0.08239897247600575	0.1131799895346815
0.848	0.08250259660933873	0.1133010976863103
0.852	0.08261667090457674	0.1133706218715618
0.856	0.08265872829029175	0.11345102588415
0.86	0.08283226167124373	0.113574324132834
0.864	0.08267843702362475	0.1135568397943412
0.865	0.08264816623214402	0.1133968318040922
0.868	0.08276399598076774	0.1136028182512926
0.87	0.08289459693585315	0.1135682799597236
0.872	0.08295618465219573	0.1138268337700257
0.875	0.08287756527570231	0.1138145961697597
0.876	0.08280678979505374	0.1137584139541098
0.88	0.08312138759979983	0.1140989021878515
0.88	0.08295372961357847	0.1139312463347074
0.885	0.08330416558175228	0.1143526560574271
0.89	0.08337702301873245	0.1146507434872888
0.895	0.08356059103198665	0.1149366768625987
0.9	0.08357459010690467	0.1151610926347668
0.905	0.0839195871738234	0.1155892818947056
0.91	0.08394160527021705	0.1157617793867217
0.915	0.08411811095633223	0.1160917189625656
0.92	0.08440948027345205	0.1164121466525989
0.925	0.08459276789981142	0.1168131329608899
0.93	0.08477641475928319	0.1171094840130655
0.9350000000000001	0.08498311939630449	0.1175164660384147
0.9399999999999999	0.08528453254696736	0.1179856828158449
0.945	0.08554366315972237	0.1183138155106636
0.95	0.08579135040355293	0.1186893747117467
0.955	0.08595308453971295	0.1190905083661787
0.96	0.08634713775278002	0.119545429827193
0.965	0.08653392041645055	0.1199435464023532
0.97	0.08677360284564103	0.1203771858849604
0.975	0.08706110835532237	0.1208461125221501
0.98	0.08739521589176016	0.1213584153554311
0.985	0.08771932911476385	0.121881978881375
0.99	0.0879993178494792	0.1223020258056964
0.995	0.08825785800516116	0.1227760592462636
1	0.08861323099018448	0.1232811855344098
1.005	0.08897729862043843	0.1238187706582246
1.01	0.08928316468395636	0.1243607570670936
1.015	0.08963597031548368	0.1248877113859419
1.02	0.0898908633652469	0.1254093959694187
1.025	0.09021769041174769	0.1259749626049708
1.03	0.09065671834952321	0.1265817962515686
1.035	0.09099770493254491	0.1271603328244791
1.04	0.09129088106393417	0.1276752030148823
1.045	0.09170212266665129	0.1283405287274658
1.05	0.09215725042632214	0.1289912194066863
1.055	0.09252874107852146	0.1295902990406685
1.06	0.09284005925219445	0.1302039683854316
1.065	0.09336078423285607	0.130943403752027
1.07	0.09367170368528094	0.131533784525832
1.075	0.09410875128611815	0.1322049175675816
1.08	0.09449233637233112	0.132890872810485
1.085	0.09495497836027518	0.1337080624670312
1.09	0.09542217518003041	0.1343882270895226
1.095	0.0958983171724053	0.1351288938110103
1.1	0.09627056978438396	0.13586438526179
1.105	0.09662044911129511	0.1365951630808179
1.11	0.09716532506122524	0.1374878878982018
1.115	0.09754237581079053	0.1380944816552714
1.12	0.09816231827192083	0.1389391121093895
1.125	0.0985523077611678	0.1396811157048486
1.13	0.09896671186149314	0.1405629156967333
1.135	0.09950049074270015	0.141461226362436
1.14	0.09996660211928808	0.1423257765940166
1.145	0.1003620698004636	0.1431417651978255
1.15	0.1008984371666917	0.144095738568402
1.155	0.1014618843704849	0.1449808206313952
1.16	0.1019625265258915	0.1459075719852861
1.165	0.1024936345723495	0.1468704640592839
1.17	0.1029819079954161	0.1478750915645162
1.175	0.1036184140023096	0.1488497801569304
1.18	0.1040779318722537	0.149830503798167
1.185	0.1046411943459719	0.150833327448688
1.19	0.1052215722508797	0.1519080876415039
1.195	0.1058303798886108	0.1529853400229595
1.2	0.1065100040189223	0.1540851568123898
1.205	0.1069580007015686	0.1551087232011312
1.21	0.1077987870428367	0.1563039372521141
1.215	0.1083062882929602	0.1574002007118619
1.22	0.108969772518614	0.1585698628158944
1.225	0.1095246262640987	0.1597113856373344
1.23	0.1102547276071616	0.1608917013116297
1.235	0.1110045901382881	0.1621903039322686
1.24	0.1116767268805604	0.1633507290322402
1.245	0.1123950807228491	0.164648903438555
1.25	0.1130813622556689	0.165938632650392
1.255	0.1138540794884576	0.16725090529425
1.26	0.1146923726294288	0.1686056597257032
1.265	0.115387521987017	0.1698902131056073
1.27	0.1162481798013409	0.1713707554180508
1.275	0.1170943883319424	0.1727341201574257
1.28	0.1177714344230099	0.1740473434379571
1.285	0.1186179073134669	0.1755058853722297
1.29	0.119459935263296	0.1769462902046984
1.295	0.1203293418721774	0.1784483674937668
1.3	0.1211190874085991	0.1799017843710798
1.305	0.122066675461711	0.1813975061444372
1.31	0.1228957855546418	0.1828549461207971
1.315	0.1238127297828386	0.1844733427237248
1.32	0.1246688688809523	0.1859444786971204
1.325	0.1257176794763071	0.1876164982973969
1.33	0.1267251402688834	0.1892399446085531
1.335	0.1276553711404761	0.1908185794465245
1.34	0.1287364016727898	0.1924586457262563
1.345	0.1298234459122009	0.1941156890454333
1.35	0.1308338905107566	0.1957157152604692
1.355	0.1317855997381603	0.1973451660380209
1.36	0.1328887140029625	0.1990451475653029
1.365	0.1339104814033692	0.2006858478902411
1.37	0.1350224003384285	0.2024205249359862
1.375	0.136261082376677	0.2041710914441902
1.38	0.1374016389270022	0.2059184443825348
1.385	0.1385113846616241	0.207570935914006
1.39	0.1398752349489695	0.2094631325768372
1.395	0.1413016606279482	0.2115428011716916
1.4	0.1426258262485018	0.2133114277235057
1.405	0.1438504744265809	0.2149427446778086
1.41	0.1451538245353945	0.2167160213176522
1.415	0.1465953716587755	0.2186069885008958
1.42	0.1480184725326742	0.2204243572332834
1.425	0.1493221062634624	0.2221570359679204
1.43	0.1506815047882216	0.2239509611160395
1.435	0.1523589871302046	0.2258518495584562
1.44	0.1537558337694486	0.2277464140165593
1.445	0.1553738921881748	0.2297899606220826
1.45	0.1569464582662451	0.2316037471392006
1.455	0.1592207746178526	0.2346194051729238
1.46	0.1602435131086579	0.2358923708099916
1.465	0.161727264788823	0.2376077839609343
1.47	0.1632197790615054	0.2393468628065116
1.475	0.1647143416162784	0.2411198150122134
1.48	0.1663592582255759	0.242926641315255
1.485	0.1680220414360731	0.24478448683404
1.49	0.1697576738427148	0.2464577576586799
1.495	0.1715226154741807	0.2484124256467803
1.5	0.1733221523277612	0.2503640718584244
1.505	0.1752152178986082	0.2523283626526053
1.51	0.177250073907426	0.2544492437393745
1.515	0.1793335338721321	0.2565191200494687
1.52	0.1810198472834572	0.2581799091734675
1.525	0.1828890382127507	0.2599009851679401
1.53	0.18486013123813	0.2616983172506348
1.535	0.1866546932235412	0.2634238478887318
1.54	0.1886682940013494	0.2652950079558757
1.545	0.1905556928610251	0.2668487344203471
1.55	0.1929431384738615	0.2691265158435848
1.555	0.1948532991716804	0.2708011181262191
1.56	0.197044204211943	0.2726694330044532
1.565	0.1991716571364957	0.2745497653377847
1.57	0.2013692786014164	0.2764196407235604
1.575	0.2036399064091453	0.2784164046736571
1.58	0.2059904434058386	0.2803849512607501
1.585	0.2083204128175532	0.2823347426994247
1.59	0.2106383740009376	0.2843346122068569
1.595	0.2131700313964164	0.2863751467858362
1.6	0.2155788041848541	0.2884051622279628
1.605	0.2181047418826869	0.2904944967747423
1.61	0.2205462842726998	0.2925475381111211
1.615	0.223035435037429	0.294607537841063
1.62	0.2256114582651231	0.2966622467776697
1.625	0.2281948057506274	0.2987720132328857
1.63	0.2306950330093213	0.3009572243416044
1.635	0.2335143809901308	0.3031438003568598
1.64	0.2361059397992519	0.3053317537090074
1.645	0.2388175192250761	0.3075543630406036
1.65	0.2414962150786137	0.3096879908826117
1.655	0.2443502692770896	0.3121215950245054
1.66	0.2473002926406356	0.3144807804899273
1.665	0.2500195446038495	0.3167171059490601
1.67	0.2530186895793549	0.319187510130592
1.675	0.2558621913333909	0.321583547117357
1.68	0.2588489325744355	0.3240632272567928
1.685	0.2618095497791747	0.3264674377601066
1.69	0.2648509716150739	0.3289921468944076
1.695	0.2677080676557372	0.3314401881243894
1.7	0.2707553048192613	0.3339972417800522
1.705	0.2739310471617566	0.3365403044752288
1.71	0.2771591091560164	0.3393628122523172
1.715	0.2804831756353389	0.342206066455251
1.72	0.2835474656854023	0.3447297386260457
1.725	0.2866710804279408	0.3472549232827855
1.73	0.2900521904372627	0.3501290158290153
1.735	0.2929867850703715	0.3525763106792766
1.74	0.2966086961650317	0.3558281784500162
1.745	0.3000225122937198	0.3588622395019639
1.75	0.3032528851360539	0.3615516106925821
1.755	0.3062778584506466	0.3640333407179666
1.76	0.3094946958312462	0.366756063082524
1.765	0.3126606724094848	0.3695531946290785
1.77	0.3158960774210683	0.3723015703570446
1.775	0.3190787908511009	0.374981450930676
1.78	0.3222183236944431	0.3776709617978079
1.785	0.3256050042372839	0.3806185432760358
1.79	0.3287689774639864	0.383320447537736
1.795	0.3319984405057206	0.3861367159695199
1.8	0.3351870079071061	0.3888031560852718
1.805	0.338284010653931	0.391565977251557
1.81	0.3415899819281134	0.3944588796988286
1.815	0.3448323291461365	0.3971874709681073
1.82	0.3478344693650763	0.3998712110991055
1.825	0.3511049296056289	0.4027397165134362
1.83	0.3543772207624273	0.4055788107951194
1.835	0.3576228115264747	0.4084381228419026
1.84	0.3606193225302802	0.4110723537164662
1.845	0.3635778501111718	0.4137065456301666
1.85	0.3665719104290212	0.4162828463296316
1.855	0.3694406884461439	0.4187422227095112
1.86	0.3727306778225834	0.4216546938927102
1.865	0.3758500132334448	0.4243673353772661
1.87	0.3787885384054087	0.426980082117531
1.875	0.3816358605811511	0.4295241104145239
1.88	0.3844039029105673	0.4319081190401545
1.885	0.3872832943221762	0.4344315778786221
1.89	0.389816325070434	0.4366372990663969
1.895	0.3927492169382756	0.439223300731984
1.9	0.3951701599405625	0.4413777221187978
1.905	0.3977147878443429	0.4436070017229609
1.91	0.4004187626017127	0.4460033145745083
1.915	0.4029718785373485	0.4481955270492506
1.92	0.4050345444824742	0.4499411674962136
1.925	0.407436910419238	0.4521024719304435
1.93	0.409601486988804	0.4540124683091161
1.935	0.4119965793522988	0.4560368495689384
1.94	0.4140985111705781	0.4579106803942668
1.945	0.4160138910224389	0.4595180948176729
1.95	0.4177706632522663	0.4610044202912755
1.955	0.4199767637616765	0.4629076811653819
1.96	0.4216623660072115	0.4642932373335705
1.965	0.4232147873571401	0.4656041384124598
1.97	0.4250459976047401	0.4671776210705865
1.975	0.4264731396254069	0.4683084137381155
1.98	0.4279297595907423	0.4695135161140738
1.985	0.429454723497469	0.4708417511480368
1.99	0.4307656096797531	0.4718610943611457
1.995	0.4319224149454999	0.472785436800971
2	0.4331100006001528	0.4737240648088697
2.005	0.4353746651833869	0.4758456038471619
2.01	0.4352266167255771	0.475304859419184
2.015	0.4361468610086246	0.4759919925416639
2.02	0.4369722522595567	0.476521790569675
2.025	0.4377000665343088	0.4770327278131664
2.03	0.4385130001800962	0.4776067895801155
2.035	0.4394392988325459	0.4782892290049401
2.04	0.439917857649745	0.4784776421433551
2.045	0.4406375198386511	0.4789768875227783
2.05	0.4410758709567931	0.4793029376411791
2.055	0.4414183999760214	0.4793443099286485
2.06	0.4417378461352953	0.4795714759715403
2.065	0.4390644778173811	0.4766207825269231
2.07	0.4377697303501205	0.4750015042818809
2.075	0.4369357405690265	0.4740085487025725
2.08	0.4359530544543346	0.4727547246962605
2.085	0.4351366559481497	0.4717542391364432
2.09	0.4339564176202377	0.4703280058126695
2.095	0.4332512924145191	0.469488357522461
2.1	0.4321934697453161	0.4682015527043847
2.105	0.4311744935401605	0.4669751935836022
2.11	0.4304462997333466	0.4660416663769369
2.115	0.4290011232763576	0.4644032087794387
2.12	0.4278556543005253	0.4629904672523506
2.125	0.4268625515885833	0.461791846441048
2.13	0.4259341253915004	0.4606210311658746
2.135	0.425119517963557	0.4596587719729958
2.14	0.4242335193734423	0.4585596708376795
2.145	0.4231532510736004	0.4573504671119214
2.15	0.4220028842604392	0.4560021846661885
2.155	0.4209428248844463	0.4547361706766298
2.16	0.4198652681851457	0.4534539470239076
2.165	0.4185542448180387	0.4519886366401917
2.17	0.417448564752764	0.450704955219176
2.175	0.4161213414845154	0.4491896363380208
2.18	0.4147513537446794	0.4476905075510119
2.185	0.4132268301218351	0.4460807500721485
2.19	0.4120576722060897	0.4447007971509113
2.195	0.4105733414580021	0.4430132835863496
2.2	0.4091110036799857	0.4413934040107738
2.205	0.4076122305016772	0.4397638275830159
2.21	0.4061695606666292	0.4381942747682527
2.215	0.4046744358603573	0.4365251710301621
2.22	0.4029983320557302	0.4346719870093056
2.225	0.4016432513214893	0.4331854326859308
2.23	0.3999846412354237	0.4313519623520793
2.235	0.3983040993770686	0.4295984846530475
2.24	0.3967828846157035	0.4278743809488962
2.245	0.3953102179672411	0.426279189573296
2.25	0.3936936822412751	0.4245388714345506
2.255	0.391998753534555	0.4226930882620843
2.26	0.3904334730137749	0.4209607171271682
2.265	0.3890232466186553	0.4194387530333783
2.27	0.3873705827047145	0.4176457698303371
2.275	0.3856504504543101	0.4158261800105901
2.28	0.3839931737386946	0.4139766365531815
2.285	0.3821753924567296	0.4120584526414187
2.29	0.3808351247770861	0.4105937682455163
2.295	0.3791055328731937	0.4087238757962213
2.3	0.3774305191216674	0.4069758369839571
2.305	0.3759498040733736	0.4053255388380531
2.31	0.3744477857779085	0.4036654926678966
2.315	0.3729847248849976	0.4021727021997021
2.32	0.3713826407433558	0.4003741863671744
2.325	0.3695192168980508	0.3984282526770737
2.33	0.3675558555917813	0.3962497582644823
2.335	0.3658483386312701	0.3944060999356638
2.34	0.3641612178742374	0.3926401367002019
2.345	0.3630586755816718	0.3914583728591065
2.35	0.3615673042058303	0.389801933721537
2.355	0.3600215318842472	0.3881718788769178
2.36	0.3587063130024744	0.3867508689916577
2.365	0.3572442559978661	0.3851482573545452
2.37	0.3556132525843513	0.383424724769649
2.375	0.3538882900438834	0.381604894158842
2.38	0.3527507974981878	0.3803296238269859
2.385	0.3512611468334307	0.3787466407721937
2.39	0.3497101489459623	0.3770860417914605
2.395	0.3483081642683019	0.3755075249366772
2.4	0.3469929863653109	0.3741512572134933
2.405	0.3455156492459705	0.3725184856737783
2.41	0.3439854809995371	0.3708532609830756
2.415	0.3425378828940608	0.3692921764710996
2.42	0.3412350182712137	0.367917862571334
2.425	0.3398402489507916	0.3664502190517104
2.43	0.338439186289075	0.3649024658665707
2.435	0.336981389688716	0.3632966286462159
2.44	0.3355973730518522	0.3617775050360771
2.445	0.3342803174956084	0.3603723883417492
2.45	0.3330935824820767	0.3590119101878525
2.455	0.3316334914592177	0.3575147595630825
2.46	0.330426227544506	0.356174469719273
2.465	0.3291558904680187	0.3547716401646296
2.47	0.327946409247401	0.3534997825628801
2.475	0.3265553494604065	0.3519608942371993
2.48	0.3254549486247023	0.3507749579614549
2.485	0.3242230997823248	0.3494158721312794
2.49	0.3231808257314653	0.3483045886750524
2.495	0.3219079562724524	0.3469100255064324
2.5	0.3207257408343352	0.3455979432946966
2.505	0.3196685284818029	0.3444335578823096
2.51	0.3186522320424608	0.3433331743123882
2.515	0.3177643167965793	0.3423287020875762
2.52	0.3167545549863741	0.341201150008877
2.525	0.3155619845207908	0.3399426741931825
2.53	0.3147592476209704	0.3389625610861034
2.535	0.3136398286145492	0.3377787176737237
2.54	0.3127530248522072	0.3367593090229914
2.545	0.3118132618592392	0.3356945778184936
2.55	0.3108915588593125	0.3347165367161631
2.555	0.30988864347516	0.3335462427168544
2.56	0.3090228411885958	0.3325618918149497
2.565	0.3082613407763512	0.3317320918915028
2.57	0.3073440599521369	0.3307105942211617
2.575	0.306496060661285	0.3296986149958693
2.58	0.3057023578525573	0.3287757463569148
2.585	0.305015671045114	0.3280209320793347
2.59	0.3042543194710514	0.3271327674526536
2.595	0.3034702800522761	0.326234637919494
2.6	0.303062809993523	0.3257040384228095
2.605	0.302933654909578	0.3254754561914808
2.61	0.3020781082307424	0.324415593333676
2.615	0.3015858572479301	0.3238205047814431
2.62	0.3006232603668038	0.3227141625753542
2.625	0.2999101412973224	0.3217697737896562
2.63	0.2981501184033958	0.319843025600264
2.635	0.2982799640881533	0.3197226984395514
2.64	0.297110081939828	0.3184236462287775
2.645	0.2954628642170443	0.3164425787439595
2.65	0.2942523598149185	0.3149618955169672
2.655	0.2920397721078829	0.3125128547316831
2.66	0.2905160651219297	0.3105192075724194
