# Supplementary material for: Solution structures in alkali nitrates and nitrites at high concentrations
Source: RSC Adv. 2026 Mar 10;16(15):13347–57. doi: 10.1039/d5ra07630g (PMC12973280; doi:10.1039/d5ra07630g)
Supplement: RA-016-D5RA07630G-s001 [file RA-016-D5RA07630G-s001.zip › MNOx_SAXS/SAXS_SEN_wat_157_2rej_avg_sub.dat]

Qvector_A	Intensity	Uncertainty
0.00337528505	-0.7773015279724209	7.515298684367391
0.00347622402	2.319215568306658	15.52884996796626
0.00358018161	0.1213792752833598	12.50160196379774
0.00368724807	-0.5830279014608397	11.00071715991266
0.0037975164	-0.3953200896003324	9.214873305984028
0.00391108233	-8.390457000298014	8.430691671715485
0.00402804449	1.125458361795019	9.563465865031178
0.00414850444	0.3377649236554792	7.686919205803684
0.00427256678	-0.9529093247166109	5.77885019869834
0.00440033924	-0.1733062249491706	4.713691006466657
0.00453193279	-0.576777146809631	4.409018388143198
0.00466746167	-0.4078730289026602	4.02595121903177
0.0048070436	-0.3826572261119603	3.468346406738787
0.00495079976	-0.249356448437541	3.057623083783783
0.005098855	-0.31683260564684	2.912360026730848
0.00525133787	-0.1808280370421902	2.543561744558033
0.0054083808	-0.2178435758794004	2.357398927195151
0.00557012014	-0.2216299451817307	2.126154829823155
0.00573669635	-0.1328893337863803	1.86032944036984
0.00590825408	-0.1418123761119603	1.75148480669178
0.00608494229	-0.1040133607631204	1.556158192816812
0.00626691442	-0.07655802006545032	1.472771252164046
0.00645432849	-0.04799353471661028	1.29759232564068
0.00664734723	-0.04767722215847026	1.174069963017648
0.00684613826	-0.03469367215847052	1.073016159184615
0.00705087419	-0.02673762985614536	0.9740607018664257
0.00726173282	-0.009213021693354362	0.9128433778161049
0.00747889725	0.00869305446943669	0.8274427870214804
0.00770255604	-0.009047013739866272	0.7578739056541587
0.007932903430000001	0.01872977393455277	0.722258791731343
0.00817013942	0.01980771058571573	0.6199346967937763
0.008414470029999999	0.01495900316711063	0.5954389907744134
0.00866610743	0.0309562061671107	0.5421151881602116
0.00892527012	0.03078389598106468	0.4851151161784765
0.009192183160000001	0.03304778858571567	0.4631723887140954
0.00946707831	0.03392430953920367	0.4250019218336654
0.00975019429	0.04221318872525071	0.3895440008389102
0.0100417769	0.03750527105083168	0.3666394849194226
0.0103420795	0.04917250437641368	0.3400152618283721
0.0106513626	0.04463102781827372	0.3158030027621602
0.010969895	0.04978812958571566	0.2942015108295741
0.0112979532	0.04309815567873868	0.2732449771664387
0.0116358221	0.04977005079501767	0.2559972846011063
0.011983795	0.04631464728338971	0.2445495385068425
0.0123421742	0.04727588921362269	0.2212324891562573
0.0127112709	0.04712279153920371	0.2063378614911471
0.0130914055	0.0466149610973437	0.1989461215390165
0.0134829081	0.04769445786478568	0.1860542715208215
0.0138861187	0.0478196989112967	0.1756315787136976
0.0143013875	0.04710020872525068	0.1681175325518159
0.0147290751	0.04690189874850567	0.1616983242608069
0.0151695527	0.04788928463222671	0.1541666832463547
0.015623203	0.04648907600431969	0.1480302986298699
0.0160904199	0.04767417254618068	0.1407307073312541
0.016571609	0.04637544998804072	0.1350712258331207
0.0170671882	0.04708473519269271	0.1296737260584662
0.0175775879	0.04737005419036666	0.1247186031454688
0.0181032512	0.04761081449501769	0.1208942055667423
0.0186446347	0.04752972545315769	0.1174113846898232
0.0192022084	0.04761956931594771	0.1132279084605131
0.0197764565	0.04771082816711068	0.1099829464765807
0.0203678777	0.04636686272525067	0.1065404711203262
0.0209769856	0.04585044041129669	0.1034337965745437
0.021604309	0.04537044866943669	0.1008040272654886
0.0222503927	0.0453701850392037	0.09844679576105579
0.0229157978	0.0446903351903667	0.09563748882321024
0.023601102	0.0447214569415295	0.09382749605016286
0.0243069004	0.0446190491880411	0.09245578073378627
0.025033806	0.0449290636322271	0.09121431062385135
0.0257824499	0.04505828816711088	0.0899534696618246
0.0265534822	0.04583154119036668	0.08928077587354574
0.0273475726	0.04492318594618058	0.08819234681295593
0.0281654104	0.04486748014152949	0.08693471210857877
0.0290077059	0.0450602053857155	0.08636081303047881
0.0298751906	0.0447082091368783	0.08536782167324529
0.0307686176	0.04427852475083179	0.084425422820696
0.0316887629	0.0441569526461806	0.08426476101079558
0.0326364254	0.04418060219269228	0.0837756243890264
0.0336124281	0.04421776513455268	0.08302332236716722
0.0346176184	0.0439156845833899	0.08232645431782634
0.0356528693	0.04393959403222709	0.08214256795662599
0.0367190796	0.04435467925548299	0.08200519781570731
0.0378171754	0.04378988336478529	0.08139519164579935
0.03894811	0.04400212263920389	0.08139933356802519
0.0401128656	0.0440094522880411	0.08087655591882567
0.0413124536	0.04358653298571549	0.07986506415090663
0.0425479156	0.04349782913687828	0.07960076304004424
0.0438203245	0.04361768517641319	0.07936912472948522
0.0451307852	0.04375652891594808	0.07918546688999357
0.0464804357	0.0434982088136225	0.07875490025006597
0.0478704478	0.04297051936245969	0.07836889005442331
0.0493020288	0.04355625352990158	0.0782752948330329
0.0507764216	0.04308511883455269	0.07798316950500585
0.0522949066	0.04307224648804108	0.07796511013950834
0.0538588024	0.04298691447641319	0.07770209461052967
0.0554694669	0.04314765603920388	0.07756162633868315
0.057128299	0.043131027371762	0.07738980839282208
0.0588367389	0.04300201643920389	0.0773017118605783
0.0605962702	0.04279449879269229	0.07710483567278251
0.0624084209	0.0430019719926923	0.07701908378251231
0.0642747645	0.04279080622059919	0.07689803537605308
0.0661969218	0.04283860333687829	0.07686117791434283
0.0681765617	0.04297418763222709	0.07679516599818352
0.0702154034	0.04291564484618059	0.07666613029721686
0.0723152173	0.0426541055880411	0.07643115270877622
0.0744778269	0.04268661019269229	0.07638811247211474
0.0767051099	0.04292356522292481	0.07637261848755771
0.07899900059999999	0.04275275948338988	0.07619428212182128
0.0813614907	0.0425462471926923	0.07602946794296989
0.0837946319	0.042628736371762	0.07601704519082318
0.086300537	0.04267701426943638	0.07587807051604012
0.0888813819	0.04249650053687828	0.07584252638568856
0.09153940789999999	0.04261132269501779	0.07569111731140211
0.0942769229	0.04259695096711089	0.07567948117929658
0.0970963042	0.0425402217857155	0.07564345187816922
0.1	0.04254706626711088	0.07555909518366161
0.102	0.04288095842757599	0.07569537033862551
0.104	0.0424394827833899	0.07549347692389458
0.106	0.0425015499926923	0.07528514861847672
0.108	0.04231143327641319	0.07539995852140072
0.11	0.0424655825694364	0.07536815255807287
0.112	0.04263644782059919	0.07544830910452335
0.114	0.04260752767873879	0.07549254412442957
0.116	0.0425972898368783	0.07541806269420386
0.118	0.04250812022059919	0.07523348527788001
0.12	0.0424033811833899	0.07522318509840412
0.122	0.04245938978106439	0.07511530109862725
0.124	0.04238960717641319	0.07496638594639385
0.126	0.04223395355780851	0.07483201494043319
0.128	0.0422047658647853	0.07486219631846136
0.13	0.0423361909857155	0.07481878420654074
0.132	0.04228156692990159	0.07483990388034119
0.134	0.04224903695083179	0.0747117511095191
0.136	0.04224442951129689	0.07471681548348907
0.138	0.0424136369926923	0.07468358671269057
0.14	0.0421909479647853	0.07457220426293398
0.142	0.0421251516880411	0.07452890840567858
0.144	0.0423302765833899	0.0745919412055806
0.146	0.04203018566013409	0.07445825440468641
0.148	0.04212080155548298	0.0744859328069289
0.15	0.04211194348106439	0.07444023445462747
0.152	0.04211932565083179	0.07447622638313894
0.154	0.0421580091694365	0.07431237694055473
0.156	0.0421719982857155	0.07439979270517869
0.158	0.04221013446245968	0.0743450369280971
0.16	0.04212824481827369	0.07424536202539415
0.162	0.04215711808338989	0.07413778700361884
0.164	0.04211950162990159	0.07415917977014837
0.166	0.04226802219501779	0.07426191027342466
0.168	0.0421057112531574	0.07407044148401783
0.17	0.04193788615315739	0.07395314207632814
0.172	0.04194216737641319	0.07388858724911671
0.174	0.0420612127694364	0.07397607591739379
0.176	0.04191352512059919	0.07383002173211474
0.178	0.04188324268106439	0.07384523161152549
0.18	0.0418898743833899	0.07372796598995272
0.182	0.0419011050205992	0.0736889996148366
0.184	0.04188564572292479	0.07356576054525109
0.186	0.04186646817176198	0.07361420611062408
0.188	0.04184210228571549	0.07345760764891722
0.19	0.04178514246013409	0.07345548668050079
0.192	0.04189625570199459	0.07336306187290946
0.194	0.04180359303455268	0.07333645345833506
0.196	0.041878175855483	0.0733946520708101
0.198	0.04179781469501779	0.07330890957277131
0.2	0.04181328452059919	0.07325188126648209
0.202	0.04198713937408759	0.07323462285049138
0.204	0.04184230812990159	0.07320589042273357
0.206	0.0417778219903667	0.07307583227575763
0.208	0.04186396670897129	0.07310529399136827
0.21	0.04178812339269231	0.07299944544697193
0.212	0.04167904596711089	0.07301282569425162
0.214	0.04164492042059919	0.07287219483124048
0.216	0.0416356205624597	0.07287248856807697
0.218	0.04170075037176198	0.07282651453896555
0.22	0.04178691216711089	0.07290372369202414
0.222	0.04165534640897128	0.07286087566334848
0.224	0.0417018370136225	0.07274017059106946
0.226	0.04156198760432019	0.07260077697867977
0.228	0.04173871925083179	0.07262809189842273
0.23	0.04169113066711089	0.07255264866330038
0.232	0.04151767490897129	0.07252563387000312
0.234	0.0415969109438551	0.07257236429549842
0.236	0.0415565500903667	0.07254505155355147
0.238	0.04154636232292479	0.07257260983944945
0.24	0.04158317027641319	0.07263055215000511
0.242	0.0416167091624597	0.07252666901199011
0.244	0.04165902873920388	0.07254474981389937
0.246	0.04161170485780848	0.07244188053222926
0.248	0.04162147110199459	0.07232749015974432
0.25	0.04177075605548299	0.07238171799919527
0.252	0.04159693066943639	0.07237708677479893
0.254	0.0416303788322271	0.07235154683833937
0.256	0.0416497597694364	0.07226151834907581
0.258	0.04170353356711089	0.0722887839532593
0.26	0.04163635626013409	0.07222315754906211
0.262	0.04165806730664569	0.07223848426228185
0.264	0.04169950856013409	0.07224042925433918
0.266	0.04161458747408758	0.07217669269659675
0.268	0.0417646269833899	0.07222698553215046
0.27	0.04163175336943639	0.0720844199451267
0.272	0.04153498115548299	0.07197285033061525
0.274	0.04168239181362248	0.07203561972429913
0.276	0.04161036256478529	0.07198047622429753
0.278	0.04173786899036668	0.07201984914009538
0.28	0.04156055826478529	0.07192777774622607
0.282	0.0416874766857155	0.07190910267299536
0.284	0.0416041559601341	0.07184993577683493
0.286	0.04154149936711091	0.0717909894345668
0.288	0.0413803327647853	0.07172009836520685
0.29	0.0415687425043202	0.07177554911489574
0.292	0.0415472116345527	0.07168074371573047
0.294	0.04143359301827369	0.0716155661509533
0.296	0.0414940402415295	0.07156718824080818
0.298	0.0415346598229248	0.071591858710411
0.3	0.0415965089415295	0.07155268092178214
0.302	0.04156863029269229	0.07155091188304522
0.304	0.04151102281827369	0.07146953665519054
0.306	0.04144959335315739	0.07146172966203503
0.308	0.04149449562757598	0.07142043677722916
0.31	0.04156104753455268	0.0713843395175759
0.312	0.0414869313531574	0.07133156725404682
0.314	0.041378941499669	0.07131899788205213
0.316	0.0414505222368783	0.07125974426704128
0.318	0.04150034307176199	0.07121301959679389
0.32	0.04139352958804109	0.07113171987960448
0.322	0.04143988984152951	0.07119634268213265
0.324	0.04147572616711089	0.07121903903443517
0.326	0.04135734708804109	0.07110803830866159
0.328	0.04140894016711089	0.07102910145162575
0.33	0.04143890943687829	0.07108671614368546
0.332	0.04142092656478529	0.07101487819934457
0.334	0.04147479534385499	0.07099907385227153
0.336	0.04141681546013409	0.07104491244625129
0.338	0.04142727045083178	0.07098000192233529
0.34	0.04146561283920389	0.07097915893789621
0.342	0.04148440744850619	0.07098985095879053
0.344	0.04153512998804108	0.07097720830353792
0.346	0.04141490715780849	0.0709411908195263
0.348	0.04134119483687829	0.07087012070827481
0.35	0.0414359984578085	0.07086462351531241
0.352	0.0414330554252504	0.07082404280166728
0.354	0.04143187867873881	0.07075295959635236
0.356	0.0414501824322271	0.07074246241308535
0.358	0.04159548050432018	0.07086271985076331
0.36	0.04155097459734338	0.07077558640708166
0.362	0.04149126659036668	0.07068552093715832
0.364	0.0415905642647853	0.07071264713304451
0.366	0.04163508487873879	0.07072596976694506
0.368	0.04170661422292479	0.0707403210194749
0.37	0.04145861077408758	0.07060824000615486
0.372	0.04155514622292479	0.07060598733049982
0.374	0.0415209510415295	0.07057721638213556
0.376	0.04145787288106439	0.07049881413238454
0.378	0.04137948002757599	0.07046670272982584
0.38	0.04136434668804109	0.0704377179864427
0.382	0.04151552249036669	0.0704923487736747
0.384	0.04145472941827369	0.07044551910940249
0.386	0.04149832547408759	0.07046027041299141
0.388	0.04140723079036671	0.07035649236543572
0.39	0.04151404952990159	0.07034407071153838
0.392	0.04143079173222709	0.07036048600728617
0.394	0.04142508528106439	0.07037264167221419
0.396	0.04147783252292479	0.07032012137921104
0.398	0.0415374210089713	0.07030883620002723
0.4	0.04148515977641318	0.07028882372647903
0.402	0.04151827022990159	0.07028771741578094
0.404	0.04157797882059919	0.07031069207634098
0.406	0.0415865385601341	0.07028754601527336
0.408	0.04152433036013409	0.0702462561217933
0.41	0.04160245112292479	0.07027737242635258
0.412	0.041711609455483	0.07031377309379584
0.414	0.04154524590432019	0.07025992504204899
0.416	0.0416170629926923	0.07021457288429669
0.418	0.04155221012525039	0.0702347021152669
0.42	0.0416175954019946	0.07017787043557629
0.422	0.04160816195548298	0.07021128520125562
0.424	0.04163079362990159	0.07022334347561719
0.426	0.041616587071762	0.07021407519272198
0.428	0.04155491541129688	0.07017331771875145
0.43	0.04158730099966899	0.07017643032420424
0.432	0.04149259846478529	0.07014799752672987
0.434	0.04153480933222709	0.07016826143517901
0.436	0.04153095100897128	0.07013971195626514
0.438	0.0415457915926923	0.07014698096639933
0.44	0.04164601339966899	0.07016394936851074
0.442	0.04143244001362249	0.07008342505175832
0.444	0.04140041338338989	0.07007527042998117
0.446	0.04159472452990159	0.07010768591238363
0.448	0.04152856734618059	0.07016030726973729
0.45	0.04150354843687828	0.07007087154978114
0.452	0.04141795432292479	0.07006664967968596
0.454	0.04141918524152949	0.07009397733775466
0.456	0.0415326967485062	0.07008500292703383
0.458	0.04157508043687828	0.07016687831902414
0.46	0.04155149171594809	0.07010171041203943
0.462	0.04161236339036668	0.0700944141853564
0.464	0.04154141044850621	0.07012323617958879
0.466	0.04155116519734339	0.07009805572307576
0.468	0.0415941568787388	0.07016320804473138
0.47	0.041579281799669	0.0701059717838268
0.472	0.04162601002990159	0.07007844752806726
0.474	0.0415733760926923	0.07014580652070238
0.476	0.04174048404850619	0.0702441539776766
0.478	0.0416444780392039	0.07017774117714001
0.48	0.04159236999269228	0.07009418050068704
0.482	0.0417313820950178	0.07021173563483926
0.484	0.0417371596601341	0.07020434270825969
0.486	0.0417641279950178	0.07021287044907197
0.488	0.04182321012990158	0.07022112058205464
0.49	0.04176639284152948	0.07024361350886607
0.492	0.04183886164152949	0.07026730830076053
0.494	0.04180334883222709	0.07020595660063364
0.496	0.04181107920432019	0.07028019126351986
0.498	0.04180736483920389	0.07026332764458011
0.5	0.04180961110664579	0.07028174538958905
0.504	0.04184304524618059	0.07030026924215664
0.508	0.04181749943455268	0.07033132124515434
0.512	0.04198426101594809	0.07040150679078171
0.516	0.04191717750897129	0.07037590125264989
0.52	0.04189000287873879	0.07041142120106009
0.524	0.04200994994850618	0.07045562225884877
0.528	0.04201221863455268	0.07046375302204794
0.532	0.04206590957641319	0.07048923297600404
0.536	0.04202580837408759	0.07051160534777397
0.54	0.0420761446112969	0.07053277164193565
0.544	0.04211710883687829	0.07059224378010547
0.548	0.04217298498571548	0.07063962780812658
0.552	0.0421842507554829	0.07065538021355285
0.556	0.04234634206711089	0.07077978128512956
0.5600000000000001	0.04226182907873879	0.07080610226568745
0.5639999999999999	0.04226143636013409	0.07080282908036621
0.5679999999999999	0.04231032897176198	0.07089239579368178
0.572	0.04238217476943639	0.07096787756648087
0.576	0.04245783764618058	0.07099466737910375
0.58	0.04246636663687829	0.07106783910228107
0.584	0.04255871631129689	0.071134474656025
0.588	0.04258447622292479	0.07117097013759308
0.592	0.04266392121827369	0.07131853048027319
0.596	0.04267181099966898	0.07131869174922052
0.6	0.0426640540345527	0.07135511254896849
0.604	0.04282291435548298	0.07147790713982109
0.608	0.04281873469036669	0.07157810630568864
0.612	0.0428752043950178	0.07160374602860597
0.616	0.04288473561827369	0.07166397186949036
0.62	0.04296172894385501	0.07169975860034254
0.624	0.04296290074618059	0.07176530546631235
0.628	0.04302678226478529	0.07181691264805871
0.632	0.04308691647176199	0.07199677030157213
0.636	0.04312116729036669	0.07205093402497527
0.64	0.0431920322112969	0.07217844854799889
0.644	0.04335704589734339	0.07235140321408161
0.648	0.04333383802757598	0.0724428687710484
0.652	0.0435001088624597	0.07255724733796652
0.656	0.0435267716740876	0.07269941703907977
0.66	0.04357733469269229	0.07283927075112939
0.664	0.04370281817176198	0.07294109554395445
0.668	0.04378858177408759	0.07308141302558654
0.672	0.04386117420664569	0.07314678847830826
0.676	0.0437959347112969	0.07320884321658049
0.68	0.04395383034618059	0.07336519307087412
0.6840000000000001	0.04403323539966898	0.07351925176914695
0.6879999999999999	0.04410464206478529	0.0736021724604035
0.6919999999999999	0.04421605552990159	0.07373607966119962
0.696	0.04432977431362249	0.0738628786375658
0.7	0.04433604416943638	0.07396429665520127
0.704	0.0444614647531574	0.0741042570612101
0.708	0.0445494775903667	0.07424917331425218
0.712	0.04461388198804109	0.07435658500451493
0.716	0.04474559521827369	0.07449435721963713
0.72	0.04478342319734339	0.0746661310392307
0.724	0.04488477063222709	0.07479229189379377
0.728	0.04506889285315738	0.07494834022557764
0.732	0.04511020256943638	0.07508120114368479
0.736	0.04511585502059918	0.07508864701453064
0.74	0.04523720507176199	0.07512901516567216
0.744	0.04534301916245968	0.0753148733203738
0.748	0.045441762155483	0.0754378072058749
0.752	0.04540453927408759	0.07554179464297714
0.756	0.0456782856136225	0.0757483852110976
0.76	0.04579003482059919	0.07594071062227702
0.764	0.04585827112525039	0.0760701859857547
0.768	0.0459392808415295	0.07618963879255089
0.772	0.04601208119966899	0.07630314627124919
0.776	0.04625958694152948	0.07653165775548519
0.78	0.0463714355950178	0.07668531362327595
0.784	0.04642829143222708	0.07675804049298313
0.788	0.04653846115780849	0.07692321794885665
0.792	0.04678459173920388	0.07716781994266456
0.796	0.04678927839501779	0.07726664285297323
0.8	0.04697875315083178	0.07743566836765263
0.804	0.047118891555483	0.07763224227884415
0.8080000000000001	0.04721519342990159	0.07779110574162111
0.8120000000000001	0.04737247352292479	0.07792168139765596
0.8159999999999999	0.04737667290432019	0.07806657767052773
0.82	0.04763056375548298	0.07825188141485688
0.824	0.0478428456601341	0.07848233842447516
0.828	0.04784228523687828	0.07855582203904679
0.832	0.04795177327873879	0.07879763073525969
0.836	0.04819432765548299	0.07895440030349654
0.84	0.0484482235066458	0.07919572220413465
0.844	0.04858018423687829	0.07936122869990424
0.848	0.04870282199734339	0.07950135480177882
0.852	0.04897446871362249	0.0797284556387695
0.856	0.0491083213066457	0.07990065918749743
0.86	0.04926968599036669	0.08001179451468957
0.864	0.049358835299669	0.08023729102508839
0.865	0.04923630501133302	0.07998579010052058
0.868	0.04945601622525039	0.08029490076889992
0.87	0.04955972812231629	0.08023417099683967
0.872	0.04964636033687829	0.08051708312121025
0.875	0.04970441154396675	0.0806420825153976
0.876	0.0496973995578085	0.08064911633763865
0.88	0.05007133581228283	0.08104944148391365
0.88	0.04983189413834913	0.08081000585633935
0.885	0.05028960950339896	0.08133865385407682
0.89	0.05044368213975466	0.08171794516641992
0.895	0.05073697742419422	0.08211354193781839
0.9	0.05093324259845655	0.08252020257843713
0.905	0.05127564688243516	0.08294577886110895
0.91	0.05150147195572748	0.08332207462592323
0.915	0.05175030712776126	0.08372432801004652
0.92	0.05211252038434976	0.08411556622753638
0.925	0.05237638834265919	0.08459713611688398
0.93	0.05267808108607035	0.08501151900863736
0.9350000000000001	0.05288579235421512	0.08541949451592275
0.9399999999999999	0.05317572570608303	0.08587721364123535
0.945	0.05359447149497293	0.08636495258467233
0.95	0.05390179553144273	0.08680014092380596
0.955	0.05412995224373697	0.08726769061970384
0.96	0.05463685850923031	0.08783544910838144
0.965	0.05485712430966817	0.08826704411797247
0.97	0.05520226151495847	0.08880613235449043
0.975	0.05548074279143518	0.08926603101027228
0.98	0.05587698884419186	0.08984045889347654
0.985	0.05621141440042431	0.09037433000136316
0.99	0.05656340329337954	0.09086637751682843
0.995	0.05697390950304716	0.0914923711656116
1	0.05732978787233389	0.09199799168023282
1.005	0.05775338086962339	0.09259510078974328
1.01	0.05812477977155934	0.09320261648953262
1.015	0.05849589093145869	0.09374787506226434
1.02	0.05885337336186722	0.09437213738482285
1.025	0.05924699588721649	0.09500449765714988
1.03	0.05967760524697555	0.09560291145129497
1.035	0.06007315462322129	0.09623600863226928
1.04	0.06052504960082819	0.09690958939536243
1.045	0.06089526415978749	0.09753388354831885
1.05	0.06138279080315109	0.0982169714585666
1.055	0.06178922013474574	0.09885099004922908
1.06	0.06218030601109578	0.0995444189187738
1.065	0.06272685925539592	0.1003096796193254
1.07	0.06310318535623935	0.1009654661307433
1.075	0.06357081778142282	0.101667184073269
1.08	0.06406975625774647	0.1024684830874878
1.085	0.06447195500519635	0.103225230373992
1.09	0.06508017559759674	0.104046416824165
1.095	0.06552393684721014	0.104754705246783
1.1	0.06594053690583472	0.1055345397079933
1.105	0.06636797833344507	0.1063428815687721
1.11	0.06694871828326747	0.1072714714323202
1.115	0.06746581035998214	0.108018107995756
1.12	0.06804077545041541	0.1088177869497684
1.125	0.06862141097096509	0.1097504420125151
1.13	0.06906364252861512	0.1106600545615584
1.135	0.06959429008619691	0.1115552320186855
1.14	0.07009295893633749	0.1124523373909439
1.145	0.07066006837839625	0.113439965715705
1.15	0.07119455188263846	0.114392058103017
1.155	0.07186881864163217	0.1153879582520664
1.16	0.07245400754057771	0.1163992553814151
1.165	0.07305307806766995	0.1174301086112621
1.17	0.07354813743643551	0.1184415235957007
1.175	0.07426897960656748	0.1195005483568062
1.18	0.07478190718049774	0.1205346816865207
1.185	0.07543193923559298	0.1216242749925908
1.19	0.07603770612871713	0.1227244260135673
1.195	0.07672451400507996	0.1238796822850345
1.2	0.07746416145708353	0.1250395163593638
1.205	0.07805241454497697	0.1262033402739548
1.21	0.07888392363271263	0.1273892786000554
1.215	0.07951815815085332	0.1286122805006855
1.22	0.08026184260247553	0.1298621326861576
1.225	0.08100008984472915	0.1311870539551598
1.23	0.0817373334518931	0.1323745111730256
1.235	0.08251486584980008	0.1337007903628247
1.24	0.08328278681841789	0.1349569901957856
1.245	0.08412565410595532	0.1363796798460965
1.25	0.08482676413219023	0.1376842419914316
1.255	0.08567729753376561	0.1390743355440699
1.26	0.08658954881695699	0.1405030395355905
1.265	0.08734820145775013	0.1418510981503873
1.27	0.08827227927640043	0.1433950618122745
1.275	0.08917503493819373	0.1448149769631567
1.28	0.09005831364266975	0.1463344268504484
1.285	0.09101882960062319	0.1479070120161206
1.29	0.09192102492136484	0.1494075864844891
1.295	0.09280154914737049	0.1509207857971127
1.3	0.09377506997676183	0.1525579723348356
1.305	0.09475424146793407	0.1540852766288583
1.31	0.09575534269151598	0.1557147076828604
1.315	0.09666109042855781	0.1573219114550562
1.32	0.09770900623697135	0.1589848172249161
1.325	0.09884546883845399	0.1607444859023371
1.33	0.09993264238893106	0.1624476477533035
1.335	0.1009673330173108	0.1641307426613589
1.34	0.1021072959762907	0.1658297371879538
1.345	0.103319500525767	0.167611940512599
1.35	0.1045185786112568	0.1694006005374008
1.355	0.1055852325293449	0.171144997916981
1.36	0.1068293838938516	0.1729860115517249
1.365	0.1080403946421655	0.1748159530986475
1.37	0.1092503620071516	0.1766486793244768
1.375	0.1106140167785124	0.178524219822376
1.38	0.1117746592524006	0.1802916543523937
1.385	0.1131516110519502	0.1822113492221514
1.39	0.1145847156232714	0.1841728005499446
1.395	0.116177742773608	0.1864190703183208
1.4	0.1174467450046657	0.1881325595126068
1.405	0.1189202490889911	0.1900127509221946
1.41	0.1204100825602387	0.1919725221646834
1.415	0.121848382509948	0.1938602602474336
1.42	0.1234426884053432	0.1958488461899584
1.425	0.1250214725162963	0.1978566877789062
1.43	0.1264879916672427	0.1997577481725357
1.435	0.1281939244092823	0.2016871032829883
1.44	0.1297846610154735	0.2037755687560266
1.445	0.1314820704582829	0.2058984759523874
1.45	0.1331890379679832	0.2078466768519185
1.455	0.1357317689221162	0.2111306714843736
1.46	0.1370526248475188	0.2127017263773939
1.465	0.1388328749072253	0.2147136279412772
1.47	0.1406176185493526	0.2167449267667122
1.475	0.1422696011911037	0.21867528364462
1.48	0.1442576311753259	0.2208252147714278
1.485	0.1460730214763763	0.2228356604801787
1.49	0.1480910465565316	0.2247913179404205
1.495	0.1499983553195202	0.2268883426435561
1.5	0.1520169953833052	0.2290590887430243
1.505	0.1542004839018739	0.2313137945639146
1.51	0.1564266879991675	0.2336260210958924
1.515	0.1587025084301759	0.2358882479840269
1.52	0.1607965487250099	0.2379567583602149
1.525	0.1628888816464384	0.2399009726734122
1.53	0.1650914176750498	0.2419297430896316
1.535	0.1672231768654706	0.2439924626954492
1.54	0.1694746291928219	0.246101472118513
1.545	0.1715311710219071	0.2478243384479981
1.55	0.174076832710184	0.2502603321050142
1.555	0.1764533520182123	0.2524012852852263
1.56	0.1789805767822775	0.2546059144883575
1.565	0.1812340032492294	0.2566122165619636
1.57	0.183806763877963	0.2588572228090971
1.575	0.1863505281645631	0.2611271162743953
1.58	0.1888991832357841	0.2632937759552306
1.585	0.1915071463740562	0.2655215586044186
1.59	0.1941604467428972	0.2678567600009275
1.595	0.1968454402834474	0.2700506257742309
1.6	0.1995460896977762	0.2723725137644566
1.605	0.2023574907880249	0.2747473096071759
1.61	0.2051128783882188	0.2771141910070787
1.615	0.2079024416016555	0.2794746004121517
1.62	0.2107193738551472	0.2817702159267719
1.625	0.2134931692412218	0.2840704293621985
1.63	0.2163799488177926	0.2866421884858142
1.635	0.2193031309675254	0.2889325972989824
1.64	0.2222174014815251	0.291443259994172
1.645	0.2252196290861936	0.2939565163651726
1.65	0.2281773937029961	0.2963692095090805
1.655	0.2312549507967276	0.299026314523198
1.66	0.2344112477972866	0.3015917728005549
1.665	0.2375129404398406	0.3042105368055769
1.67	0.2405177841853123	0.3066866378824172
1.675	0.2437040411522446	0.3094254281173851
1.68	0.2469639074494253	0.3121782325082917
1.685	0.2500708771254607	0.3147287940074142
1.69	0.2532670298098261	0.3174082323109577
1.695	0.2563633831535983	0.3200955293451431
1.7	0.2596252722444712	0.3228672341244367
1.705	0.2629809738606091	0.325590255052077
1.71	0.2662581438987816	0.3284618695676276
1.715	0.2697539453331702	0.3314768573956226
1.72	0.2729219812920435	0.3341042752830653
1.725	0.2761015512156469	0.33668541555149
1.73	0.27939129514587	0.3394681454486878
1.735	0.2825001912196602	0.3420897382239862
1.74	0.2862077391041913	0.3454272413486728
1.745	0.2894629897292876	0.3483027364520506
1.75	0.2928101741625332	0.3511089177745036
1.755	0.2959985086805492	0.3537540081213862
1.76	0.2990588909569942	0.3563202750101815
1.765	0.3022157500360935	0.3591082885822218
1.77	0.3053887972654508	0.3617943057903578
1.775	0.3085658871557953	0.3644685624859534
1.78	0.3115230788906952	0.3669757323620089
1.785	0.3147704802866439	0.3697840340516418
1.79	0.3178435443185988	0.372395028626101
1.795	0.320883593420071	0.3750218830147762
1.8	0.3238407269874052	0.3774568893771792
1.805	0.3267453584491561	0.3800273386867737
1.81	0.3297508101773171	0.3826197216370285
1.815	0.3327417833735764	0.3850969386411832
1.82	0.335389198315117	0.3874259540493402
1.825	0.3383324064448293	0.3899672068567493
1.83	0.3412712945486235	0.3924728978926822
1.835	0.3439955721426025	0.3948108970833942
1.84	0.346526779687553	0.3969798249502395
1.845	0.349131259526416	0.3992599686177971
1.85	0.3517107794913455	0.4014217291160276
1.855	0.3540415949894612	0.4033431429200752
1.86	0.3567442628889778	0.405668292947679
1.865	0.359141549081166	0.4076588848800609
1.87	0.3615435437532313	0.4097351011160749
1.875	0.3637911978933952	0.411679461710947
1.88	0.3659697608050395	0.4134739912160286
1.885	0.3680979204593064	0.4152462181820766
1.89	0.369896435521424	0.4167174238129678
1.895	0.3720223873488814	0.4184964858621115
1.9	0.3737261781841495	0.419933755492219
1.905	0.375550010105135	0.4214422389471252
1.91	0.3773533467151949	0.4229379138972831
1.915	0.3790035085785842	0.4242271725791316
1.92	0.3803325243305068	0.4252391634695336
1.925	0.3818135551037262	0.4264791323193727
1.93	0.3831721167862035	0.4275831142787241
1.935	0.3846148894204278	0.4286551759995832
1.94	0.385774377553893	0.4295865637518942
1.945	0.3867444615119348	0.4302486820238464
1.95	0.3876938150643769	0.4309275891314332
1.955	0.388755188025496	0.4316861227533924
1.96	0.3896496529638467	0.4322805419658745
1.965	0.3903563574510019	0.4327457261579211
1.97	0.3910416448940519	0.433173286201135
1.975	0.3915289966607972	0.4333642889937919
1.98	0.3921117243418713	0.4336954994588356
1.985	0.3925465534324493	0.4339335996832416
1.99	0.3928052075796015	0.4339007109925089
1.995	0.3931416569095126	0.434004697827799
2	0.3934811909707667	0.4340952747786577
2.005	0.3945919764286636	0.4350629356457799
2.01	0.3935780002064845	0.4336562681524495
2.015	0.3935867180903668	0.4334318773871804
2.02	0.3932639636562024	0.4328135332848913
2.025	0.3932538334257765	0.4325865290974683
2.03	0.3932363444514162	0.4323301714508245
2.035	0.3930498699658162	0.4318998411977499
2.04	0.3926276700827976	0.4311874987329934
2.045	0.3927288984384911	0.4310683161168081
2.05	0.3921549393675456	0.4303820599815118
2.055	0.3914529517545565	0.4293789228688558
2.06	0.3914403134492648	0.4292739959254712
2.065	0.3884663875863346	0.4260227324635439
2.07	0.3864187049009102	0.4236505165903018
2.075	0.3851792904164083	0.4222521337983929
2.08	0.3836799232463226	0.4204816288681283
2.085	0.3821808480746766	0.4187984638215804
2.09	0.3806724254257667	0.4170440461790422
2.095	0.3792575283920809	0.4154946262537875
2.1	0.3779681461960688	0.413976262253775
2.105	0.3763305762885702	0.4121313073550565
2.11	0.3751339675392862	0.4107293650715296
2.115	0.3732330237619769	0.4086351402330328
2.12	0.3716864018853384	0.4068212460033895
2.125	0.3704731254473483	0.4054024489522937
2.13	0.3690642839394007	0.4037512177510401
2.135	0.3677776959820843	0.4023169772649839
2.14	0.3665183503737326	0.400844528732796
2.145	0.3651527283097681	0.3993499699710536
2.15	0.363714108234614	0.3977134331682325
2.155	0.3624004388149948	0.3961938087250934
2.16	0.3609788962253756	0.3945675988277708
2.165	0.3596499425920878	0.3930843573451619
2.17	0.3580994072009412	0.3913558200358497
2.175	0.3567235502718524	0.389791867424982
2.18	0.3551686727111161	0.3881078492607159
2.185	0.3536686505989364	0.3865225931228287
2.19	0.3522129749618903	0.3848561220930267
2.195	0.350632083788589	0.3830720482894767
2.2	0.3492393042467047	0.3815217272275956
2.205	0.3477391034142636	0.3798907230429626
2.21	0.3462337659000412	0.3782585020856798
2.215	0.3447185348222261	0.3765692922086867
2.22	0.3431609758894177	0.3748346532101808
2.225	0.3416896131239779	0.3732318171013581
2.23	0.340228103996181	0.3715954469068494
2.235	0.3386108657900291	0.3699052731831517
2.24	0.3372693211913051	0.3683608396023171
2.245	0.3357306408014051	0.3666996349555297
2.25	0.3343660184493252	0.3652112293034958
2.255	0.3328493102853964	0.3635436665877842
2.26	0.3313281162770139	0.3618553822156302
2.265	0.3300238751299366	0.3604394037622273
2.27	0.3286203167997035	0.3588955254291218
2.275	0.327061190036517	0.3572369409864251
2.28	0.3257245621941079	0.3557080463556329
2.285	0.3242556955741017	0.3541387774372717
2.29	0.3229484038170946	0.3527070688323636
2.295	0.321416042740681	0.3510344067025035
2.3	0.3200200280944366	0.3495653670468555
2.305	0.3188147855153564	0.3481905414459077
2.31	0.317548968948481	0.3467666970759898
2.315	0.3163101403168386	0.3454981383922949
2.32	0.315020818876834	0.3440123850941477
2.325	0.3134432234734309	0.3423522797765465
2.33	0.311971992687632	0.3406659187776931
2.335	0.3104273836466295	0.3389851720145416
2.34	0.3091489112295845	0.3376278539266505
2.345	0.3082604083882636	0.3366601286781797
2.35	0.3071444959630769	0.3353791480732
2.355	0.3058906448881011	0.3340410137769133
2.36	0.3048909461334517	0.332935523318927
2.365	0.3037511655629544	0.3316551881424688
2.37	0.3025036391045752	0.3303151323471705
2.375	0.3012398905204441	0.3289565160467446
2.38	0.300279320941828	0.3278581675271473
2.385	0.2991666829821141	0.3266521969294617
2.39	0.2979541740708807	0.3253300869778808
2.395	0.2969105295045317	0.3241099103813461
2.4	0.295890090895212	0.3230483815540641
2.405	0.2950048188660105	0.3220076745838832
2.41	0.2937449023841661	0.3206127015318501
2.415	0.2927811856312396	0.3195354984833691
2.42	0.2917395632795703	0.3184224268861818
2.425	0.2907813679081416	0.3173913564094635
2.43	0.2897017565699614	0.3161650541323581
2.435	0.28867527786209	0.3149905344871475
2.44	0.2876544941006421	0.3138346438710425
2.445	0.2867628239325535	0.3128549117916247
2.45	0.2859644866819286	0.3118828313360386
2.455	0.2849209968564478	0.3108022817390476
2.46	0.2841685382463125	0.3099167971915439
2.465	0.2832303776394093	0.3088461441999935
2.47	0.2823820890638815	0.3079354784529741
2.475	0.281488787535536	0.3068943484141536
2.48	0.2807134012320693	0.3060334266059933
2.485	0.2799036240116977	0.3050964125654823
2.49	0.2791794930310887	0.3043032717007348
2.495	0.2784474874013982	0.3034495718352298
2.5	0.2775181474844461	0.3023903652207711
2.505	0.276946994302174	0.3017120389459503
2.51	0.2761976746649937	0.3008786322746874
2.515	0.275768363231927	0.3003327631594793
2.52	0.2750510742507345	0.2994976837090053
2.525	0.2743534546454642	0.2987341586270299
2.53	0.2738522167534063	0.2980555446642714
2.535	0.2731065204055318	0.2972454236707693
2.54	0.2726303970304116	0.2966366949844126
2.545	0.2720296350101226	0.2959109645685694
2.55	0.2714753639510565	0.2953003553353823
2.555	0.270908884181241	0.2945664971315952
2.56	0.2704003727320722	0.2939394363034321
2.565	0.2700264502212208	0.2934972141595085
2.57	0.2695198568296288	0.2928864038108534
2.575	0.2690909798499801	0.2922935466619049
2.58	0.2685072438929575	0.2915806451211335
2.585	0.2681852665314713	0.2911905395378348
2.59	0.2677982503494512	0.290676710298266
2.595	0.2673656508092651	0.290130020424345
2.6	0.2673311959591391	0.2899724360658145
2.605	0.2675110758086181	0.2900528900059082
2.61	0.2669885440344056	0.2893260441510275
2.615	0.2667732849903974	0.289007949838591
2.62	0.2661890896290941	0.2882800105697573
2.625	0.2658219105052632	0.2876815637724802
2.63	0.2645692577786233	0.2862621875620639
2.635	0.2648217396752685	0.2862644990133264
2.64	0.2639366561100585	0.2852502485408405
2.645	0.2629062446230795	0.2838859895979218
2.65	0.2620724316246849	0.2827820021826554
2.655	0.2604700803313752	0.2809432019106692
2.66	0.2593663933723542	0.279369581826752
