# Supplementary material for: Solution structures in alkali nitrates and nitrites at high concentrations
Source: RSC Adv. 2026 Mar 10;16(15):13347–57. doi: 10.1039/d5ra07630g (PMC12973280; doi:10.1039/d5ra07630g)
Supplement: RA-016-D5RA07630G-s001 [file RA-016-D5RA07630G-s001.zip › MNOx_SAXS/SAXS_SEN_wat_167_2rej_avg_sub.dat]

Qvector_A	Intensity	Uncertainty
0.00337528505	-0.7910090008946513	7.502013145370948
0.00347622402	2.295663757012306	15.50563824374688
0.00358018161	0.09896810817510904	12.47959859706133
0.00368724807	-0.5860373685690909	10.99776483218625
0.0037975164	-0.3989567243830336	9.211332057027255
0.00391108233	-8.397209009499303	8.424715373627551
0.00402804449	1.119768339570459	9.557814698187993
0.00414850444	0.2979442279425593	7.647308749185036
0.00427256678	-1.006775422522561	5.728397489106
0.00440033924	-0.1925555676388413	4.694698490588059
0.00453193279	-0.6036960018248916	4.382442629046538
0.00466746167	-0.4280133834527904	4.005926273243607
0.0048070436	-0.4137690078713998	3.437715663059999
0.00495079976	-0.2631702155458209	3.043971139321874
0.005098855	-0.3365912797318598	2.892805118209388
0.00525133787	-0.1969066576388401	2.5275611765778
0.0054083808	-0.2146834941504698	2.360532107738979
0.00557012014	-0.2165121774062801	2.1311702686664
0.00573669635	-0.1416149657783701	1.8516403813469
0.00590825408	-0.1550835036853502	1.738301360201755
0.00608494229	-0.1059228425225602	1.554264333868018
0.00626691442	-0.07984810880163007	1.469501654167203
0.00645432849	-0.05479231391791006	1.290814264378552
0.00664734723	-0.05955883252256	1.162261650708547
0.00684613826	-0.03561997182489018	1.072094447401781
0.00705087419	-0.02292512601093211	0.9778595351529411
0.00726173282	-0.0123442903830252	0.9097257550799156
0.00747889725	0.003104444570462883	0.8218690967255686
0.00770255604	-0.009068816476048069	0.7578521791146333
0.007932903430000001	0.01283224817511486	0.716385335679575
0.00817013942	0.01214951140767284	0.6122920315926953
0.008414470029999999	0.01421490003557979	0.5946975055233703
0.00866610743	0.02910604470999778	0.5402683156768415
0.00892527012	0.03139309675650992	0.485722692669905
0.009192183160000001	0.03268751180302187	0.462812787590362
0.00946707831	0.02903944915185891	0.4201264944046343
0.00975019429	0.04047085173325393	0.3878042638501474
0.0100417769	0.03640793582627688	0.3655441639240806
0.0103420795	0.04730225612860289	0.3381474245629916
0.0106513626	0.04479866119836995	0.3159704047510662
0.010969895	0.04740030633790487	0.2918160616697479
0.0112979532	0.04329241296581185	0.2734389832690572
0.0116358221	0.0506614458030219	0.2568878004262662
0.011983795	0.04542146801232388	0.2436572280507197
0.0123421742	0.04765211889604487	0.2216084373156959
0.0127112709	0.04738822180302188	0.2066031068418373
0.0130914055	0.04630228696581187	0.1986336887169499
0.0134829081	0.04828189498906788	0.1866413761192033
0.0138861187	0.04864114305883588	0.1764526198602805
0.0143013875	0.04850023396581186	0.1695169103207107
0.0147290751	0.04669817215185884	0.161494687738981
0.0151695527	0.04785004345418388	0.1541274545253998
0.015623203	0.04721752257046287	0.1487585147035465
0.0160904199	0.04745674199604487	0.1405133360635301
0.016571609	0.04708893167046288	0.1357845323879952
0.0170671882	0.04779734322395188	0.1303861752574859
0.0175775879	0.04743761733790486	0.124786153884479
0.0181032512	0.04758471047976587	0.1208681061794963
0.0186446347	0.04766450299604487	0.1175461424374932
0.0192022084	0.04802149339371888	0.1136297777268435
0.0197764565	0.04821943908209085	0.1104914951274732
0.0203678777	0.04660057126813785	0.1067741536919886
0.0209769856	0.04694444597743987	0.104527688679896
0.021604309	0.04566256854255687	0.1010961196972282
0.0222503927	0.04594217874953287	0.09901874070994847
0.0229157978	0.04492662630534706	0.09587376192467066
0.023601102	0.04528009895650988	0.0943860978798616
0.0243069004	0.04477059344953317	0.09260731384031637
0.025033806	0.04526803842395177	0.09155326242779176
0.0257824499	0.04571710640534705	0.09061224802845161
0.0265534822	0.04603955995650986	0.08948878250676283
0.0273475726	0.04516984551464935	0.08843899203987489
0.0281654104	0.04583348469139357	0.08790066759352301
0.0290077059	0.04544115529837036	0.08674174321356465
0.0298751906	0.04570342656348657	0.0863629949183253
0.0307686176	0.04519536838209127	0.08534222475009799
0.0316887629	0.04444505946581217	0.0845528558727304
0.0326364254	0.04473450964720756	0.0843295097038908
0.0336124281	0.04507427719139355	0.0838798006803143
0.0346176184	0.04463790594255636	0.08304864833663043
0.0356528693	0.04443173001930056	0.08263468686508885
0.0367190796	0.04479994840302147	0.08245045115500857
0.0378171754	0.04474334363092847	0.0823486199831607
0.03894811	0.04440393613325405	0.08180113463118623
0.0401128656	0.04434825847278898	0.08121535242363866
0.0413124536	0.04422310302162615	0.08050161700914209
0.0425479156	0.04412906786581216	0.08023198577673663
0.0438203245	0.04441745313092845	0.0801688744956542
0.0451307852	0.04411183359139355	0.07954076412205181
0.0464804357	0.04407351542162617	0.07933019564214677
0.0478704478	0.04383647273092846	0.07923482670332893
0.0493020288	0.04396398888209126	0.07868302319805807
0.0507764216	0.04383251093325407	0.07873054876892631
0.0522949066	0.04363357435418425	0.07852642917824663
0.0538588024	0.04355781296581215	0.07827298373495324
0.0554694669	0.04359710651232385	0.07801106928371489
0.057128299	0.04382608940069588	0.07808486000652397
0.0588367389	0.04352850773092846	0.07782819595205567
0.0605962702	0.04346477869139355	0.07777510710730974
0.0624084209	0.04360253139139357	0.07761963608046826
0.0642747645	0.04350012926348656	0.07760735054304312
0.0661969218	0.04334903871232385	0.07737160795577722
0.0681765617	0.04343932700302146	0.07726030078794507
0.0702154034	0.04351252335185866	0.07726300290386139
0.0723152173	0.04316750978441687	0.07694455199913754
0.0744778269	0.04335553069604476	0.07705702704011454
0.0767051099	0.04337761978674248	0.07682666943784359
0.07899900059999999	0.04334387032627726	0.07678538858374039
0.0813614907	0.04331062944023077	0.07679384480854443
0.0837946319	0.04326342542627726	0.07665173007570285
0.086300537	0.04340752559837035	0.07660857739091183
0.0888813819	0.04310910372395175	0.07645512603681769
0.09153940789999999	0.04329701873325406	0.07637680964928914
0.0942769229	0.04334758990069586	0.07643011630457375
0.0970963042	0.04325073257046336	0.07635395923810255
0.1	0.04319424874720755	0.07620627413965086
0.102	0.04344400628209127	0.07625841455340249
0.104	0.04320123087278897	0.07625522011455964
0.106	0.04335473587511447	0.07613832880977767
0.108	0.04294672693557965	0.07603524790021332
0.11	0.04316986276116107	0.07607242811302241
0.112	0.04326192547046335	0.07607378241125493
0.114	0.04331236068441686	0.07619737207774496
0.116	0.04325319704023077	0.0760739651554113
0.118	0.04328518830069596	0.07601054774947602
0.12	0.04323265967744006	0.07605245740370663
0.122	0.04302711982162617	0.07568302703840687
0.124	0.04310663553325406	0.07568340957075763
0.126	0.04293285705883548	0.07553091406438922
0.128	0.04283739895650987	0.07549482551772832
0.13	0.04307695732860287	0.07555954623900832
0.132	0.04279371472860287	0.07535204877615441
0.134	0.04282149766813777	0.0752842086467683
0.136	0.04292919630534707	0.07540157861200474
0.138	0.04307445546813777	0.07534440171522631
0.14	0.04294770657278897	0.07532895874755417
0.142	0.04290945997511456	0.075313212099494
0.144	0.04284077525185866	0.07510243670190805
0.146	0.04280411330069587	0.07523217734611605
0.148	0.04288075644488196	0.0752458833999344
0.15	0.04280101252395175	0.07512929989095654
0.152	0.04270248028906797	0.07505937809483811
0.154	0.04294784405883546	0.07510220804578679
0.156	0.04279000680302147	0.07501779825864657
0.158	0.04286481593557965	0.07499971535985514
0.16	0.04282012720999826	0.07493724122111059
0.162	0.04291630026116106	0.07489696578499923
0.164	0.04281148798674246	0.07485116301064663
0.166	0.04288408293092846	0.07487796833844515
0.168	0.04286383905185867	0.07482856602056039
0.17	0.04264645474488196	0.07466170763802613
0.172	0.04271891402860287	0.07466533064907867
0.174	0.04271491528441687	0.07462977573103241
0.176	0.04260283122860287	0.07451932494521428
0.178	0.04252312059139356	0.07448510659775395
0.18	0.04260935442162617	0.07444744287612434
0.182	0.04263287224720756	0.07442076370236823
0.184	0.04264629824488196	0.07432641004233656
0.186	0.04249276600302145	0.0742405014702097
0.188	0.04265581266813776	0.0742713149175229
0.19	0.04240783017744005	0.07407817199315077
0.192	0.04269772006813777	0.0741645232151471
0.194	0.04255736683790515	0.07409022442958808
0.196	0.04247251687976567	0.07398899089035911
0.198	0.04257738419604477	0.07408847624620632
0.2	0.04248977704953318	0.07392837133941949
0.202	0.04273776806581216	0.07398524894567511
0.204	0.04250243213092846	0.07386601210160303
0.206	0.04257735057976567	0.07387535814178964
0.208	0.04253514303557967	0.07377646803240701
0.21	0.04250151004023077	0.07371282973112138
0.212	0.04230922217744006	0.07364299980227769
0.214	0.04245863908906796	0.07368591077140101
0.216	0.04234225312860287	0.07357911873275809
0.218	0.04242910511930055	0.073554866822667
0.22	0.04250969236348656	0.0736265015473275
0.222	0.04232589249604475	0.07353141957910556
0.224	0.04244661894488197	0.07348495019805767
0.226	0.04238129511930056	0.0734200819368211
0.228	0.04240079431464935	0.0732901649613163
0.23	0.04238871349837036	0.07325022937042709
0.232	0.04226480897511446	0.07327276567952298
0.234	0.04233434567046337	0.07330979663002245
0.236	0.04238463426813777	0.07337313297514889
0.238	0.04226504953790517	0.07329129460328246
0.24	0.04226599774720756	0.07331337724462446
0.242	0.04233086378674247	0.07324082115275531
0.244	0.04232740544023075	0.07321312417032393
0.246	0.04231643859837036	0.07314661198724341
0.248	0.04245682878906796	0.07316284519666084
0.25	0.04253456271697497	0.07314552222456668
0.252	0.04237277812162615	0.0731529317181228
0.254	0.04244665509371917	0.07316782060913697
0.256	0.04244371842627727	0.07305547462444018
0.258	0.04250701974255636	0.07309226779674149
0.26	0.04244571730999826	0.07303251627012408
0.262	0.04242931794023077	0.07300973271018404
0.264	0.04241697495418426	0.07295789364083925
0.266	0.04241012028441686	0.07297222329305808
0.268	0.04245082096348658	0.07291317765732862
0.27	0.04248838327976566	0.07294104752981412
0.272	0.04239013849139356	0.07282800540351816
0.274	0.04244111642395176	0.07279434237449962
0.276	0.04241239980069586	0.07278251144350845
0.278	0.04236447693325405	0.07264645551056637
0.28	0.04230726442627726	0.07267448203740516
0.282	0.04248671988906796	0.07270834388960108
0.284	0.04231961632860287	0.07256539435316997
0.286	0.04233325237511457	0.07258274039271354
0.288	0.04225792415418426	0.07259768744752529
0.29	0.04226369287511447	0.07247049776572502
0.292	0.04235013982860288	0.07248366992990952
0.294	0.04225911975185867	0.07244109088476625
0.296	0.04228966092860287	0.07236280701862752
0.298	0.04228001449371917	0.07233721161782325
0.3	0.04236402355418427	0.07232019361427289
0.302	0.04228553497744007	0.07226781479070067
0.304	0.04230312679371917	0.07226163873003577
0.306	0.04224496983092847	0.07225710427337143
0.308	0.04229718969604476	0.07222312900632025
0.31	0.04238071001697497	0.07220400013221288
0.312	0.04231614189837037	0.07216077592676579
0.314	0.04217481689604477	0.07211487147144141
0.316	0.04225906580302147	0.07206828604171141
0.318	0.04230742109837036	0.07202009584860553
0.32	0.04234086084023077	0.07207904902706141
0.322	0.04224751947976567	0.07200397049555589
0.324	0.04228021119139355	0.07202352226689547
0.326	0.04220057321232386	0.07195126259334145
0.328	0.04230869897511447	0.07192885833531149
0.33	0.04227565361464936	0.07192345854780197
0.332	0.04222844750999826	0.07182239745486245
0.334	0.04237665050999826	0.07190092715880533
0.336	0.04221167695185866	0.07183977228898548
0.338	0.04225160380767265	0.07180433360740121
0.34	0.04225160394488196	0.07176514844948574
0.342	0.04227729208674247	0.07178273403009201
0.344	0.04228256940069586	0.0717246462409445
0.346	0.04221449795185866	0.07174078003746411
0.348	0.04217468973092846	0.07170361396074333
0.35	0.04225007062162617	0.07167869410947389
0.352	0.04227612002627727	0.07166710577665077
0.354	0.04236096960767267	0.07168204874223383
0.356	0.04233513263557966	0.0716274107949426
0.358	0.04237738675650985	0.07164462440591479
0.36	0.04234967026813776	0.07157428035649502
0.362	0.04241670487976565	0.07161095721317347
0.364	0.04240588512395177	0.07152796621153643
0.366	0.04253921665883546	0.07163009955603303
0.368	0.04246323576581217	0.07149694097342525
0.37	0.04234949650534706	0.07149912390724976
0.372	0.04236358103325406	0.07141442055533079
0.374	0.04240882726116107	0.07146509087868647
0.376	0.04233233657046336	0.07137327615059742
0.378	0.04231397914488197	0.07140120005077359
0.38	0.04225147800069595	0.07132484762062249
0.382	0.04241407118674247	0.07139089580320206
0.384	0.04229754192860287	0.0712883300740329
0.386	0.04229328436348656	0.07125522786444111
0.388	0.04225921807744007	0.07120847811833567
0.39	0.04238455383092847	0.0712145734622153
0.392	0.04229613260302147	0.07122582528622305
0.394	0.04224896374953317	0.07119651862544571
0.396	0.04234013730534707	0.07118242461580881
0.398	0.04238839432860288	0.07115980804227753
0.4	0.04241066289604475	0.07121432522940391
0.402	0.04241915028906797	0.07118859593060282
0.404	0.04242970878674246	0.07116242057982579
0.406	0.04239826124255637	0.07109926732077637
0.408	0.04245360337976566	0.07117552756670963
0.41	0.04245011790302147	0.07112503777922995
0.412	0.04253228233092847	0.07113444459532783
0.414	0.04243396047278896	0.07114863812049953
0.416	0.04254610351232387	0.0711436118676857
0.418	0.04241470475185866	0.07109719531112033
0.42	0.04254031269139356	0.07110058623146243
0.422	0.04250797267511446	0.07111109438985568
0.424	0.04249644027278897	0.07108898862200996
0.426	0.04254291898209127	0.07114040550182406
0.428	0.04253328220302145	0.0711516828046313
0.43	0.04249975267278897	0.07108888036114175
0.432	0.04246063020534706	0.07111602749892917
0.434	0.04243957967511456	0.07107303008428206
0.436	0.04241296124720755	0.07102172054530737
0.438	0.04236462978674246	0.07096581760594137
0.44	0.04245430526813776	0.07097223971407596
0.442	0.04233529679837036	0.07098628011199416
0.444	0.04231832820534706	0.07099318350777642
0.446	0.04250408169837036	0.07101704136971829
0.448	0.04238286426348657	0.0710146025392679
0.45	0.04241182992395176	0.07097915127269788
0.452	0.04232832296116107	0.07097701653113915
0.454	0.04229606416813776	0.07097085454637982
0.456	0.04242411917744006	0.07097642360482646
0.458	0.04236159707511455	0.07095339342163463
0.46	0.04244671391464937	0.07099693086503087
0.462	0.04248937790999825	0.07097142699047551
0.464	0.04244217514953318	0.07102399909515371
0.466	0.04246653375185866	0.07101342246426949
0.468	0.04240026236581217	0.07096931191076369
0.47	0.04247775936581217	0.07100444755522556
0.472	0.04256449026581217	0.07101692587889889
0.474	0.04248434473325407	0.07105677332055163
0.476	0.04252844340767266	0.07103211174190011
0.478	0.04256266106581216	0.07109592226798908
0.48	0.04255047511930056	0.07105228346090083
0.482	0.04260579691697496	0.07108614840146153
0.484	0.04264417074720757	0.07111135159387817
0.486	0.04265896468906797	0.07110770491314276
0.488	0.04280112727976566	0.07119903524173733
0.49	0.04263635809139356	0.07111357659931164
0.492	0.04275171420302146	0.07118015873839047
0.494	0.04273989451697496	0.07114250013934767
0.496	0.04266566620069585	0.07113477632078452
0.498	0.04275818756581216	0.07121414823018739
0.5	0.04270154359139357	0.07117367655307455
0.504	0.04271750729837036	0.07117473033669158
0.508	0.04276858895883545	0.07128240972924305
0.512	0.04282451799837036	0.07124176285412352
0.516	0.04286983677278896	0.07132855946677547
0.52	0.04281554195418426	0.07133695925968798
0.524	0.04288684598209126	0.07133251733774901
0.528	0.04290227968906796	0.07135381311061448
0.532	0.04300214182627726	0.07142546421460463
0.536	0.04298168607744006	0.07146748200755908
0.54	0.04301314689139357	0.07146977290229124
0.544	0.04304283873092847	0.07151797259988947
0.548	0.04306967642860285	0.07153631820721287
0.552	0.04310337202162617	0.07157450043044462
0.556	0.04322053344953316	0.07165397169314722
0.5600000000000001	0.04318516456813777	0.07172943674412101
0.5639999999999999	0.04323767364953306	0.07177906532428463
0.5679999999999999	0.04326115397046336	0.07184321976044612
0.572	0.04332513834488196	0.0719108401224326
0.576	0.04341148272395176	0.07194831143649776
0.58	0.04341242478674245	0.07201389622987135
0.584	0.04346934493092847	0.07204510229740992
0.588	0.04351784481697496	0.07210433772500302
0.592	0.04353723409604476	0.07219184241674334
0.596	0.04360048422162616	0.07224736397113585
0.6	0.04364287067744008	0.07233392809760499
0.604	0.04374391757976566	0.07239890918949697
0.608	0.04371795509837036	0.07247732546102323
0.612	0.04377792053325406	0.07250646091082631
0.616	0.04380133320767267	0.0725805683008226
0.62	0.04384195440767267	0.07257998300048525
0.624	0.04387146392162616	0.07267386755571374
0.628	0.04398038103092847	0.07277051028156327
0.632	0.04397367209139356	0.07288352487024179
0.636	0.04405884541232385	0.07298861103715674
0.64	0.04415452186348656	0.07314093707786773
0.644	0.04425062221697496	0.07324497851787272
0.648	0.04424206203557966	0.07335109176381883
0.652	0.04442674483557967	0.0734838822880888
0.656	0.04442620861697497	0.07359885298578828
0.66	0.04445092831232386	0.07371286340359413
0.664	0.04466856194255636	0.07390683823120066
0.668	0.04472297159139355	0.0740158017079582
0.672	0.04484969107046337	0.07413530419911668
0.676	0.04484412194720757	0.07425702924764428
0.68	0.04493126818441686	0.07434262980766179
0.6840000000000001	0.04498482434953316	0.07447083964540922
0.6879999999999999	0.04505016519604475	0.07454769453328294
0.6919999999999999	0.04518076289139356	0.0747007859497555
0.696	0.04525967806813776	0.07479278136418992
0.7	0.04521626339604475	0.07484451491466425
0.704	0.04539873856813776	0.07504152984378537
0.708	0.04545237276581218	0.07515206749763459
0.712	0.04555065476116106	0.07529335675037227
0.716	0.04566778610302147	0.07541654709739495
0.72	0.04576236176581216	0.07564506852462496
0.724	0.04589634017278895	0.07580386013844362
0.728	0.04595541233557965	0.07583485843585115
0.732	0.04602018149604476	0.07599117867493861
0.736	0.04604408011697495	0.07601687087219676
0.74	0.04628188960999826	0.07617369842374254
0.744	0.04626194558209126	0.07623379866227709
0.748	0.04638533685883546	0.07638138080976378
0.752	0.04634817900999826	0.07648543328801857
0.756	0.04659982173790528	0.07666992028790864
0.76	0.04665632932162615	0.07680700413807737
0.764	0.04679545276581215	0.07700736657469803
0.768	0.04686343590534707	0.07711379282211052
0.772	0.04699270962860286	0.07728377360741423
0.776	0.04714039510534705	0.07741246494688343
0.78	0.04732594604720756	0.07763982302827674
0.784	0.04742088186116106	0.0777506298328112
0.788	0.04748777627278897	0.0778725319064457
0.792	0.04762273954255636	0.07800596678272051
0.796	0.04772421854488196	0.0782015819494611
0.8	0.04794559561232386	0.07840250976655411
0.804	0.04799657254023076	0.07850992229912127
0.8080000000000001	0.04813113760302146	0.07870704891437107
0.8120000000000001	0.04829098304255636	0.07884018992206597
0.8159999999999999	0.04833802974953316	0.0790279334705892
0.82	0.04858922391697496	0.07921054054629662
0.824	0.04872255727976566	0.0793620491072827
0.828	0.04879251276116105	0.07950604855279228
0.832	0.04887935036813776	0.07972520682865403
0.836	0.04917377181697496	0.07993384343329432
0.84	0.04932612111697496	0.08007361891382873
0.844	0.04953622213092847	0.08031726550226936
0.848	0.04963315702162615	0.08043168859588369
0.852	0.04990978012860287	0.08066376564870109
0.856	0.05000877374720756	0.08080111010989414
0.86	0.05008529870302146	0.08082740565444835
0.864	0.05027371709604476	0.08115217078684572
0.865	0.05010146415352639	0.08085091948011355
0.868	0.05037486771930057	0.08121374985993031
0.87	0.05057770570406817	0.08125211614526921
0.872	0.05060759346348656	0.08147831327800491
0.875	0.0506016274573389	0.0815392742644286
0.876	0.05058388548209126	0.08153559880200585
0.88	0.05097212432759214	0.08195020756907884
0.88	0.05081790634867829	0.08179599339523083
0.885	0.05123645380572257	0.08228547608098236
0.89	0.05137930430645359	0.08265354595215256
0.895	0.05163740501121977	0.08301395134379973
0.9	0.05184431249211206	0.08343125484798741
0.905	0.05212943511196096	0.08379955131590969
0.91	0.05245330037716566	0.08427388577490075
0.915	0.05265617639029022	0.08463018142186678
0.92	0.05305680145486791	0.08505983211410642
0.925	0.05333100414640864	0.08555173643643306
0.93	0.05359894122770105	0.08593236473630161
0.9350000000000001	0.05389828943009604	0.08643197634378716
0.9399999999999999	0.05419196497849782	0.08689343840248093
0.945	0.0545973030313458	0.08736777014759037
0.95	0.05490697488052321	0.08780530659227129
0.955	0.05515538231470941	0.08829310701959031
0.96	0.05562498936592303	0.08882356744519899
0.965	0.05588840415846168	0.08929831111820979
0.97	0.05621323515350594	0.08981709364142745
0.975	0.05654125624697931	0.09032653170393438
0.98	0.05689831370606054	0.09086177204429138
0.985	0.05726244704055343	0.0914253508197657
0.99	0.05764317798505482	0.09194614004313265
0.995	0.05793717350055007	0.09245562451478877
1	0.0583727351357315	0.09304092793254895
1.005	0.05875903770032571	0.09360074705918954
1.01	0.05919792600935798	0.094275751626561
1.015	0.05955879371611197	0.09481076691867348
1.02	0.05993460878438283	0.09545336221549625
1.025	0.0603340323954447	0.09609152360156899
1.03	0.06079206158358973	0.09671735703882367
1.035	0.06120398362754199	0.09736682683797689
1.04	0.06157671171895944	0.09796124180828282
1.045	0.06200726267454471	0.09864587204488466
1.05	0.06253089410915108	0.09936506451307714
1.055	0.06292452013500574	0.09998627990373886
1.06	0.06330633968203229	0.1006704429101642
1.065	0.06383188365377856	0.1014146946633761
1.07	0.06429766715496474	0.1021599378706101
1.075	0.06476978363739133	0.1028661398368205
1.08	0.06517743258429259	0.1035761505199696
1.085	0.06567688893947819	0.1044301546284836
1.09	0.06620277099501312	0.1051690032711782
1.095	0.06674112947672348	0.105971888077563
1.1	0.0671515898193203	0.1067455831013813
1.105	0.06762250836928731	0.1075974016407871
1.11	0.06819910148998172	0.1085218446617733
1.115	0.06870136005067834	0.1092536477277781
1.12	0.06926048288601999	0.1100374832566577
1.125	0.06983392114420543	0.1109629408089286
1.13	0.0703127055049225	0.1119091066146596
1.135	0.0708638996608808	0.1128248306117081
1.14	0.07140254363670091	0.113761910904151
1.145	0.07198978761018879	0.1147696736719931
1.15	0.07251132667028939	0.1157088215835288
1.155	0.07315642513366019	0.1166755537498009
1.16	0.07372806567219573	0.117673302678438
1.165	0.07436586524785566	0.1187428847024086
1.17	0.07491664252587985	0.1198100170593932
1.175	0.07562886830492931	0.1208604254940981
1.18	0.07615799078885062	0.1219107536001106
1.185	0.07682998358047639	0.1230223074450617
1.19	0.07744125891878101	0.1241279667677331
1.195	0.07815775926539659	0.1253129150323497
1.2	0.07894248031184199	0.1265178226862088
1.205	0.07948001091285981	0.1276309244437769
1.21	0.08038903803067499	0.1288943800731656
1.215	0.08097805020008218	0.130072159667273
1.22	0.081738924173424	0.1313392018464409
1.225	0.0824013849810869	0.1325883369760945
1.23	0.0833069086831229	0.1339440729162311
1.235	0.08402856016900237	0.1352144712526552
1.24	0.08483030101060884	0.1365044912639596
1.245	0.08566031481979508	0.1379143274018299
1.25	0.0864362805678901	0.1392937443483114
1.255	0.08726615423015992	0.1406631780127132
1.26	0.08815331595520595	0.1420667932267777
1.265	0.08896998468410955	0.1434728672970782
1.27	0.08986024374871136	0.1449830124017794
1.275	0.09091604030329911	0.1465559668792306
1.28	0.09173336197936049	0.1480094606740268
1.285	0.09269922991964061	0.1495873977367787
1.29	0.09366768442428666	0.1511542306462276
1.295	0.09461681415528755	0.1527360345465346
1.3	0.09551894634840974	0.1543018334340198
1.305	0.09653122429444722	0.1558622439721813
1.31	0.09752764374454234	0.1574869932364037
1.315	0.09854313729228661	0.1592039416057065
1.32	0.09958118239061486	0.160856977229781
1.325	0.1007469694916474	0.1626459703740439
1.33	0.1018602474409597	0.1643752361546929
1.335	0.1028565430748921	0.1660199363375794
1.34	0.1041120100887108	0.1678344342800721
1.345	0.1053355334273441	0.1696279562787916
1.35	0.1065163919747861	0.1713983968078417
1.355	0.1075969373329472	0.1731566852989488
1.36	0.1088082742245543	0.174964885114673
1.365	0.110118637504019	0.1768941784646815
1.37	0.1112903158333618	0.1786886158702118
1.375	0.1126773633339034	0.1805875487340569
1.38	0.1139580529482126	0.1824750298148429
1.385	0.1153546273399213	0.1844143472335374
1.39	0.116750254197951	0.1863383210965734
1.395	0.1183806297399516	0.1886219388957994
1.4	0.1197607469217615	0.1904465395010564
1.405	0.1211349347326062	0.1922274135620767
1.41	0.1226601187808087	0.1942225337473291
1.415	0.1242515521557084	0.1962634016734303
1.42	0.1258620220130872	0.1982681499100705
1.425	0.1273346535931061	0.2001698386875942
1.43	0.1288992187145102	0.2021689420795351
1.435	0.1305873093955996	0.2040804535839617
1.44	0.1321873014675742	0.2061781729495094
1.445	0.1339599052687791	0.208376272213839
1.45	0.1356629936959606	0.2103205924434989
1.455	0.1381924215669653	0.2135912928290553
1.46	0.1396133060225747	0.2152623780492837
1.465	0.1413924380612454	0.2172731625028658
1.47	0.1432663958878482	0.2193936754065115
1.475	0.1449112156633612	0.2213168713104271
1.48	0.1468172170159866	0.2233847753601066
1.485	0.1487861526805381	0.2255487657116053
1.49	0.1508795566918163	0.2275798019331277
1.495	0.1527789035961125	0.2296688661676976
1.5	0.1548645151274606	0.2319065834051064
1.505	0.1570437986172511	0.2341570850897655
1.51	0.1593012328512489	0.2365005416997807
1.515	0.1616385052278486	0.2388242213375163
1.52	0.1636990110521331	0.2408591979579746
1.525	0.1658611580731089	0.2428732261880763
1.53	0.1680414356169204	0.2448797388002633
1.535	0.1702207052973352	0.2469899695473982
1.54	0.172465682969739	0.2490925044898282
1.545	0.1745791681900025	0.2508723141662371
1.55	0.1772863081720152	0.2534697855260756
1.555	0.1795900170031529	0.2555379296192022
1.56	0.1821363691649156	0.2577616867428572
1.565	0.1844486413145682	0.2598268347226961
1.57	0.1869920676153855	0.2620425080249814
1.575	0.1895829693121005	0.2643595397311682
1.58	0.1922213381965205	0.2666159135683143
1.585	0.1948072928510332	0.2688216881053382
1.59	0.1974244913783802	0.2711207890450729
1.595	0.2002240381611851	0.2734292084566042
1.6	0.2030100904934759	0.2758364996452244
1.605	0.2058071494887609	0.2781969536847286
1.61	0.2085792069533894	0.280580505807137
1.615	0.2114712914637291	0.2830434365263536
1.62	0.2142984261876167	0.2853492548769272
1.625	0.2172267632616922	0.2878040095052141
1.63	0.2200121648795012	0.2902743918317664
1.635	0.2230955864847342	0.2927250398369629
1.64	0.226073661675492	0.2952995073830655
1.645	0.2289904341870636	0.2977273090154502
1.65	0.2320280450920083	0.3002198489682137
1.655	0.235123945032892	0.3028952971967099
1.66	0.2384005774692212	0.3055810906379287
1.665	0.2413696958587364	0.3080672811217033
1.67	0.2445598238318324	0.3107286665198054
1.675	0.2477649347690321	0.313486311050469
1.68	0.2509933955930503	0.3162077100972396
1.685	0.2541471730232286	0.3188050796279882
1.69	0.2574243158102092	0.3215655083162574
1.695	0.2605720373737647	0.3243041738126454
1.7	0.2638169772494298	0.3270589295454394
1.705	0.2671891597829304	0.3297984316103365
1.71	0.2705609368401914	0.3327646534226115
1.715	0.2740102336600992	0.3357331371331596
1.72	0.2773526924621869	0.3385349775148079
1.725	0.2804731152445291	0.3410569705343603
1.73	0.2838855981752563	0.3439624377880653
1.735	0.2870367687358449	0.346626306325474
1.74	0.2907278785121102	0.3499473719366497
1.745	0.2941450626039274	0.352984800529915
1.75	0.2973731437280078	0.3556718793201842
1.755	0.3006089766653762	0.3583644682817448
1.76	0.3037514864272888	0.3610128628050864
1.765	0.3069778483625392	0.3638703793487437
1.77	0.3101701639462231	0.3665756652665396
1.775	0.3133325703096883	0.3692352386174282
1.78	0.3164110360159095	0.3718636823540561
1.785	0.3196979677630527	0.3747115147250478
1.79	0.3227518647179264	0.3773033425288456
1.795	0.3257492175981677	0.3798875009051822
1.8	0.328721554770342	0.3823377109433313
1.805	0.3316957995469498	0.38497777383244
1.81	0.334818405635543	0.3876873111335233
1.815	0.3377918717039637	0.3901470212541298
1.82	0.340423790872978	0.3924605408366384
1.825	0.3433739475797972	0.3950087425570816
1.83	0.3463698336206473	0.3975714316819474
1.835	0.3489967601795117	0.3998120800119166
1.84	0.3517773618981713	0.4022304018009641
1.845	0.3544146016086752	0.4045433056239938
1.85	0.3567953683601294	0.4065063131763274
1.855	0.3592217888274283	0.4085233320454292
1.86	0.3618672000223224	0.4107912254797592
1.865	0.3643861798507669	0.41290351124446
1.87	0.3668249917813033	0.4150165448429656
1.875	0.3690229395718336	0.416911199165434
1.88	0.3712337165501622	0.4187379427547646
1.885	0.3733662138328684	0.4205145075368305
1.89	0.375338694783671	0.4221596790356164
1.895	0.3775554676686601	0.4240295621116781
1.9	0.3791156738299741	0.425323247191943
1.905	0.380907003621686	0.4267992287047657
1.91	0.3828277133754082	0.4284122767994877
1.915	0.3843185712411653	0.4295422316579026
1.92	0.3857375766366022	0.4306442120891479
1.925	0.3872876268515619	0.4319532005556721
1.93	0.388484331167286	0.432895325250681
1.935	0.389883355184529	0.4339236384549598
1.94	0.3911671124425122	0.4349792952383369
1.945	0.3922232611258964	0.4357274783378471
1.95	0.3931570532462082	0.4363908240457904
1.955	0.3941765171968888	0.4371074487390468
1.96	0.3949265595938489	0.4375574455042285
1.965	0.3956293584610504	0.4380187241569105
1.97	0.3963519938330512	0.4384836321715995
1.975	0.3969488605172115	0.4387841498340752
1.98	0.3974939282912274	0.4390777004205442
1.985	0.397859624664846	0.4392466680454671
1.99	0.3981554124194101	0.4392509129962667
1.995	0.3984391305148091	0.4393021686306299
2	0.3986979752017991	0.4393120562275312
2.005	0.3999367211118208	0.4404076774185903
2.01	0.3988048965698747	0.4388831610836711
2.015	0.3987424406586715	0.4385875963053555
2.02	0.3984261309623195	0.4379756965665915
2.025	0.3985543607485398	0.4378870519519742
2.03	0.3982121960784265	0.4373060185649015
2.035	0.3980924269434052	0.4369423932898019
2.04	0.3977645218285547	0.4363243452188964
2.045	0.3977174633558521	0.4360568753160535
2.05	0.3972913009886877	0.4355184153711696
2.055	0.3966520113102243	0.4345779754048933
2.06	0.3965193909035039	0.4343530675107092
2.065	0.3935277711979916	0.4310841116327492
2.07	0.3914748779409717	0.4287066855111689
2.075	0.3899616617410704	0.4270345015077752
2.08	0.3885640392091937	0.4253657411570161
2.085	0.3870530542661934	0.4236706666775634
2.09	0.385521602802907	0.4218932202527512
2.095	0.3840907235332867	0.4203278181201641
2.1	0.3827208244114295	0.4187289372253939
2.105	0.3809628626255822	0.4167635907560729
2.11	0.3797917808543099	0.4153871754682479
2.115	0.3780058002147619	0.4134079137085733
2.12	0.3763885993685983	0.4115234405512722
2.125	0.3749845549603149	0.4099138758828075
2.13	0.3737564965092122	0.4084434277120372
2.135	0.3722709166010059	0.4068101954691662
2.14	0.3711947904142548	0.4055209663091139
2.145	0.3697104591336228	0.4039076985150222
2.15	0.368270811393215	0.4022701341532579
2.155	0.3668333983505123	0.4006267661876903
2.16	0.3654167779023669	0.3990054784694636
2.165	0.3640135578744634	0.3974479706957108
2.17	0.3625755403784177	0.3958319512924175
2.175	0.3611894467543363	0.394257761997237
2.18	0.3595772382026184	0.3925164128328859
2.185	0.3579775337044332	0.3908314743643178
2.19	0.3566256837665794	0.3892688290288287
2.195	0.3550360202116291	0.3874759828331893
2.2	0.3534642913719793	0.3857467125239381
2.205	0.3520293179472521	0.3841809357265697
2.21	0.3505725999837597	0.382597334338393
2.215	0.3489533893640213	0.3808041449516404
2.22	0.3473639742126751	0.3790376497317587
2.225	0.345944530766965	0.3774867329027049
2.23	0.3443428815424153	0.3757102227301169
2.235	0.3427770757498814	0.3740714813702306
2.24	0.3413255920630593	0.3724171087452351
2.245	0.3398425109980595	0.3708115033632585
2.25	0.3384246155429975	0.3692698246935637
2.255	0.3368615174151917	0.367555872034586
2.26	0.3353812804991226	0.3659085447158898
2.265	0.3340880512276949	0.3645035780988678
2.27	0.3326610527330175	0.3629362596604988
2.275	0.3310632957102473	0.3612390449779767
2.28	0.3296755515677315	0.3596590340631848
2.285	0.3282314258958668	0.3581145060468293
2.29	0.3269572017046267	0.3567158650023484
2.295	0.3255038324636105	0.3551221947096399
2.3	0.3239871496288337	0.3535324869035972
2.305	0.3228005911727103	0.352176345403869
2.31	0.3215310240874161	0.3507487505043844
2.315	0.3201996938115292	0.3493876902469265
2.32	0.31880534536098	0.3477969099864628
2.325	0.3173490025036363	0.3462580571618314
2.33	0.3158751011697472	0.3445690253688036
2.335	0.3142592592373992	0.3428170454525152
2.34	0.3130802683779127	0.3415592091139506
2.345	0.3121586134108381	0.3405583318190325
2.35	0.3110049804682992	0.3392396307368048
2.355	0.3097752177957181	0.3379255848795655
2.36	0.3087848775837019	0.3368294530081618
2.365	0.3075189925634477	0.3354230134265097
2.37	0.3062231724262749	0.3340346639760668
2.375	0.3050247784789698	0.332741402239969
2.38	0.3040598511628272	0.3316386960744016
2.385	0.3028693139281716	0.3303548262450846
2.39	0.3017093815930801	0.3290852928321846
2.395	0.3006664703553849	0.3278658495408596
2.4	0.2996506014888071	0.3268088904786689
2.405	0.2986093867976837	0.325612240940669
2.41	0.2974903335102398	0.3243581310244432
2.415	0.2964234599078707	0.3231777711476991
2.42	0.2954381690193063	0.3221210309781049
2.425	0.2944339827941906	0.3210439697317742
2.43	0.293444526661221	0.3199078226482188
2.435	0.2923503258842274	0.3186655809769147
2.44	0.2912838111901021	0.3174639594261311
2.445	0.2904464055728063	0.3165384919303929
2.45	0.2895603684842167	0.3154787116667525
2.455	0.2885512342905238	0.3144325176905109
2.46	0.2877041273809546	0.3134523848696736
2.465	0.2868354525705075	0.3124512176279952
2.47	0.2860583347993601	0.3116117227172636
2.475	0.2850539665909713	0.3104595260255082
2.48	0.2843413191181304	0.30966134301901
2.485	0.2835167843977567	0.3087095714562368
2.49	0.2829097879641396	0.3080335651262819
2.495	0.2820305330243	0.3070326160422412
2.5	0.2811751023748973	0.3060473186512294
2.505	0.28048059054906	0.3052456337701661
2.51	0.2797974833477284	0.3044784394907498
2.515	0.2793753711234329	0.3039397696350795
2.52	0.2787109363749458	0.3031575444073646
2.525	0.2778978837127223	0.3022785863101734
2.53	0.2774589686613867	0.3016622951410906
2.535	0.2766764739169365	0.3008153757772381
2.54	0.2762542787309755	0.3002605752887479
2.545	0.2757208755363962	0.2996022036810676
2.55	0.2751442517111656	0.2989692416857901
2.555	0.2745376856225754	0.2981952971454355
2.56	0.2740672657740377	0.2976063279720173
2.565	0.2735984033260112	0.2970691659265639
2.57	0.2730931318228718	0.2964596774644202
2.575	0.2726700147958587	0.2958725802774216
2.58	0.2721497788040254	0.2952231786445365
2.585	0.2717293651013289	0.2947346368255343
2.59	0.2714391109452186	0.2943175695656144
2.595	0.2710367878813296	0.2938011561700138
2.6	0.270970707953139	0.2936119467403864
2.605	0.2710225282308152	0.2935643410086262
2.61	0.2705518615218607	0.2928893599497454
2.615	0.2703106999276699	0.2925453628283721
2.62	0.2699233023644361	0.292014221060131
2.625	0.2694652320110467	0.2913248828258185
2.63	0.2682170118391301	0.2899099389157602
2.635	0.268440358600315	0.289883114957807
2.64	0.2676347283579362	0.2889483173315333
2.645	0.266641095167388	0.287620836299267
2.65	0.2657024003251468	0.2864119665593606
2.655	0.2642018354303741	0.2846749519545633
2.66	0.2629425158286844	0.28294569848694
