# Supplementary material for: Solution structures in alkali nitrates and nitrites at high concentrations
Source: RSC Adv. 2026 Mar 10;16(15):13347–57. doi: 10.1039/d5ra07630g (PMC12973280; doi:10.1039/d5ra07630g)
Supplement: RA-016-D5RA07630G-s001 [file RA-016-D5RA07630G-s001.zip › MNOx_SAXS/SAXS_SEN_wat_218_1rej_avg_sub.dat]

Qvector_A	Intensity	Uncertainty
0.00337528505	-0.5209717623083776	7.764008491109353
0.00347622402	2.312045462009802	15.52178328919244
0.00358018161	0.1376067892825041	12.5175351002159
0.00368724807	-0.4720507129901961	11.10960868878212
0.0037975164	-0.4261170761720177	9.184886455412293
0.00391108233	-8.28289477276293	8.52605267612741
0.00402804449	1.119890725191624	9.557936247590881
0.00414850444	0.2853408217825324	7.634772340222301
0.00427256678	-1.044004770944747	5.693563840884417
0.00440033924	-0.1820206091265577	4.705092631950749
0.00453193279	-0.6371247329901983	4.349445839753701
0.00466746167	-0.424562728899287	4.009357072697221
0.0048070436	-0.3967028438992868	3.454516892177657
0.00495079976	-0.2528853636720174	3.0541353699546
0.005098855	-0.3404150470811063	2.889021104507465
0.00525133787	-0.1869680829901967	2.537451388601955
0.0054083808	-0.2296614877629271	2.345682258641707
0.00557012014	-0.203144756172017	2.144272691601156
0.00573669635	-0.1293280495811067	1.863875895857514
0.00590825408	-0.1511492523083764	1.74220947950926
0.00608494229	-0.0916467745811067	1.56842451646437
0.00626691442	-0.07215350730837655	1.477148475974074
0.00645432849	-0.05081004912655662	1.294784367645969
0.00664734723	-0.05188062253564651	1.169892323894903
0.00684613826	-0.03279311571746657	1.074907327025307
0.00705087419	-0.02021431935383267	0.9805606861742358
0.00726173282	-0.00190216892201478	0.9201227309446884
0.00747889725	0.01572029198707636	0.8344515475636567
0.00770255604	0.0005408309416213841	0.7674286613838753
0.007932903430000001	0.01892632305525832	0.7224545454243703
0.00817013942	0.02867885885071231	0.6287883232709802
0.008414470029999999	0.03125095264616728	0.6116752160032611
0.00866610743	0.04148874155525828	0.5526294193510924
0.00892527012	0.0414502375552584	0.4957535947411582
0.009192183160000001	0.04405245510071237	0.4741569114071579
0.00946707831	0.04560937614616734	0.4366652792971081
0.00975019429	0.05196737841889437	0.3992840536256556
0.0100417769	0.05099648666889434	0.3801068861196402
0.0103420795	0.06235973232798536	0.3531862141019804
0.0106513626	0.0587033400552584	0.3298567086666964
0.010969895	0.06140974489616735	0.30581210044285
0.0112979532	0.05976545153253035	0.2898919452455371
0.0116358221	0.06472432444162135	0.2709375740321861
0.011983795	0.06395826185071238	0.2621772035916641
0.0123421742	0.06560027716889436	0.2395441924261167
0.0127112709	0.06645345837343936	0.2256561989222798
0.0130914055	0.06485152053253035	0.2171698083931214
0.0134829081	0.06440188423707632	0.2027529921597019
0.0138861187	0.06669768135071233	0.1945011591923828
0.0143013875	0.06542474578253034	0.1864343641799497
0.0147290751	0.06520988762343932	0.1799990508144103
0.0151695527	0.06575720978253034	0.1720295265775897
0.015623203	0.06488380880525833	0.166419828802144
0.0160904199	0.06626779417798533	0.1593198579005944
0.016571609	0.06449486892798537	0.1531867025623862
0.0170671882	0.06574835445980334	0.1483336887843558
0.0175775879	0.06513274698707633	0.1424784387982732
0.0181032512	0.06610153277798533	0.1393820810864044
0.0186446347	0.06586304397343934	0.1357423715079368
0.0192022084	0.06634391024162134	0.1319500504490348
0.0197764565	0.06622672516889433	0.1284968943979524
0.0203678777	0.06527685730525833	0.125448677129037
0.0209769856	0.06501952896434834	0.1226011901590876
0.021604309	0.06454860023253034	0.1199806608272634
0.0222503927	0.06389838518253035	0.1169736588612416
0.0229157978	0.06270586014162136	0.1136518552127291
0.023601102	0.06321007765980335	0.1123149991176207
0.0243069004	0.06293363060980334	0.1107692350890433
0.025033806	0.06330816968707634	0.1095923754513452
0.0257824499	0.06440313626434833	0.1092973471621053
0.0265534822	0.06467403608253033	0.1081223611609514
0.0273475726	0.06394855593707634	0.1072168043511902
0.0281654104	0.06398984226889434	0.106056269250994
0.0290077059	0.06386554195980335	0.1051653462917222
0.0298751906	0.06374592693253035	0.1044048403623574
0.0307686176	0.06368653647343936	0.1038327089896438
0.0316887629	0.06302075838707635	0.1031279248419095
0.0326364254	0.06324515059162134	0.1028395479344159
0.0336124281	0.06336852535525833	0.1021734631992756
0.0346176184	0.06310774238253036	0.1015179177643923
0.0356528693	0.06281364520980336	0.1010160833334801
0.0367190796	0.06336522747343935	0.1010151951490183
0.0378171754	0.06290218342343937	0.1005069673175786
0.03894811	0.06267615789162134	0.1000728965859396
0.0401128656	0.06238738522571236	0.09925405921451499
0.0413124536	0.06254222311889435	0.09882033759205221
0.0425479156	0.06235143832116734	0.09845398297879888
0.0438203245	0.06254612111889435	0.09829720959057094
0.0451307852	0.06264539126889433	0.09807400831270405
0.0464804357	0.06248592283025836	0.09774231382265267
0.0478704478	0.06214679052571234	0.09754486046764614
0.0493020288	0.06255654645071235	0.09727532438725488
0.0507764216	0.06228387517343936	0.0971816587453834
0.0522949066	0.06191981350753064	0.09681243674711872
0.0538588024	0.06189865307343974	0.09661358187290432
0.0554694669	0.06223791128480334	0.09665162350026442
0.057128299	0.06221308750071246	0.09647163708234846
0.0588367389	0.06190236085298514	0.09620184716232201
0.0605962702	0.06208094797571244	0.09639108834610779
0.0624084209	0.06194381340525786	0.09596074404114377
0.0642747645	0.06181134163253064	0.09591839991268743
0.0661969218	0.06175556963480334	0.09577798452134617
0.0681765617	0.06180864707343974	0.09562947557524622
0.0702154034	0.06181021449389425	0.09556054896314671
0.0723152173	0.06168055399162156	0.09545745455931257
0.0744778269	0.06165952335753064	0.09536088960287935
0.0767051099	0.06181767451889426	0.09526660652248357
0.07899900059999999	0.06156217804162155	0.09500358800834278
0.0813614907	0.06137949265980336	0.09486260606392749
0.0837946319	0.06144541027343976	0.09483361917550442
0.086300537	0.06144600012343974	0.09464696374239345
0.0888813819	0.06113144217116694	0.09447738097719227
0.09153940789999999	0.06137192399616695	0.09445163674540004
0.0942769229	0.06123597966207604	0.09431843324546403
0.0970963042	0.06139537812798516	0.09449853478548136
0.1	0.06115545977116695	0.09416740668632943
0.102	0.06148602250525784	0.09430033715718791
0.104	0.06101808653025796	0.09407198382187759
0.106	0.06140976283253065	0.09419325950814517
0.108	0.06090753199389424	0.09399595588682354
0.11	0.06119172547571246	0.09409419579006607
0.112	0.06118842238253063	0.0940001794137021
0.114	0.06123999140753065	0.09412489973128821
0.116	0.06126281519389425	0.09408347893354668
0.118	0.06114810675525785	0.09387336287826113
0.12	0.06099232190753064	0.09381201335905245
0.122	0.06102734806434885	0.09368315103270387
0.124	0.06093319248707605	0.09350987219920517
0.126	0.06077817424389425	0.09337614168370462
0.128	0.06071973522343975	0.09337707357455437
0.13	0.06093987800753066	0.09342238367444386
0.132	0.06063308616662155	0.09319133901118777
0.134	0.06083723323253065	0.09329986407124377
0.136	0.06069672640071244	0.09316903243482114
0.138	0.06092123223707605	0.09319110331813056
0.14	0.06060593150525785	0.09298710651909255
0.142	0.06042457139616695	0.09282824116527995
0.144	0.06066944312343975	0.09293101565177692
0.146	0.06054391815980335	0.09297189594172127
0.148	0.06064831238934874	0.09301335890429049
0.15	0.06059696125753063	0.09292517400964147
0.152	0.06048125237116694	0.09283807860160147
0.154	0.06049991373480334	0.09265421027545492
0.156	0.06037285212343976	0.09260057582941747
0.158	0.06047325500980334	0.09260808876486622
0.16	0.06039507435525785	0.09251212321251111
0.162	0.06046110865298515	0.0924417112273991
0.164	0.06046553289162154	0.0925051441786507
0.166	0.06050583226889424	0.09249965634155262
0.168	0.06036043493025785	0.09232510149836488
0.17	0.06023182817116695	0.09224702077778416
0.172	0.06018401933934885	0.09213037731264535
0.174	0.06009630954389425	0.09201111224278634
0.176	0.06007493252798515	0.09199136735304836
0.178	0.05991754458253065	0.09187946670239155
0.18	0.06000150833253066	0.09183953561791935
0.182	0.05997462485298515	0.09176245656894043
0.184	0.06003169548025784	0.09171175182077695
0.186	0.05983492302571243	0.091582603480338
0.188	0.05987053099616694	0.0914859803517005
0.19	0.05971952941207604	0.09138981749385131
0.192	0.05992368003253065	0.09139043100675433
0.194	0.05983375183253063	0.09136655732239965
0.196	0.05977108488707605	0.09128750730553241
0.198	0.05956403440753064	0.09107507686396708
0.2	0.05969685677343976	0.09113540085179411
0.202	0.05975877130980334	0.09100620480907474
0.204	0.05959105072343974	0.09095458231093416
0.206	0.05962426562798515	0.09092222652175512
0.208	0.05953623144616695	0.09077750981948077
0.21	0.05959699579843976	0.09080826996058071
0.212	0.05946295056889425	0.09079668217645488
0.214	0.05942555524616695	0.09065278119834556
0.216	0.05926124985980336	0.09049806916397307
0.218	0.05936522988934884	0.09049094548566242
0.22	0.05925706103025785	0.09037382645563243
0.222	0.05926958742343974	0.09047507032220388
0.224	0.05925212428025786	0.0902904132819634
0.226	0.05913639278253065	0.09017513750241024
0.228	0.05921432420298514	0.09010365389111946
0.23	0.05923325760298515	0.09009473217039618
0.232	0.05899306665071245	0.09000098264002912
0.234	0.05903130011889424	0.09000670740812745
0.236	0.05904028707571245	0.09002874111228157
0.238	0.05899198472343974	0.09001818379618583
0.24	0.05896322062798515	0.09001055324001792
0.242	0.05905582675980335	0.089965737237934
0.244	0.05902031718707604	0.08990598866766787
0.246	0.05901034065980334	0.08984047039300454
0.248	0.05903644486889425	0.08974241888495754
0.25	0.05906533983934874	0.08967625679102728
0.252	0.05895924268934884	0.08973935302719288
0.254	0.05892595374389425	0.08964707867729882
0.256	0.05902246399843976	0.08963418010684732
0.258	0.05892476484162154	0.08950997441393448
0.26	0.05884946137116694	0.08943622221626722
0.262	0.05894327324616695	0.08952365025251315
0.264	0.05885557352798515	0.08939645504489847
0.266	0.05877822389389424	0.0893402901030705
0.268	0.05879052328707606	0.08925284423722671
0.27	0.05863177586889425	0.08908440465524298
0.272	0.05863426880071244	0.08907210097815096
0.274	0.05875471695071244	0.08910790883054813
0.276	0.05864367606889424	0.08901375470844451
0.278	0.05865391908934884	0.0889358645647504
0.28	0.05845696189162156	0.08882414674648019
0.282	0.05864413970753066	0.08886573120793877
0.284	0.05842010583480335	0.0886658511784843
0.286	0.05838154989616695	0.08863100425896894
0.288	0.05826310641889425	0.08860283565383943
0.29	0.05838069488480335	0.08858746745668834
0.292	0.05834997503707606	0.08848347317770511
0.294	0.05820531024389425	0.08838725007826626
0.296	0.05825604961207606	0.08832916465835651
0.298	0.05820260067116695	0.08825976723917651
0.3	0.05820960162116695	0.08816573950868697
0.302	0.05818449138707605	0.08816673921672526
0.304	0.05816068830980335	0.08811916938615108
0.306	0.05801652053707605	0.08802862493508855
0.308	0.05803407926434874	0.08795998929422347
0.31	0.05802213183480334	0.08784539298647727
0.312	0.05800909519616695	0.08785370045177546
0.314	0.05781767744389425	0.08775770315599604
0.316	0.05793082987343974	0.08774002191069633
0.318	0.05797179709843974	0.08768444387284538
0.32	0.05786571745980335	0.08760387763989176
0.322	0.05779070012798515	0.08754712258354366
0.324	0.05773999811662155	0.08748328116029259
0.326	0.05771524065753064	0.08746590252146813
0.328	0.05778916358707605	0.08740929604349225
0.33	0.05765807189162155	0.08730585027590725
0.332	0.05765225039162155	0.08724617406716165
0.334	0.05771367459389425	0.08723792550478796
0.336	0.05751634313934884	0.08714441259173053
0.338	0.05756071403025784	0.08711341853259309
0.34	0.05756696890525785	0.08708048809170492
0.342	0.05753323506889425	0.08703865242193308
0.344	0.05747340685525784	0.08691545921092825
0.346	0.05730736956662155	0.08683362734688502
0.348	0.05730785720525785	0.0868367571102942
0.35	0.05737397370071246	0.08680257338168827
0.352	0.05736518292798515	0.08675614492013597
0.354	0.05732463492116696	0.08664569060580352
0.356	0.05736218928934885	0.08665444219806989
0.358	0.05733908168025784	0.0866062927600013
0.36	0.05737033937343974	0.08659492300264418
0.362	0.05734488037571243	0.08653910618116188
0.364	0.05741453136434886	0.0865365856667402
0.366	0.05748720905525784	0.08657806506217992
0.368	0.05730615323934884	0.08633983290801374
0.37	0.05710943905298514	0.08625904163478952
0.372	0.05715023943934884	0.08620105520835823
0.374	0.05709104468707605	0.08614728496100835
0.376	0.05711830622116695	0.08615922267997055
0.378	0.05692413740298514	0.08601133529990719
0.38	0.05692554504616694	0.08599889192612574
0.382	0.05700505581207604	0.08598185823767303
0.384	0.05693223080071244	0.08592299694114736
0.386	0.05691332860753064	0.08587525041027996
0.388	0.05679502563253065	0.08574426419613317
0.39	0.05690724214843974	0.08573724055882782
0.392	0.05672361450980334	0.08565328539120982
0.394	0.05667786016434885	0.08562539323045451
0.396	0.05669836590071245	0.08554063205157904
0.398	0.05679176565298516	0.08556315881893009
0.4	0.05667355708253063	0.08547719892801339
0.402	0.05670398540071245	0.08547341090496806
0.404	0.05677347164162154	0.08550616317990306
0.406	0.05671853987343975	0.08541952596347144
0.408	0.05667956717798514	0.08540147153604953
0.41	0.05659543194843976	0.08527033219576234
0.412	0.05677441830525785	0.08537656093306485
0.414	0.05663186838253065	0.08534652643388083
0.416	0.05663706046889426	0.08523454962974036
0.418	0.05656446099616695	0.08524693221657552
0.42	0.05662028119389424	0.08518053595802058
0.422	0.05655959939389425	0.08516270139725761
0.424	0.05655755170980335	0.0851500800119709
0.426	0.05645464563253065	0.08505211230016653
0.428	0.05638375775298514	0.08500213841829411
0.43	0.05636900409843976	0.08495811124391627
0.432	0.05618801068253065	0.08484338724290101
0.434	0.05619010735525785	0.08482353647012263
0.436	0.05620691425525784	0.08481565222414691
0.438	0.05619874111434885	0.08479990720855096
0.44	0.05626706159389425	0.08478497450310989
0.442	0.05599648769616694	0.08464744940563472
0.444	0.05596907302343974	0.08464390685202544
0.446	0.05609902760980334	0.08461196608481386
0.448	0.05593526981434876	0.08456698640329782
0.45	0.05602459735525785	0.08459189680260647
0.452	0.05589871187571245	0.08454738337286362
0.454	0.05584824564162155	0.08452301400103887
0.456	0.05592010329843974	0.08447238572938344
0.458	0.05580097326207605	0.08439274779217242
0.46	0.05587935279843975	0.08442954799995396
0.462	0.05588798824616695	0.08437001556514362
0.464	0.05575592342116695	0.08433772542461557
0.466	0.05577035952343976	0.08431722632571943
0.468	0.05582219470980335	0.08439122181442266
0.47	0.05564946311434885	0.08417612939068732
0.472	0.05578906576434874	0.08424147927986257
0.474	0.05567716691662155	0.08424957330896847
0.476	0.05572587333480335	0.08422951939101533
0.478	0.05564608690071245	0.08417932510767687
0.48	0.05566455661434884	0.08416634026113817
0.482	0.05568782089389425	0.08416814672752279
0.484	0.05568844581662155	0.08415560025148966
0.486	0.05566169008480335	0.08411040325943135
0.488	0.05574651252798515	0.08414439298022271
0.49	0.05566448248480334	0.08414167399591267
0.492	0.05576755780298515	0.08419597706517427
0.494	0.05574628517571244	0.08414886593299646
0.496	0.05555803081434885	0.084027116466781
0.498	0.05555181894616695	0.08400775551590371
0.5	0.05555003753480336	0.08402215457593842
0.504	0.05549072686207604	0.08394793818612441
0.508	0.05547361431662154	0.08398742345104829
0.512	0.05550701830753064	0.08392425152629222
0.516	0.05547663066434885	0.0839353417114968
0.52	0.05535429572343975	0.0838757014649039
0.524	0.05539835545980334	0.08384401536915956
0.528	0.05535792014162154	0.08380944219807147
0.532	0.05537235695525786	0.08379566810377026
0.536	0.05527937448480334	0.08376515911335211
0.54	0.05531036388253066	0.08376697862471905
0.544	0.05524639166889425	0.08372151359704533
0.548	0.05526433558253063	0.08373096538528239
0.552	0.05523535039616694	0.08370646711471368
0.556	0.05522510329389425	0.08365853021667585
0.5600000000000001	0.05517016060298516	0.08371442167993803
0.5639999999999999	0.05513733331434885	0.08367871420632188
0.5679999999999999	0.05509607733025784	0.08367813223831627
0.572	0.05512777592343974	0.08371346688328314
0.576	0.05523789186662154	0.08377470985559171
0.58	0.05513584908934885	0.08373730978125184
0.584	0.05522817491662155	0.08380392156082772
0.588	0.05514190297571245	0.08372838522737733
0.592	0.05513519488934885	0.0837897925698057
0.596	0.05513385699616694	0.08378072617334439
0.6	0.05512576685753065	0.08381681334918636
0.604	0.05521073770071244	0.08386571684632189
0.608	0.05519636142798515	0.08395571815794414
0.612	0.05515192849389425	0.08388045536218054
0.616	0.05506374136207605	0.08384296429279602
0.62	0.05511823687343976	0.08385625381525361
0.624	0.05508125848480334	0.08388365065512809
0.628	0.05511243945525796	0.08390255738833632
0.632	0.05508335429616695	0.08399319578866449
0.636	0.05514688883707604	0.08407664321584474
0.64	0.05514619300753065	0.0841325972260849
0.644	0.05523792027116695	0.08423226584321397
0.648	0.05527395620298514	0.08438297534444845
0.652	0.05531086011889425	0.08436798723756406
0.656	0.05529901514389425	0.08447164914868877
0.66	0.05529747021434885	0.08455939496165679
0.664	0.05543040333707604	0.08466866922358701
0.668	0.05550468662798514	0.0847975054581792
0.672	0.05549663245980335	0.08478223496707785
0.676	0.05541685361434884	0.08482975042671678
0.68	0.05550914150071245	0.08492049282600275
0.6840000000000001	0.05554582828934874	0.08503183328329481
0.6879999999999999	0.05561489933707604	0.08511241844784488
0.6919999999999999	0.05565085071889424	0.08517086369593277
0.696	0.05569539108480334	0.0852284843837865
0.7	0.05568805386889424	0.08531629541253506
0.704	0.05574302313025786	0.08538580451715172
0.708	0.05574743875525786	0.08544712365772059
0.712	0.05587138425753065	0.08561407641723197
0.716	0.05598748600071245	0.08573623720401254
0.72	0.05592770169843974	0.08581039867117836
0.724	0.05601561366207603	0.08592312234339845
0.728	0.05605835654389424	0.08593779000043099
0.732	0.05610809209389424	0.08607907578042429
0.736	0.05607884170298514	0.08605162077294477
0.74	0.05624501380071244	0.08613681196578346
0.744	0.05624710749843974	0.08621895034895496
0.748	0.05623011997798515	0.08622615389291177
0.752	0.05635216861207604	0.08648941278910439
0.756	0.05650532055071246	0.08657540924960748
0.76	0.05654260335071244	0.08669326831815607
0.764	0.05659889418480334	0.08681079835420764
0.768	0.05666273307116695	0.08691308037424965
0.772	0.05677392888025785	0.08706498330659852
0.776	0.05688394450525784	0.08715600490111446
0.78	0.05702493661207605	0.08733880425037134
0.784	0.05703497819616694	0.08736471689959831
0.788	0.05717939103253065	0.08756413628619218
0.792	0.05728585306434884	0.08766907052884905
0.796	0.05734062715525785	0.08781798102702101
0.8	0.05742137343253064	0.08787827841010153
0.804	0.05756131702798516	0.0880746575224855
0.8080000000000001	0.05764642491434885	0.08822232706212356
0.8120000000000001	0.05779791177343974	0.08834710956758612
0.8159999999999999	0.05777276409162154	0.08846265876099264
0.82	0.05796017012116694	0.08858147785581821
0.824	0.05807276617343975	0.08871224919194227
0.828	0.05820113832571244	0.08891466527727018
0.832	0.05823247605071244	0.0890783236272151
0.836	0.05839813239616694	0.08915819540804608
0.84	0.05858292906662155	0.08933041844431884
0.844	0.05881694247116695	0.08959797645578289
0.848	0.05897032070980334	0.08976884134972542
0.852	0.05914006878707605	0.08989404200922035
0.856	0.05924277944389424	0.09003510199043717
0.86	0.05943510880753064	0.09017719976057653
0.864	0.05937166703480336	0.09025010273730799
0.865	0.0591970128944699	0.08994618997239016
0.868	0.05950831580525785	0.09034717671734854
0.87	0.05964604277900018	0.09032019656228144
0.872	0.05962069996434874	0.09049139500147177
0.875	0.05961281874518494	0.09055024941399017
0.876	0.05962291975980336	0.09057460166676355
0.88	0.05998057747773773	0.09095846084083832
0.88	0.05975952089499507	0.09073740868787637
0.885	0.06023616975418271	0.09128500506621251
0.89	0.06032977630015666	0.09160383548233343
0.895	0.06057625832489216	0.0919526434808762
0.9	0.06074775822625231	0.09233454665713066
0.905	0.06099860682152186	0.09266857635046563
0.91	0.06121988926660273	0.09304033219722298
0.915	0.06148865231015361	0.0934625188960371
0.92	0.06181713252668102	0.09382003689143384
0.925	0.06203148786636949	0.09425209348811041
0.93	0.06232529052910646	0.09465859136728898
0.9350000000000001	0.06258721464850225	0.09512078405433691
0.9399999999999999	0.06279577767317135	0.09549714061689946
0.945	0.0632290001627888	0.09599935907562732
0.95	0.06351078492906781	0.09640901121295081
0.955	0.06367673257357345	0.09681435487400036
0.96	0.06413887738735022	0.09733735812390236
0.965	0.06436548463465919	0.0977752962504219
0.97	0.06466978901808265	0.09827355414119132
0.975	0.06496598142037956	0.09875116523459825
0.98	0.06536884788327257	0.09933221837500007
0.985	0.06566611841859483	0.09982893662767561
0.99	0.06599848519294056	0.100301361970308
0.995	0.06633636338681771	0.1008547301720256
1	0.06668594229863745	0.1013540554294113
1.005	0.06705914406140265	0.1019007742139614
1.01	0.06741879756529132	0.1024965458555666
1.015	0.06779848407926847	0.1030503802128906
1.02	0.06811761449760634	0.1036362949332637
1.025	0.06847245966980603	0.1042298787869869
1.03	0.0689358121914718	0.104861036034059
1.035	0.06931897640337689	0.105481748913832
1.04	0.06969498495030785	0.1060794465968332
1.045	0.07001685808429819	0.1066554014661463
1.05	0.07059325889831915	0.1074273634849681
1.055	0.07095259481324862	0.1080142889244443
1.06	0.07129485759019362	0.1086588979080914
1.065	0.07179331831719826	0.1093760675176644
1.07	0.07226891169187924	0.1101311208674593
1.075	0.07268636516723864	0.1107826602112521
1.08	0.07306357801590743	0.111462237739307
1.085	0.07350713717733361	0.112260345025099
1.09	0.0740822109449063	0.1130483854011723
1.095	0.07457842574211529	0.1138091262700959
1.1	0.07492927843286777	0.1145232153732487
1.105	0.0753542825375307	0.1153291191859354
1.11	0.07588122791871776	0.116203914503986
1.115	0.07639652987777676	0.1169487602673156
1.12	0.07691517308303888	0.117692108877938
1.125	0.07750347415751528	0.1186324272476446
1.13	0.07785552522166753	0.1194518652235081
1.135	0.07844442313085237	0.1204052933323788
1.14	0.07894183666584097	0.121301144226986
1.145	0.07939766120338655	0.122177488941586
1.15	0.07993916382807997	0.1231365994880663
1.155	0.08063758209917835	0.1241566513485644
1.16	0.08110973181022088	0.1250549103876353
1.165	0.08176666725757398	0.1261436285162253
1.17	0.08223701487086854	0.1271303314665168
1.175	0.08287148210351723	0.1281029818545242
1.18	0.08342979061380069	0.1291824957621238
1.185	0.08407271824061796	0.1302649845818697
1.19	0.08458359242795641	0.1312702430164947
1.195	0.0852263415376994	0.1323814395554269
1.2	0.0859810285465603	0.1335563150769338
1.205	0.08651690121821765	0.1346677584018171
1.21	0.08736374209396844	0.1358690279807191
1.215	0.08793684953903909	0.1370309013717608
1.22	0.0885872854448755	0.1381875090435959
1.225	0.08927123299253306	0.1394581291143938
1.23	0.09010039479951554	0.1407375041223877
1.235	0.09078737278986682	0.1419732274038389
1.24	0.09156359018949384	0.143237726640987
1.245	0.0923885474695654	0.1446425056595233
1.25	0.09307716759745213	0.1459345765725348
1.255	0.09387360994424003	0.1472705778519025
1.26	0.09471839180511679	0.1486318157101662
1.265	0.09545818903251391	0.1499610183637465
1.27	0.09636567728322788	0.1514883921009561
1.275	0.09729530976099496	0.1529351827352874
1.28	0.09808813744799319	0.1543641839471312
1.285	0.09897002355250484	0.1558581396717331
1.29	0.09983605489768488	0.1573225496675808
1.295	0.1008625475926542	0.1589817148801085
1.3	0.1015856375205678	0.1603684740631659
1.305	0.1026693917236375	0.1620003605314561
1.31	0.1035478450335967	0.1635071443855485
1.315	0.1044526129201903	0.1651133672322456
1.32	0.1055101131392875	0.1667858592294559
1.325	0.1065764455672193	0.1684753991180392
1.33	0.1076521943182516	0.1701671352708012
1.335	0.1085650459402841	0.171728391894415
1.34	0.1097874423480752	0.1735098204870618
1.345	0.110957568846872	0.1752499459961518
1.35	0.1120204460128903	0.1769024057508371
1.355	0.1130489552950127	0.178608658018832
1.36	0.1142618224639185	0.1804183890480465
1.365	0.1154205613755614	0.1821960595096347
1.37	0.1165902890210952	0.1839885459528558
1.375	0.1178373994187546	0.1857475424112326
1.38	0.1190683040643533	0.1875852399149317
1.385	0.120377587402093	0.1894372672139286
1.39	0.1218235600480883	0.1914115863088257
1.395	0.123301475102148	0.1935427446925736
1.4	0.1245756227217392	0.1952613713386994
1.405	0.1259080421729371	0.1970004731831495
1.41	0.1273683314287642	0.1989306966435919
1.415	0.1288953550554152	0.2009071519549322
1.42	0.1303261896970594	0.2027322643177125
1.425	0.1318176248121149	0.2046527533819842
1.43	0.1333278703919821	0.2065975349041114
1.435	0.1349823264414114	0.2084754090104113
1.44	0.1364794710321941	0.2104702798006979
1.445	0.1381979391234423	0.2126142422176991
1.45	0.1397933983403063	0.2144509321415919
1.455	0.1422955228916414	0.2176943435348325
1.46	0.143524106723465	0.2191731350218916
1.465	0.1452741754223159	0.2211548577646782
1.47	0.1469810280025435	0.2231082684221993
1.475	0.148542954404657	0.2249485742255128
1.48	0.1503493757576961	0.2269169001902576
1.485	0.1520749582007413	0.228837540573905
1.49	0.154076034275659	0.2307762503268284
1.495	0.1559239959023174	0.2328139311888791
1.5	0.1578511735447192	0.2348932161681191
1.505	0.1599355633958683	0.2370488258618701
1.51	0.1621632429366638	0.2393625282213344
1.515	0.1643356161674375	0.2415213112427529
1.52	0.1663832532279	0.2435434195954655
1.525	0.168360713835763	0.2453727631124017
1.53	0.1705369966573754	0.2473752814482451
1.535	0.172539954574638	0.2493092024839531
1.54	0.1746542621544647	0.2512810683347469
1.545	0.1766601265161472	0.2529532581448612
1.55	0.1792090520809499	0.2553925164960922
1.555	0.1814713207584163	0.2574192212299081
1.56	0.1838562163658092	0.2594815231804105
1.565	0.1860521032723834	0.2614302869350686
1.57	0.1884729591152163	0.2635233910663671
1.575	0.1909610713966247	0.2657376344043607
1.58	0.1934462798204188	0.2678408489043942
1.585	0.1959609506613153	0.269975340079069
1.59	0.1984477171426189	0.2721440099986748
1.595	0.201013455327813	0.2742186221267652
1.6	0.2037259786932524	0.2765523848091926
1.605	0.2064797116361515	0.2788695130232557
1.61	0.2091015435130997	0.2811028403220326
1.615	0.2118066107956291	0.2833787545843374
1.62	0.2145905647340829	0.2856413923458719
1.625	0.2174033654289177	0.287980611024937
1.63	0.2200739457577122	0.2903361724964451
1.635	0.2231328108272757	0.2927622640537751
1.64	0.2259159242586735	0.2951417704834651
1.645	0.2287407548500016	0.2974776304930312
1.65	0.2316908991817678	0.2998827040902625
1.655	0.2346693151839661	0.3024406686911258
1.66	0.2378237014795745	0.3050042163404689
1.665	0.2406725309882408	0.3073701182375648
1.67	0.2437544255552341	0.3099232704139274
1.675	0.2467434684055397	0.3124648473481864
1.68	0.2499496568596934	0.3151639740719092
1.685	0.2530234947970803	0.3176814042085366
1.69	0.2561901520377533	0.3203313474839418
1.695	0.2592326373130824	0.3229647768281646
1.7	0.2624261318222378	0.3256680872709407
1.705	0.2657381720494957	0.3283474470785295
1.71	0.2690874035364603	0.3312911232040409
1.715	0.2723648411641563	0.3340877479317473
1.72	0.2755359665637321	0.3367182552529165
1.725	0.2786669384858018	0.3392507974848648
1.73	0.2820369403232629	0.3421137842992276
1.735	0.2850793140914227	0.3446688557129329
1.74	0.2887055537387134	0.3479250510809935
1.745	0.2921128577858227	0.3509525995011299
1.75	0.295330258661766	0.3536289978188934
1.755	0.2984750913886818	0.3562305866013102
1.76	0.3015978199942367	0.3588591998697315
1.765	0.3048124105597369	0.3617049449589372
1.77	0.3079494027706412	0.3643549074136965
1.775	0.3110807541391349	0.366983425741583
1.78	0.31420591173725	0.3696585612700567
1.785	0.3172792132206647	0.3722927634995453
1.79	0.3205343718836061	0.3750858526085116
1.795	0.3235761919494513	0.3777144780445792
1.8	0.3266009001985918	0.3802170590530825
1.805	0.3296210440116563	0.3829030207729792
1.81	0.3327142835501815	0.385583191504514
1.815	0.3357904750082384	0.3881456268064817
1.82	0.338527357736076	0.39056410985593
1.825	0.3415433577760937	0.3931781547105856
1.83	0.3445735849375043	0.3957751848444256
1.835	0.3474823135668397	0.3982976349326111
1.84	0.3501667019803075	0.4006197435123537
1.845	0.3529156287476211	0.4030443341895815
1.85	0.3555431117159514	0.4052540577052066
1.855	0.358065687523096	0.4073672317824554
1.86	0.3608887381714209	0.4098127644987944
1.865	0.3634833185848537	0.4120006507289088
1.87	0.3661010071691588	0.4142925608139439
1.875	0.3685157405280022	0.4164040005264537
1.88	0.3708009522867913	0.4183051788332184
1.885	0.3733192834873491	0.4204675772266665
1.89	0.375349986371586	0.4221709706152583
1.895	0.3775923557726943	0.4240664501889333
1.9	0.3794673779723828	0.4256749510803127
1.905	0.3816533865314354	0.4275456110982673
1.91	0.3835628875688707	0.4291474504955748
1.915	0.3855238124304431	0.4307474720468187
1.92	0.3870503937046382	0.4319570282757108
1.925	0.3888915600726388	0.4335571327646467
1.93	0.3902935251423241	0.4347045180836854
1.935	0.3920550740525506	0.4360953559823584
1.94	0.393587734383859	0.4373999156798376
1.945	0.3947925698342185	0.4382967855270532
1.95	0.3959384723557392	0.4391722415230294
1.955	0.3973040803408615	0.4402350100808571
1.96	0.3983496244355439	0.4409805083799752
1.965	0.3993033545136199	0.4416927181540029
1.97	0.4003837762720364	0.4425154124043615
1.975	0.4012030724626525	0.4430383594637605
1.98	0.4020270961125894	0.4436108657818005
1.985	0.4026293918782789	0.4440164327407385
1.99	0.4031800591389977	0.4442755571145744
1.995	0.4037311371031524	0.4445941724860808
2	0.4043212745953847	0.4449353526952238
2.005	0.4058312040755595	0.4463021572534658
2.01	0.4051014664458912	0.4451797269321559
2.015	0.4052422560309876	0.4450874071964616
2.02	0.4053081994257879	0.4448577598100715
2.025	0.4055256327359716	0.4448583182248515
2.03	0.4056336147115771	0.4447274306547035
2.035	0.4057448360456345	0.4445947951896133
2.04	0.4056966666569904	0.444256482164184
2.045	0.4058064182540781	0.4441458212153629
2.05	0.4055293863557874	0.4437564910449698
2.055	0.4053243234600013	0.4432502762119805
2.06	0.4052347760253004	0.443068442875205
2.065	0.4023146316201703	0.4398709645853742
2.07	0.4003910097820763	0.4376228103203419
2.075	0.3992988979129057	0.4363717308494297
2.08	0.3978818430604065	0.4346835382280896
2.085	0.3966724751753878	0.4332900812215154
2.09	0.3951850544920938	0.4315566655802324
2.095	0.394005908733267	0.4302429968322055
2.1	0.3928278438090007	0.4288359499638703
2.105	0.3912724201699105	0.4270731419947003
2.11	0.3901938914511331	0.425789279778249
2.115	0.3884970141308421	0.4238991213159179
2.12	0.3871858444924398	0.422320679182235
2.125	0.385744708425713	0.4206740234124318
2.13	0.384668523145014	0.4193554485066339
2.135	0.3833831644803233	0.4179224375995528
2.14	0.3822835258882105	0.4166096961610814
2.145	0.3810232529809252	0.4152204869196894
2.15	0.3795578654045576	0.4135571829868714
2.155	0.3783755446911668	0.4121689073402498
2.16	0.3769991116404663	0.4105878071029382
2.165	0.3756498155064527	0.4090842233776672
2.17	0.3743187798040043	0.4075751858790032
2.175	0.3729932319545586	0.4060615423508396
2.18	0.3714424254390991	0.4043815951115719
2.185	0.3698439396611022	0.402697875393815
2.19	0.3686144154143317	0.4012575558066119
2.195	0.3670540300441011	0.399493987747937
2.2	0.3655962014427877	0.397878617558928
2.205	0.3641162042228377	0.3962678170071979
2.21	0.3626233470796634	0.3946480765600309
2.215	0.3610833527603427	0.3929341034100987
2.22	0.3595267578376066	0.3912004283610439
2.225	0.358111085454896	0.3896532825465607
2.23	0.3565384608383037	0.3879057971341106
2.235	0.3550132151893659	0.3863076158241573
2.24	0.3536815963993858	0.3847731080399001
2.245	0.3520212058924388	0.3829901931845022
2.25	0.3506315462573691	0.3814767505025252
2.255	0.3490588509336631	0.3797532006550536
2.26	0.3476237357786839	0.3781509950187772
2.265	0.346204895351735	0.3766204171979339
2.27	0.3448075791823755	0.3750827812145937
2.275	0.3432332284439842	0.3734089728179458
2.28	0.3417332134653113	0.3717166910952077
2.285	0.3402132836952953	0.3700963589085848
2.29	0.33888246527684	0.368641123686092
2.295	0.3373545978102064	0.366972955298083
2.3	0.3358944073820682	0.3654397398401087
2.305	0.3346329489887129	0.3640086983942409
2.31	0.3334080738162887	0.3626257953544533
2.315	0.3319857642045474	0.3611737558859544
2.32	0.330601611277594	0.359593171156368
2.325	0.3289740144320056	0.3578830644067849
2.33	0.3274296321860358	0.3561235510300573
2.335	0.3258731851815282	0.3544309651561416
2.34	0.3245726058373877	0.3530515410912892
2.345	0.3235146943722402	0.3519144075363
2.35	0.3223294591032378	0.3505641042034827
2.355	0.3209665636304139	0.3491169257387622
2.36	0.319964663316548	0.3480092339039901
2.365	0.3186454816317135	0.3465494976438962
2.37	0.3172610832546119	0.3450725699957557
2.375	0.3159445331246611	0.3436611520105242
2.38	0.3149241807783545	0.3425030210856559
2.385	0.3137344343918399	0.341219942128614
2.39	0.3124453131962421	0.3398212198702664
2.395	0.3113037905467685	0.3385031651458223
2.4	0.3102627541744801	0.3374210386550754
2.405	0.3091089841747171	0.3361118339227785
2.41	0.3079665719538879	0.3348343650931905
2.415	0.3067104624786756	0.3334647693550387
2.42	0.3056607746362424	0.332343632231413
2.425	0.3045946127820791	0.3312045955511652
2.43	0.3034739427013534	0.3299372346430063
2.435	0.3023908732256401	0.3287061243064492
2.44	0.3011125353940606	0.3272926796456491
2.445	0.3002339788170218	0.326326061349737
2.45	0.2993231614488519	0.3252415008001747
2.455	0.298166427578052	0.3240477072116434
2.46	0.2972909526442699	0.3230392063440548
2.465	0.296283103944388	0.3218988652225078
2.47	0.2953453368553066	0.3208987212068
2.475	0.2943675231387048	0.3197730789527076
2.48	0.2934778391384322	0.3187978594781424
2.485	0.292591885162218	0.317784668614928
2.49	0.2918479472561128	0.316971720950492
2.495	0.290960260187199	0.3159623398161783
2.5	0.2900357247227972	0.3149079376022534
2.505	0.2892259909640043	0.3139910308017957
2.51	0.2884066783780075	0.3130876311501618
2.515	0.28790111293961	0.3124655082344864
2.52	0.2871036468009032	0.3115502516900838
2.525	0.2861775016169943	0.3105582011043198
2.53	0.2856862890037192	0.3098896123434863
2.535	0.2848478451898795	0.3089867439565807
2.54	0.2842250072176947	0.3082313008199827
2.545	0.2836681121958849	0.307549437411887
2.55	0.2829083952859215	0.3067333823885144
2.555	0.2822653864436921	0.3059229950394853
2.56	0.2817240228014559	0.3052630822380885
2.565	0.2812066536995321	0.3046774135552714
2.57	0.280511371605173	0.3038779145661069
2.575	0.2799939696801577	0.3031965325372332
2.58	0.2794655671319747	0.3025389642864029
2.585	0.2788049513102495	0.3018102205647701
2.59	0.2784548383319129	0.3013332944830485
2.595	0.2779763915184624	0.3007407573883042
2.6	0.277766019809064	0.300407256218386
2.605	0.2778204141302621	0.3003622242543968
2.61	0.27726915980905	0.2996066551626911
2.615	0.2768777870991758	0.2991124465065644
2.62	0.276188840345059	0.2982797554002602
2.625	0.2758008426584018	0.2976604893514287
2.63	0.2743696693193209	0.2960625919815124
2.635	0.2745869248945172	0.2960296763562428
2.64	0.2737184258406419	0.2950320093153911
2.645	0.2724129064369168	0.2933926418223427
2.65	0.2714656081603463	0.2921751677505373
2.655	0.2696312508889087	0.2901043602905667
2.66	0.2685275914085554	0.2885307653019972
