# Supplementary material for: Solution structures in alkali nitrates and nitrites at high concentrations
Source: RSC Adv. 2026 Mar 10;16(15):13347–57. doi: 10.1039/d5ra07630g (PMC12973280; doi:10.1039/d5ra07630g)
Supplement: RA-016-D5RA07630G-s001 [file RA-016-D5RA07630G-s001.zip › MNOx_SAXS/SAXS_SEN_wat_230_0rej_avg_sub.dat]

Qvector_A	Intensity	Uncertainty
0.00337528505	-0.6672682197125441	7.621999163939036
0.00347622402	2.223975208509684	15.4349912159708
0.00358018161	0.1249548462874852	12.50511260660581
0.00368724807	-0.5491715181570136	11.03393285482548
0.0037975164	-0.3994983883792163	9.210804606775675
0.00391108233	-8.406321166379216	8.41665193554387
0.00402804449	1.094506961176346	9.532726380019881
0.00414850444	0.2581728507318957	7.607749541677357
0.00427256678	-1.033964869045884	5.70295469627276
0.00440033924	-0.1951586988236542	4.692130251334385
0.00453193279	-0.6300053352681045	4.35647269380936
0.00466746167	-0.4479204377125439	3.986134433642926
0.0048070436	-0.4160418986014336	3.435478253730432
0.00495079976	-0.279581077934774	3.027754431356623
0.005098855	-0.3532110919347731	2.876358857914511
0.00525133787	-0.2050886179347735	2.519419316616371
0.0054083808	-0.2298839294903234	2.345461732299682
0.00557012014	-0.2295167248236538	2.118426703429928
0.00573669635	-0.1543269052681031	1.838982343012762
0.00590825408	-0.1733464650458831	1.720161265168029
0.00608494229	-0.1146759159347732	1.545583367525124
0.00626691442	-0.0819554297125431	1.46740750581754
0.00645432849	-0.06961213793477317	1.276040364794464
0.00664734723	-0.06865386415699315	1.153223744055667
0.00684613826	-0.04753673682365323	1.060237418322761
0.00705087419	-0.03652543973476929	0.9643084824015364
0.00726173282	-0.02085673651254638	0.9012508841064268
0.00747889725	-0.007021876556991269	0.8117703319203782
0.00770255604	-0.01909461957921321	0.7478618843190193
0.007932903430000001	0.006767793731897731	0.7103460481816696
0.00817013942	0.01170503466523076	0.6118484683593413
0.008414470029999999	0.01029224379856475	0.5907887586751962
0.00866610743	0.02077080093189765	0.5319481726591913
0.00892527012	0.0252816755985647	0.479627752793342
0.009192183160000001	0.02722122102078667	0.457356878704453
0.00946707831	0.0273974018207867	0.4184876673722201
0.00975019429	0.0334143675763427	0.3807585528889046
0.0100417769	0.03173115399856469	0.3608761038583474
0.0103420795	0.04435289730967573	0.3352019224661916
0.0106513626	0.04164710526523074	0.3128232405058507
0.010969895	0.0422801659096757	0.2867011451755764
0.0112979532	0.03973748522078666	0.2698887094260196
0.0116358221	0.04540481124300871	0.2516364403799555
0.011983795	0.04395969004300876	0.2421968858035871
0.0123421742	0.04696581186523074	0.2209226445512817
0.0127112709	0.04901894695411974	0.2082327062825075
0.0130914055	0.04393419464300874	0.1962674489467439
0.0134829081	0.04660030430967574	0.184960742953961
0.0138861187	0.04775274277634273	0.1755646555936425
0.0143013875	0.04612972868745373	0.1671475076970391
0.0147290751	0.0449112370874537	0.1597085525880309
0.0151695527	0.04659832844300875	0.1528761402253141
0.015623203	0.04526630559856472	0.1468079202702869
0.0160904199	0.04677737336523073	0.1398341538502598
0.016571609	0.04604807687634274	0.1347439336973881
0.0170671882	0.04687847878745374	0.1294675159516785
0.0175775879	0.04733215615411969	0.1246807120753949
0.0181032512	0.04621802356523072	0.1195016643899601
0.0186446347	0.04634459723189771	0.1162264325087888
0.0192022084	0.04789891764300873	0.1135072186509738
0.0197764565	0.0476100516430087	0.1098821823579438
0.0203678777	0.0464859327096757	0.1066595278586934
0.0209769856	0.04602675054300872	0.1036100882589458
0.021604309	0.04547023748745371	0.1009038066916003
0.0222503927	0.04558850189189773	0.09866509393591928
0.0229157978	0.04439180886745341	0.09533898538594213
0.023601102	0.04467515339189783	0.09378119585280953
0.0243069004	0.04412432620745341	0.09196109442497535
0.025033806	0.04456466138078672	0.09084993327589375
0.0257824499	0.04536455385412	0.0902597167412714
0.0265534822	0.04553498932078671	0.08898424139875905
0.0273475726	0.0450334150318978	0.08830256947971142
0.0281654104	0.04513279706523112	0.08720001544812711
0.0290077059	0.04496469619412002	0.08626530881266727
0.0298751906	0.04509065219856452	0.08575024763548993
0.0307686176	0.04500005845189781	0.08514692362813461
0.0316887629	0.04414919722523112	0.08425700591286034
0.0326364254	0.04425262907412	0.08384764837499853
0.0336124281	0.0444075690674534	0.08321311876252141
0.0346176184	0.04424660216300891	0.08265735931094891
0.0356528693	0.04373041654300892	0.08193339778863433
0.0367190796	0.04426082882300891	0.0819113507371024
0.0378171754	0.04409136821412003	0.08169666631866096
0.03894811	0.0439986041030089	0.08139581514122508
0.0401128656	0.04391737549634221	0.08078448177185781
0.0413124536	0.04379102598523111	0.08006955160245514
0.0425479156	0.04379019370967561	0.07989312017445695
0.0438203245	0.04359789601634231	0.07934933602410822
0.0451307852	0.0437895945696756	0.07921853184820081
0.0464804357	0.04357607817189782	0.07883276808065555
0.0478704478	0.04324446732300891	0.07864283268585269
0.0493020288	0.04360806712745341	0.0783271075386454
0.0507764216	0.04307309242078671	0.07797114329977801
0.0522949066	0.0431084610207867	0.07800132409891265
0.0538588024	0.0432109169518978	0.07792609339513734
0.0554694669	0.0431075805696756	0.07752155154463919
0.057128299	0.04328274078523123	0.07754151951699549
0.0588367389	0.0430942571385645	0.07739395129138549
0.0605962702	0.0429862408185645	0.077296575262381
0.0624084209	0.04291161244523112	0.07692872531301723
0.0642747645	0.0429631380852311	0.07707036531388331
0.0661969218	0.0430141897030089	0.07703676243763374
0.0681765617	0.04308198958745341	0.07690296688676398
0.0702154034	0.04293831936745342	0.07668880459271635
0.0723152173	0.04267848784967562	0.07645553473592721
0.0744778269	0.04275993102300891	0.07646143264678566
0.0767051099	0.04283541619634221	0.07628447016748337
0.07899900059999999	0.04273005010523111	0.07617157291332743
0.0813614907	0.04269226401856452	0.07617548373240178
0.0837946319	0.04266494518078672	0.07605325376009962
0.086300537	0.0427226544163423	0.07592371038215945
0.0888813819	0.0424438900496756	0.07578991620481881
0.09153940789999999	0.04277014342078671	0.07584993717414371
0.0942769229	0.04267592417412	0.07575845398208909
0.0970963042	0.04251793529856452	0.07562116549948487
0.1	0.04259780750078671	0.07560983613885626
0.102	0.04284880359189781	0.07566321571244254
0.104	0.04249870840745341	0.07555270216354186
0.106	0.04274004594523112	0.0755236429671956
0.108	0.04246905949189781	0.07555758366814914
0.11	0.04251830733412001	0.07542087697263325
0.112	0.04265899591634219	0.07547085704244823
0.114	0.04258740261856451	0.07547241920990085
0.116	0.04258893168745341	0.07540970460573987
0.118	0.04261097979412001	0.07533634410236643
0.12	0.04236145018300892	0.07518125441457238
0.122	0.04255159995412001	0.0752075106014265
0.124	0.04260214374523111	0.07517892110303045
0.126	0.04233324103856451	0.0749313017943988
0.128	0.04225869678078671	0.07491612690007401
0.13	0.04231595474300892	0.07479854808278415
0.132	0.04232340253412001	0.07488173924594327
0.134	0.04228768913189782	0.07475040307433639
0.136	0.04233871958300892	0.0748111050464856
0.138	0.04245730073189782	0.07472725022052758
0.14	0.04217853784078672	0.07455979420725256
0.142	0.04213804064078671	0.07454179728215958
0.144	0.04229216282745341	0.07455382768821847
0.146	0.04213456925856451	0.07456263736362949
0.148	0.04231330013412	0.07467843028900861
0.15	0.04228304887412	0.07461133894590757
0.152	0.04210779202523111	0.07446469281588153
0.154	0.0422466969207867	0.07440106426299001
0.156	0.04221371262078672	0.07444150683864806
0.158	0.0421852694430089	0.07432017202521443
0.16	0.04212095957412001	0.07423807681521009
0.162	0.04221081921634232	0.07419148789404138
0.164	0.04224856700523111	0.07428824455983095
0.166	0.0422158299718978	0.07420971827861816
0.168	0.04217388546300892	0.07413861539779162
0.17	0.04201387112078672	0.0740291267162491
0.172	0.04198123985634221	0.07392765956381736
0.174	0.04195542535634232	0.07387028894594717
0.176	0.04203562193856451	0.07395211803337262
0.178	0.04202614046300891	0.07398812873607244
0.18	0.04186733502745341	0.07370542673375596
0.182	0.0418281346718978	0.0736160295825794
0.184	0.04195058559412	0.07363070015576113
0.186	0.0418658584963422	0.07361359643763085
0.188	0.04181748084745341	0.07343298630594935
0.19	0.0418980668430089	0.07356841062426972
0.192	0.04192899279856452	0.07339579884466944
0.194	0.04191751039856451	0.07345037039060487
0.196	0.04184116519412002	0.07335764154792138
0.198	0.04184895848745341	0.07336005317786032
0.2	0.04182954907412002	0.07326814576042259
0.202	0.04201544234967561	0.07326292572720976
0.204	0.04186279903412001	0.07322638125424027
0.206	0.04180040541856452	0.07309841562621382
0.208	0.04189493441189782	0.07313626158791676
0.21	0.04183681593189782	0.07304813782339536
0.212	0.04162947763189781	0.07296325752594184
0.214	0.04167333306078671	0.07290060737513736
0.216	0.04164017660078673	0.07287704459077132
0.218	0.0417422704385645	0.07286803446399248
0.22	0.04171309350523111	0.0728299052718569
0.222	0.0416353383185645	0.07284086763834474
0.224	0.04165540507189781	0.07269373879582398
0.226	0.04172515524078672	0.07276394410135219
0.228	0.04173816783189781	0.07262754048117044
0.23	0.04171853443412001	0.07258005234609481
0.232	0.04159372819856452	0.07260168692776381
0.234	0.04165718652078671	0.07263263967508579
0.236	0.04163944596523112	0.07262794714967652
0.238	0.04158602206523112	0.07261226944522776
0.24	0.0416533434785645	0.07270072510590246
0.242	0.04161199913634231	0.07252195900241448
0.244	0.0416780333852311	0.07256375439266348
0.246	0.0416298371252311	0.07246001274028924
0.248	0.04180931279189781	0.07251533124840202
0.25	0.04177765777189781	0.07238861969336727
0.252	0.0416459261118978	0.07242608205723323
0.254	0.04164893769856452	0.07237010564742413
0.256	0.04177944802078672	0.07239120620785712
0.258	0.04176735098523111	0.07235260118426831
0.26	0.04160763754300891	0.07219443891552954
0.262	0.04169994626967561	0.07228036310543143
0.264	0.0416953745807867	0.07223629528667469
0.266	0.04159804840523111	0.0721601536742844
0.268	0.04175211645856452	0.0722144750414707
0.27	0.04164554088078672	0.0720982074186081
0.272	0.0416471677696756	0.0720850366448679
0.274	0.04166519638967561	0.07201842434525442
0.276	0.04161428981634231	0.07198440346587011
0.278	0.0417056420207867	0.07198762225212621
0.28	0.04160250970300891	0.07196972907834283
0.282	0.04166711470523111	0.07188874074370354
0.284	0.04160077258745343	0.07184655241271395
0.286	0.04157636007412002	0.07182585005037009
0.288	0.04150323468967561	0.071842999963609
0.29	0.04149432973634232	0.07170113653306161
0.292	0.04162188618523112	0.07175541808040659
0.294	0.04151595825412001	0.07169793118520837
0.296	0.04155602180078671	0.07162916964980462
0.298	0.04158846348078672	0.07164566223975399
0.3	0.04158022630745342	0.07153639832888821
0.302	0.04153419625634231	0.07151647793294845
0.304	0.04156677540300892	0.07152528910477399
0.306	0.04146951174967561	0.07148164801130556
0.308	0.04155690858300891	0.07148284958816134
0.31	0.04162853840300891	0.07145183023062003
0.312	0.04151987495856452	0.0713645107842318
0.314	0.04136887498967562	0.07130893139517246
0.316	0.04149561154078671	0.07130483346997661
0.318	0.04153830871189781	0.07125098515254055
0.32	0.04148655798745342	0.07122474806985192
0.322	0.04147722194300892	0.07123367469834925
0.324	0.0415299331896756	0.07127324593499412
0.326	0.04137691959412	0.07112761077154618
0.328	0.04151180391412002	0.07113196497617515
0.33	0.04145523530078671	0.07110304197258849
0.332	0.04154434929189781	0.07113830066571804
0.334	0.04157708808523112	0.07110136638034989
0.336	0.04137744447634231	0.07100554154509672
0.338	0.0415136790430089	0.07106641033745335
0.34	0.04150017102078671	0.07101371704864906
0.342	0.04147280040523112	0.07097824393871381
0.344	0.04151381325634231	0.07095589161436856
0.346	0.04139971220523112	0.07092599589724451
0.348	0.04141702127412001	0.07094594699458023
0.35	0.04155797603634231	0.07098660085636169
0.352	0.04147859901189782	0.07086958629948494
0.354	0.04151316359189781	0.07083424435164741
0.356	0.04154627410523112	0.07083855388610109
0.358	0.04156288105634231	0.07083012047435244
0.36	0.0415463616496756	0.07077097346946874
0.362	0.0416040937163423	0.07079834781484978
0.364	0.04164455754745341	0.07076664029652174
0.366	0.0417123696118978	0.07080325432792614
0.368	0.04170942107412001	0.0707431278647128
0.37	0.0415314818030089	0.07068111088364322
0.372	0.0416288576785645	0.07067969864007424
0.374	0.04154346372078672	0.07059972901716743
0.376	0.04157301258745342	0.07061395361636412
0.378	0.04144283529856452	0.07053005787752431
0.38	0.04139383522523121	0.07046720646716072
0.382	0.04156008529634231	0.07053691149598347
0.384	0.04151076194078671	0.07050155152800634
0.386	0.04152660705412001	0.07048855194131072
0.388	0.04149834844967562	0.07044760985889698
0.39	0.04152840979856451	0.07035843095431474
0.392	0.04144567127412001	0.0703753655214763
0.394	0.04145473457634231	0.0704022909123474
0.396	0.04153241118078671	0.07037469993810867
0.398	0.04159549575634232	0.07036691084543814
0.4	0.04154866403412	0.07035232787189481
0.402	0.04158569032745341	0.07035513739638788
0.404	0.0416044350518978	0.07033714826167378
0.406	0.04169067911412001	0.0703916863908307
0.408	0.0416103205496756	0.07033224616387156
0.41	0.04164579259189782	0.07032071382151676
0.412	0.04170307414967561	0.07030523780244621
0.414	0.04159833527412001	0.0703130143217814
0.416	0.04168543460300891	0.07028294438017092
0.418	0.04168464649189781	0.07036713825994208
0.42	0.04173731289189782	0.07029758772949098
0.422	0.04171150261856451	0.0703146256865109
0.424	0.04172529049856451	0.07031784017912625
0.426	0.04168043227412001	0.07027792028336485
0.428	0.0415638506452311	0.07018225293689132
0.43	0.04163905853634221	0.07022818776692986
0.432	0.04153925904078671	0.07019465801637474
0.434	0.0415449386696756	0.07017839075342305
0.436	0.0415855311052311	0.07019429194926741
0.438	0.04154634133856451	0.07014753071121572
0.44	0.04161776998300891	0.07013570600569881
0.442	0.0415551135696756	0.07020609837089353
0.444	0.04148797617634231	0.07016283305458342
0.446	0.04162014628967561	0.07013310762371872
0.448	0.04148443897634232	0.07011617898610481
0.45	0.04159564372967561	0.07016296666162081
0.452	0.04153820392300892	0.07018689904109895
0.454	0.04148134666523111	0.07015613863825519
0.456	0.04166350086078671	0.0702158067795747
0.458	0.04158177125412001	0.07017356912305728
0.46	0.04156561204967561	0.07011583071788587
0.462	0.04164704367189781	0.07012909439827526
0.464	0.04159233286078672	0.07017415848971043
0.466	0.04162093249634231	0.07016782288220191
0.468	0.04159463761189781	0.07016368877691256
0.47	0.04165700883412003	0.07018369866119931
0.472	0.04171524035189781	0.07016767766866165
0.474	0.04161583974523111	0.07018827008637697
0.476	0.04169644397412001	0.07020011399349035
0.478	0.04168060285412001	0.07021386591493925
0.48	0.0417055604963423	0.0702073707453192
0.482	0.0417747191718978	0.07025507260864934
0.484	0.04181056889634231	0.070277751764179
0.486	0.04186789775634232	0.07031663994888761
0.488	0.04185728969856451	0.07025520006277106
0.49	0.04188189556300891	0.07035911594057158
0.492	0.0419069937096756	0.07033544020848535
0.494	0.04195182288300891	0.07035443030738583
0.496	0.0418438409674534	0.07031295295144573
0.498	0.04184291474745341	0.07029887747173845
0.5	0.04179841510523122	0.07027054940497281
0.504	0.0419128668407867	0.07037009075942428
0.508	0.0418713015807867	0.07038512333179553
0.512	0.04200491209412	0.0704221578461024
0.516	0.04201347926967561	0.07047220290595424
0.52	0.04193781951412001	0.0704592377832545
0.524	0.04201208413856451	0.07045775644655475
0.528	0.0420761691563423	0.0705277034736216
0.532	0.04212781578745342	0.07055113911934811
0.536	0.04204727093634231	0.07053306788628678
0.54	0.04212282784967562	0.07057945482886804
0.544	0.04216706803634232	0.07064220292087545
0.548	0.0421756832874534	0.07064232610668376
0.552	0.04224871305634231	0.07071984243993398
0.556	0.04235618040078671	0.07078961960770531
0.5600000000000001	0.04231326414967562	0.07085753727961475
0.5639999999999999	0.04231762776300892	0.0708590204222827
0.5679999999999999	0.0423582891385645	0.07094035590777033
0.572	0.0424230229585645	0.07100872571088453
0.576	0.04248890965412	0.07102573935336504
0.58	0.04247765057189781	0.07107912302494725
0.584	0.04257570605856451	0.07115146438481208
0.588	0.0426149386163423	0.07120143249774022
0.592	0.04260302966967561	0.07125763899816756
0.596	0.0426684974963423	0.07131537824950862
0.6	0.04266781270523112	0.07135887121538756
0.604	0.04284294815634231	0.07149794091480823
0.608	0.04276596848300891	0.07152534017281578
0.612	0.04286936962745341	0.07159791126926296
0.616	0.04290665730078672	0.07168589352396097
0.62	0.04291905178078672	0.07165708148951005
0.624	0.04295199861412	0.07175440334745053
0.628	0.04302823729189781	0.07181836767342012
0.632	0.04300226841634232	0.07191212234783052
0.636	0.04314328956078671	0.07207305626888019
0.64	0.04317231868967561	0.07215873504967765
0.644	0.04326990327412	0.07226426069126864
0.648	0.04335438592523111	0.07246341664545326
0.652	0.0435461542652311	0.07260329268928767
0.656	0.04346947359856451	0.07264211902785346
0.66	0.04351090340078671	0.07277283953372078
0.664	0.04370858880078671	0.07294686616641943
0.668	0.0438245312963423	0.0731173625036395
0.672	0.04390225544300891	0.07318786966655486
0.676	0.04386915204300892	0.07328206046301258
0.68	0.04394689402078671	0.07335825675340149
0.6840000000000001	0.04400470641856451	0.0734907228206587
0.6879999999999999	0.04409265881189781	0.07359018922110412
0.6919999999999999	0.0442244737763423	0.07374449789815625
0.696	0.04430562735856451	0.07383873170954411
0.7	0.04432027368523109	0.07394852618853383
0.704	0.04450389757634231	0.07414668983709127
0.708	0.04446011563856452	0.07415981146195087
0.712	0.04458875213412	0.0743314551785078
0.716	0.04473657035856451	0.07448533236990589
0.72	0.04470406162078671	0.07458676955172364
0.724	0.04487217911412	0.07477970039203848
0.728	0.0449893619230089	0.07486880941102805
0.732	0.04503228429856451	0.07500328299386588
0.736	0.04508388799412	0.07505668003125697
0.74	0.04524182560745341	0.07513363569562316
0.744	0.04531720498300891	0.07528905917157812
0.748	0.04537578094745341	0.07537182607575713
0.752	0.04544780025634231	0.07558505557462543
0.756	0.04561698805412003	0.07568708772217426
0.76	0.0457212333718978	0.07587190925278708
0.764	0.0458066454674534	0.07601856038664077
0.768	0.04591664103412002	0.07616699901079346
0.772	0.04600880248967561	0.07629986756495657
0.776	0.0461507438074534	0.0764228147431289
0.78	0.04628722098523112	0.07660109910713357
0.784	0.04636176066967561	0.07669150980443974
0.788	0.04652081324078672	0.0769055700536215
0.792	0.0466837356185645	0.07706696393935306
0.796	0.04677932909856451	0.07725669356786671
0.8	0.04697984122078671	0.07743675643639682
0.804	0.04704219432523112	0.07755554513391086
0.8080000000000001	0.0471681020074534	0.07774401437124202
0.8120000000000001	0.04732602011189781	0.07787522803758576
0.8159999999999999	0.04732653352745341	0.07801643834887735
0.82	0.04763180901634231	0.07825312667436185
0.824	0.04777595636745342	0.07841544920388623
0.828	0.0478190860274534	0.07853262285459936
0.832	0.04793771350745341	0.07878357097925172
0.836	0.0481751460318978	0.07893521870037187
0.84	0.04834792657189781	0.07909542537355381
0.844	0.04854049375634231	0.07932153826525913
0.848	0.04871446624300891	0.0795129990318693
0.852	0.04891375292078672	0.07966773993828286
0.856	0.04903759527856452	0.07982993328011119
0.86	0.0492194059830089	0.07996151460534599
0.864	0.04923326748967562	0.08011172349797378
0.865	0.04919993962349564	0.07994942597780631
0.868	0.04943279369856451	0.08027167830365935
0.87	0.04954664654768948	0.08022108984435573
0.872	0.04959858407634231	0.08046930701013408
0.875	0.0496322780169681	0.08056995095451421
0.876	0.04961203242745342	0.08056374954448696
0.88	0.05002414861599942	0.08100225547636895
0.88	0.04978512734375624	0.08076324024688231
0.885	0.05022573186630794	0.08127477772479597
0.89	0.05038225145576044	0.08165651590338906
0.895	0.0506760419419613	0.0820526077003839
0.9	0.05089253419272126	0.08247949496926885
0.905	0.05115832218440522	0.08282845635620333
0.91	0.0513980622915973	0.08321866686212288
0.915	0.05168826906623664	0.0836622910466094
0.92	0.0520312629795758	0.08403431014531912
0.925	0.05230946324511167	0.08453021211800348
0.93	0.05258787977542832	0.08492131912670095
0.9350000000000001	0.0528546493073229	0.0853883519437713
0.9399999999999999	0.05313928947385045	0.08584077793566632
0.945	0.05353754323778477	0.08630802513046248
0.95	0.05389581867950004	0.08679416415415664
0.955	0.05411237795526795	0.08725011656833701
0.96	0.05457610499591845	0.08777469637403081
0.965	0.05480474769206838	0.08821466816094096
0.97	0.05515796992715419	0.08876184131425374
0.975	0.05550717567795004	0.08929246357501851
0.98	0.05584925800543088	0.08981272837640621
0.985	0.05610755052037918	0.09027046730449641
0.99	0.05659426894142953	0.0908972428131152
0.995	0.05693346743261669	0.09145192954715139
1	0.05730817203438209	0.09197637607313507
1.005	0.05768157291332183	0.09252329359633993
1.01	0.05810244807618046	0.09318028502787161
1.015	0.05846556224373276	0.09371754669000054
1.02	0.05877815963226431	0.09429692440105378
1.025	0.05921213591393973	0.09496963802664389
1.03	0.05969223597561635	0.09561754203719723
1.035	0.06004437970817703	0.09620723399531696
1.04	0.06041872424542177	0.09680326503291174
1.045	0.060855976324146	0.09749459607080813
1.05	0.06138338669798318	0.09821756734801573
1.055	0.06175104666387792	0.09881281692355454
1.06	0.06211883605882051	0.09948294950121044
1.065	0.06261680549831966	0.1001996268051816
1.07	0.06309593129022664	0.100958212126545
1.075	0.06358553227912861	0.1016818984456714
1.08	0.06398872979280526	0.1023874572807002
1.085	0.06445785526731175	0.1032111307507149
1.09	0.06503200124558391	0.1039982428605681
1.095	0.06551841388073763	0.1047491823252909
1.1	0.06593804505427255	0.1055320478762448
1.105	0.06633203717113974	0.1063069406953866
1.11	0.06690069654316044	0.1072234500800362
1.115	0.06745504478917078	0.1080073425127176
1.12	0.06802506632894141	0.1088020779732533
1.125	0.06856914736733696	0.1096981789049235
1.13	0.06902373718880112	0.1106201495747877
1.135	0.06957480848427078	0.1115357505872157
1.14	0.07016516121949677	0.112524539050531
1.145	0.07064144704832702	0.1134213445454146
1.15	0.07119763984910174	0.1143951460426594
1.155	0.07188373979007084	0.1154028792716951
1.16	0.07243037905581715	0.1163756270998319
1.165	0.07301858437266724	0.1173956152109695
1.17	0.07356343189620243	0.1184568179240536
1.175	0.07429193442808819	0.1195235029809941
1.18	0.07481869495977342	0.1205714691496796
1.185	0.07541374269119729	0.121606078604786
1.19	0.07609968522243182	0.1227864045699851
1.195	0.07675640156844298	0.1239115695668535
1.2	0.07747705213282698	0.125052406924586
1.205	0.07807741127982384	0.1262283367928445
1.21	0.07893668633727324	0.1274420408463639
1.215	0.07955860678980035	0.1286527287787603
1.22	0.08029500437368346	0.129895294175638
1.225	0.08095358718470796	0.1311405517016335
1.23	0.0817522130920873	0.1323893906838511
1.235	0.08257602847840728	0.1337619524429096
1.24	0.08335805053202197	0.1350322532641409
1.245	0.08410333876545287	0.1363573646991093
1.25	0.08486909175819096	0.1377265692429695
1.255	0.08573507634205645	0.1391321138292747
1.26	0.08662901669311129	0.1405425070686739
1.265	0.08743904578430448	0.1419419416797615
1.27	0.08834000376594846	0.1434627857034659
1.275	0.08931041873544754	0.1449503595457579
1.28	0.0901174781115999	0.1463935908011019
1.285	0.09104932277660149	0.1479375049242372
1.29	0.09196765598280024	0.1494542171316978
1.295	0.09291771039171193	0.1510369459893471
1.3	0.09381897242693679	0.15260187439624
1.305	0.09484076190517646	0.1541717963039656
1.31	0.09584605940246166	0.1558054235918896
1.315	0.09678451625251414	0.1574453361707157
1.32	0.09788400250296106	0.1591598119653495
1.325	0.09898301481670396	0.1608820306972577
1.33	0.1000987420804831	0.1626137459945455
1.335	0.1010605230301705	0.1642239318573298
1.34	0.1022852720741528	0.1660077117581467
1.345	0.1034879578237144	0.1677803963629672
1.35	0.1046722922126462	0.1695543128093283
1.355	0.1057371047536009	0.1712968688117231
1.36	0.106979751735703	0.1731363781060067
1.365	0.1082188187735452	0.1749943757116451
1.37	0.1093915396653449	0.1767898557739078
1.375	0.1107127408527873	0.1786229430431747
1.38	0.1120290103968277	0.1805460033500583
1.385	0.1133218818507255	0.1823816185925881
1.39	0.1147568401051966	0.1843449235834431
1.395	0.116314219281465	0.1865555456743045
1.4	0.1176756273711113	0.1883614396860376
1.405	0.1190819409956512	0.1901744411312455
1.41	0.1206135987323116	0.1921760360845202
1.415	0.1221154991558341	0.1941273737221283
1.42	0.1236586590354566	0.1960648141220605
1.425	0.1251800393705267	0.1980152525426322
1.43	0.1267514726094287	0.2000212254545159
1.435	0.1284359183203045	0.2019290936496293
1.44	0.1300729468807772	0.2040638502256868
1.445	0.1317258176338782	0.2061422192947762
1.45	0.1333871133053636	0.2080447489406562
1.455	0.1359671763251076	0.2113660758613941
1.46	0.1373677731935966	0.2130168710541793
1.465	0.1391280599959362	0.2150088096978
1.47	0.1408218350918774	0.2169491410716814
1.475	0.1425661921260523	0.2189718715376053
1.48	0.1444837104237228	0.2210512917658606
1.485	0.1463530137903216	0.2231156500845348
1.49	0.1483275208421051	0.22502778998388
1.495	0.1503200891323225	0.2272100735612886
1.5	0.1523145249988606	0.2293566157086844
1.505	0.1545374653809853	0.2316507731451351
1.51	0.1566773435211003	0.2338766744797015
1.515	0.1590883921082129	0.2362741285474934
1.52	0.1610570709258373	0.2382172784982504
1.525	0.163268640032202	0.2402807281001959
1.53	0.1654063273784804	0.2422446503940982
1.535	0.1675809555296405	0.2443502387560601
1.54	0.1697607449382063	0.2463875857938188
1.545	0.1719577657315533	0.2482509301238428
1.55	0.1744273396089928	0.2506108365692902
1.555	0.1768111264178887	0.2527590573035148
1.56	0.1792866535280417	0.2549119892600921
1.565	0.1816719447602028	0.2570501553319702
1.57	0.1842092604218876	0.25925971698751
1.575	0.1866972223286067	0.2614738085200825
1.58	0.1893362669338622	0.2637308573459742
1.585	0.1919403200896534	0.2659547300677361
1.59	0.1944922946323832	0.2681886062879474
1.595	0.1972617955020203	0.2704669790997224
1.6	0.1999477859333777	0.2727742082510594
1.605	0.2028009786112529	0.2751907955299122
1.61	0.2055436742118429	0.2775449851012622
1.615	0.2083707986467069	0.2799429556330227
1.62	0.2111820088604719	0.2822328491831729
1.625	0.2140614324448364	0.284638690430138
1.63	0.2167958221412171	0.287058060337026
1.635	0.219897685257828	0.2895271495320189
1.64	0.2227905549152392	0.2920164115032789
1.645	0.2256305316807218	0.2943674175874808
1.65	0.2286887614760839	0.2968805756800565
1.655	0.2317495463285384	0.2995209085602367
1.66	0.2349886946311818	0.3021692179020808
1.665	0.2380166745327409	0.304714269432378
1.67	0.2411618526064171	0.3073307045299049
1.675	0.244214445700916	0.3099358313078633
1.68	0.2474904215801469	0.3127047452444345
1.685	0.2505717126776322	0.3152296282825524
1.69	0.2539187198731351	0.318059920790183
1.695	0.2569451298823208	0.3206772747105439
1.7	0.2602264410286197	0.3234684015188097
1.705	0.2634989067176171	0.3261081867435381
1.71	0.2668172891240699	0.3290210135987057
1.715	0.2703540274119551	0.3320769382500802
1.72	0.2735430467826849	0.3347253395065254
1.725	0.2766574789029442	0.3372413420753988
1.73	0.2801770009387452	0.3402538493523382
1.735	0.2831952924290941	0.3427848379747201
1.74	0.2869485362067164	0.3461680369899329
1.745	0.2902549117745694	0.3490946569928727
1.75	0.2934873947412446	0.3517861371497968
1.755	0.2966399799586607	0.3543954782986587
1.76	0.2997614349028729	0.35702281779411
1.765	0.3029338393632371	0.3598263767565726
1.77	0.3060846155380093	0.3624901230026364
1.775	0.3092964831479197	0.3651991573898469
1.78	0.3123367073265155	0.3677893595973193
1.785	0.3155572198627412	0.3705707725294113
1.79	0.3185602297282917	0.3731117130765426
1.795	0.3215264757603976	0.3756647645149879
1.8	0.3245255654239839	0.3781417269317895
1.805	0.3275299814090127	0.3808119606929245
1.81	0.3306098368816167	0.3834787473196422
1.815	0.3335737986834675	0.3859289529988156
1.82	0.3363260891697331	0.3883628438187778
1.825	0.339170677218115	0.3908054767166845
1.83	0.3420130515828989	0.3932146541498839
1.835	0.3447631758397044	0.3955784999880479
1.84	0.3473269244493969	0.3977799688861419
1.845	0.3501030341390369	0.4002317422867108
1.85	0.3525498462561371	0.4022607950789409
1.855	0.3549317010741944	0.4042332481864521
1.86	0.3575056804136125	0.4064297097810929
1.865	0.3600430230915276	0.4085603581251845
1.87	0.3624259351203878	0.4106174917569181
1.875	0.3646608500524646	0.4125491131604613
1.88	0.3668291124796232	0.4143333421966111
1.885	0.3690850190485257	0.4162333160105633
1.89	0.3709348861407959	0.4177558736534087
1.895	0.3730041743598739	0.4194782721430516
1.9	0.374741324472914	0.4209489010299861
1.905	0.3765809956206151	0.4224732237317728
1.91	0.3783824320814066	0.4239669985496478
1.915	0.3800237395752114	0.4252474028808956
1.92	0.3814158754173549	0.4263225138099988
1.925	0.3829078949466051	0.427573471453058
1.93	0.3841083198617057	0.4285193167472804
1.935	0.3856271063979798	0.4296673923351413
1.94	0.3869055451103569	0.4307177305876647
1.945	0.387815653533943	0.4313198733940669
1.95	0.3886883587877161	0.4319221322537978
1.955	0.3898497228459687	0.4327806569242528
1.96	0.3907105772788169	0.4333414656532202
1.965	0.3913351813203743	0.4337245494628186
1.97	0.3921817025152434	0.4343133431789043
1.975	0.3926385833553169	0.4344738750647056
1.98	0.3931963649336319	0.4347801394425637
1.985	0.3936434020106119	0.4350304476631337
1.99	0.3939178966248327	0.4350133994421775
1.995	0.3942030921510026	0.435066132502302
2	0.3944703564844204	0.4350844397596545
2.005	0.3957059214868018	0.4361768800914637
2.01	0.3947082059643228	0.4347864731611613
2.015	0.3946200596741661	0.4344652182324568
2.02	0.3943681770606096	0.4339177458204052
2.025	0.3944482480537082	0.4337809427089971
2.03	0.3942866004078628	0.4333804264460953
2.035	0.3942976777072567	0.4331476477196466
2.04	0.393889795158061	0.4324496225043307
2.045	0.3938248673717976	0.4321642837825508
2.05	0.3931872769187545	0.4314143962683643
2.055	0.3927120574337182	0.4306380268324534
2.06	0.3925641292210212	0.4303978103866966
2.065	0.3895252699545824	0.4270816138936849
2.07	0.3876573264469265	0.4248891371181637
2.075	0.3863064205145676	0.4233792630371311
2.08	0.3847126095415998	0.4215143143794891
2.085	0.3833031963406544	0.4199208113123323
2.09	0.3817414811115992	0.4181131011300118
2.095	0.380345620462116	0.4165827175799358
2.1	0.3791840721958919	0.4151921874166495
2.105	0.3773587393011703	0.4131594697103105
2.11	0.3762037192329485	0.41179911608911
2.115	0.3743913477036987	0.4097934634458222
2.12	0.3728017273529882	0.4079365707686683
2.125	0.3714831489165995	0.4064124718384016
2.13	0.3702904687829179	0.4049774019069783
2.135	0.3689343755391579	0.4034736561952961
2.14	0.3677311180330848	0.4020572957475868
2.145	0.3663035484018231	0.4005007894825438
2.15	0.3647780500931537	0.3987773745148202
2.155	0.3634807109192642	0.3972740803199477
2.16	0.3620035980789605	0.3955923002073529
2.165	0.360723979291768	0.3941583935653844
2.17	0.3592218397169206	0.3924782520660272
2.175	0.3578523541328019	0.3909206707989786
2.18	0.356320993526951	0.3892601695706747
2.185	0.3548139174875965	0.3876678595120072
2.19	0.3533041930721563	0.3859473397371584
2.195	0.3518272854803423	0.384267249466933
2.2	0.3502624852447807	0.382544907779045
2.205	0.3488063982587554	0.3809580174234837
2.21	0.3473568280813665	0.3793815637890511
2.215	0.3457829111891536	0.3776336681197027
2.22	0.34423273749689	0.3759064143543991
2.225	0.3427904097107493	0.3743326132076611
2.23	0.3412792800131429	0.3726466224800374
2.235	0.3397384145667663	0.3710328214761738
2.24	0.3383319263576034	0.3694234443120489
2.245	0.3368126171806128	0.3677816108601308
2.25	0.3353957389648136	0.3662409493831824
2.255	0.3338355911581148	0.3645299470433549
2.26	0.3324365125337185	0.3629637779976501
2.265	0.331152205444471	0.3615677335838555
2.27	0.3297708171067809	0.3600460252477244
2.275	0.3281624794687407	0.3583382299520038
2.28	0.326748635604584	0.3567321193307298
2.285	0.3252887570171024	0.3551718384316829
2.29	0.3239623963899215	0.3537210609670727
2.295	0.3224572137021168	0.3520755772231405
2.3	0.3210699515998634	0.3506152901045861
2.305	0.319860851147391	0.3492366066281863
2.31	0.3185708861597752	0.3477886138445707
2.315	0.3173387402218261	0.3465267378599848
2.32	0.3159670817387222	0.3449586475547481
2.325	0.3145259003211732	0.3434349561645708
2.33	0.3129618038325376	0.3416557294389591
2.335	0.3114951195813075	0.340052907344476
2.34	0.3102244388151733	0.3387033809712242
2.345	0.3093111365226182	0.3377108563010555
2.35	0.3081536428977613	0.3363882945223973
2.355	0.3068821753794897	0.3350325438036094
2.36	0.3059362044956269	0.333980781204356
2.365	0.3047711157857724	0.3326751378968055
2.37	0.3034385394589969	0.3312500322725312
2.375	0.3021215547524191	0.329838179863885
2.38	0.3012217126323072	0.3288005587968023
2.385	0.3000571558364834	0.3275426693883493
2.39	0.2989450919797657	0.3263210044429161
2.395	0.2979298444210569	0.3251292248349996
2.4	0.296993797713849	0.324152087878839
2.405	0.2958565067460976	0.3228593620886828
2.41	0.294719769561778	0.321587568280634
2.415	0.2937410185618161	0.3204953309855066
2.42	0.2925977852874031	0.3192806485082556
2.425	0.2917209009346715	0.3183308890303374
2.43	0.2907818951884072	0.3172451922923384
2.435	0.2895958325322298	0.3159110887701005
2.44	0.2886506452068436	0.3148307945525776
2.445	0.2878056131444888	0.3138977005749271
2.45	0.2868830310691998	0.3128013753441883
2.455	0.2858934186988936	0.3117747031809644
2.46	0.2851637329353816	0.3109119914672853
2.465	0.2841585594787849	0.3097743256490297
2.47	0.283396705916279	0.3089500948958362
2.475	0.2824116164803526	0.3078171769819684
2.48	0.2817264644434579	0.3070464894025445
2.485	0.280920783839303	0.3061135719685667
2.49	0.2801429805315346	0.3052667588082826
2.495	0.2794320461149269	0.3044341301563755
2.5	0.2785681954393308	0.3034404127528358
2.505	0.2779127845403389	0.3026778287919771
2.51	0.2771521458855719	0.3018331031029765
2.515	0.2767376867332783	0.3013020862769983
2.52	0.2760402431289283	0.3004868521984019
2.525	0.2753131544709663	0.2996938580745329
2.53	0.2748450176134832	0.2990483451269609
2.535	0.2741170064968604	0.2982559093610139
2.54	0.2736247906431766	0.2976310882106676
2.545	0.2730408230782668	0.2969221522459245
2.55	0.2725497026177176	0.2963746935856352
2.555	0.271910278154943	0.2955678907078681
2.56	0.2713858415725088	0.2949249047714202
2.565	0.2709953375221272	0.2944661010943485
2.57	0.2705020215046151	0.2938685681143641
2.575	0.2700859263778013	0.2932884928166363
2.58	0.2695164098251751	0.2925898106654378
2.585	0.2692290291468359	0.2922343017723639
2.59	0.2688185964683752	0.291697056041558
2.595	0.2683812523293372	0.2911456215741296
2.6	0.2683878772648018	0.291029116985
2.605	0.2684475201502614	0.2909893339656508
2.61	0.268041253688175	0.2903787533015803
2.615	0.2677272356641899	0.2899618999825154
2.62	0.2672255160607498	0.2893164363725145
2.625	0.2667547792438888	0.2886144318772625
2.63	0.2656238986686246	0.2873168276624074
2.635	0.2659545930469044	0.2873973514437887
2.64	0.265027048991802	0.2863406403939345
2.645	0.2638178223206817	0.2847975663482606
2.65	0.2631127762943396	0.2838223456018202
2.655	0.2614968686531811	0.2819699888282254
2.66	0.2604371761529038	0.2804403628562836
