# Supplementary material for: Solution structures in alkali nitrates and nitrites at high concentrations
Source: RSC Adv. 2026 Mar 10;16(15):13347–57. doi: 10.1039/d5ra07630g (PMC12973280; doi:10.1039/d5ra07630g)
Supplement: RA-016-D5RA07630G-s001 [file RA-016-D5RA07630G-s001.zip › MNOx_SAXS/SAXS_SEN_wat_239_2rej_avg_sub.dat]

Qvector_A	Intensity	Uncertainty
0.00337528505	-0.5471753365062177	7.738561055054676
0.00347622402	2.15867862395887	15.37065168018674
0.00358018161	0.05736088674957074	12.43875233431012
0.00368724807	-0.5327419597620278	11.05005290649221
0.0037975164	-0.3926870372038902	9.217437342024107
0.00391108233	-8.36065860348296	8.457080596543488
0.00402804449	1.063118467912391	9.501554200205376
0.00414850444	0.2310546965170426	7.580777328676248
0.00427256678	-1.049137816971328	5.68876348579015
0.00440033924	-0.1878875818550574	4.699304003640576
0.00453193279	-0.6235223299945885	4.362871688788563
0.00466746167	-0.459280669296918	3.974840466575831
0.0048070436	-0.4094659397620273	3.441951684628278
0.00495079976	-0.2937194427852883	3.013785020847319
0.005098855	-0.3475930920876071	2.881917969171641
0.00525133787	-0.1997773402271474	2.524704533871212
0.0054083808	-0.2375104544131976	2.337901096836548
0.00557012014	-0.2210613285992378	2.126712052933183
0.00573669635	-0.1548541206922573	1.838457379151234
0.00590825408	-0.1656586399945874	1.727797053930513
0.00608494229	-0.1166180488317974	1.543657344145726
0.00626691442	-0.08480830092481728	1.464572527702085
0.00645432849	-0.06767691627365724	1.277969529122932
0.00664734723	-0.06385888534342743	1.157988494604321
0.00684613826	-0.04318318092481754	1.064568996222372
0.00705087419	-0.03559410938993635	0.9652363952287392
0.00726173282	-0.01941040864575039	0.9026907778099726
0.00747889725	-0.003126573227146379	0.8156549542616376
0.00770255604	-0.02218338148296028	0.7447842541454419
0.007932903430000001	0.00711699816820266	0.7106937918209772
0.00817013942	0.009649037400760618	0.6097967139844198
0.008414470029999999	0.01086165821471463	0.5913561425698393
0.00866610743	0.02338405900541263	0.5345566457243091
0.00892527012	0.02693573809843564	0.4812773133603213
0.009192183160000001	0.02688483951703963	0.4570211441798785
0.00946707831	0.0288604421682026	0.4199478372584124
0.00975019429	0.03666736716820262	0.3840065369448536
0.0100417769	0.03511852774959862	0.364257138132491
0.0103420795	0.04544403079610965	0.3362916212555628
0.0106513626	0.04091642905192366	0.3120935951454678
0.010969895	0.04474964440076062	0.2891680810442041
0.0112979532	0.04041340356355158	0.2705637334867369
0.0116358221	0.04805853870308663	0.2542874778440928
0.011983795	0.04590529395890064	0.24414058258053
0.0123421742	0.04802622837750561	0.2219822678065454
0.0127112709	0.05036145363331862	0.2095742993554394
0.0130914055	0.04693921240076063	0.1992701233977122
0.0134829081	0.04784637793564461	0.1862061053944046
0.0138861187	0.0506262938426216	0.1784368120427495
0.0143013875	0.0477910142612256	0.1688080172680468
0.0147290751	0.04678419516820259	0.1615806726937703
0.0151695527	0.04882113135424961	0.1550982360060384
0.015623203	0.0483976880054126	0.1499383114674313
0.0160904199	0.0491912044309936	0.1422473306401988
0.016571609	0.04751262550076063	0.1362081230887328
0.0170671882	0.04897068647285363	0.1315592607301387
0.0175775879	0.04906440379610957	0.1264126455741441
0.0181032512	0.04919740624029563	0.1224805197270356
0.0186446347	0.04890798533797062	0.1187894442639797
0.0192022084	0.04955856043331963	0.1151666386814815
0.0197764565	0.0499927671449466	0.112264610512126
0.0203678777	0.04829094828448161	0.1084643461946353
0.0209769856	0.04848412038913263	0.1060672073746198
0.021604309	0.04788945115890062	0.1033227982227783
0.0222503927	0.04762132160308663	0.1006977436194903
0.0229157978	0.04667146859145862	0.09761847389314712
0.023601102	0.04734621289145863	0.09645206723559763
0.0243069004	0.04654003892169122	0.09437663171706209
0.025033806	0.04731004683797032	0.09359513588445142
0.0257824499	0.04750441671471452	0.09239945303347533
0.0265534822	0.0477564365751796	0.09120556110006132
0.0273475726	0.04712008561471451	0.09038912150287839
0.0281654104	0.04801270644029592	0.09007978252087978
0.0290077059	0.04723963318215633	0.0885401302460571
0.0298751906	0.04757024821006332	0.08822973637780368
0.0307686176	0.04680019213564472	0.08694697762655119
0.0316887629	0.04646918052634242	0.08657689516698225
0.0326364254	0.04652244667052841	0.08611737720678611
0.0336124281	0.0469282704705284	0.08573372322752823
0.0346176184	0.04645501634029593	0.0848656920041951
0.0356528693	0.04672259299843542	0.08492547294949181
0.0367190796	0.04669155502401683	0.08434199247964277
0.0378171754	0.04655158693797033	0.08415680472415821
0.03894811	0.0465364783030866	0.08393361281869099
0.0401128656	0.04625943782634243	0.08312647865137136
0.0413124536	0.04612918270773771	0.0824076468471775
0.0425479156	0.04638831363564471	0.08249117631482912
0.0438203245	0.04634758451471451	0.08209896344388951
0.0451307852	0.04602825782634241	0.08145714932889302
0.0464804357	0.04587568122866793	0.08113232734451266
0.0478704478	0.04564439639145862	0.08104271660870639
0.0493020288	0.04607858367285401	0.08079758288325413
0.0507764216	0.04568760120773772	0.08058560821520189
0.0522949066	0.04545727864494701	0.08035010564084191
0.0538588024	0.0454914465984354	0.08020658663885295
0.0554694669	0.04575312583331911	0.08016705366603963
0.057128299	0.04568635587285402	0.07994509949430706
0.0588367389	0.04552461477517962	0.07982427656040866
0.0605962702	0.04542529785192381	0.07973560232758745
0.0624084209	0.04543427798913313	0.07945136168347812
0.0642747645	0.04534961198913311	0.07945681339446106
0.0661969218	0.0452585520891331	0.07928110198738973
0.0681765617	0.04543392444262142	0.07925487919296195
0.0702154034	0.04539770848913312	0.07914816999386515
0.0723152173	0.04532789628215633	0.07910491855033035
0.0744778269	0.04504383745192381	0.07874531926402821
0.0767051099	0.04535223019145863	0.07880126461221632
0.07899900059999999	0.04526540991006332	0.07870691438083799
0.0813614907	0.04499545669843542	0.07847866057421257
0.0837946319	0.04507222217983072	0.07846051531630556
0.086300537	0.04516081512169121	0.07836185656294245
0.0888813819	0.04488985744029591	0.07823586978908965
0.09153940789999999	0.04511934488215631	0.07819912627943609
0.0942769229	0.04498633682401681	0.07806885516830099
0.0970963042	0.04491283633331913	0.07801605523291148
0.1	0.04500187041471451	0.07801388627382574
0.102	0.04509384984494701	0.07790824775402271
0.104	0.04485240989145863	0.07790638884352347
0.106	0.04495243950308662	0.07773602211637973
0.108	0.04488211766355172	0.07797062601822133
0.11	0.04491295309843543	0.0778155073352287
0.112	0.04504717759843541	0.07785902252678319
0.114	0.04504691637983072	0.0779319157287581
0.116	0.04509682023797032	0.07791757545152367
0.118	0.04506233294262142	0.07778767998600065
0.12	0.04485880236122611	0.07767858833550402
0.122	0.04491191664727262	0.07756781068038722
0.124	0.04485431344959822	0.07743107631937397
0.126	0.04476051450773772	0.07735856044093174
0.128	0.04461722576122612	0.07727464171342492
0.13	0.04474333546122612	0.07722591497743966
0.132	0.04461679245424932	0.07717511648114721
0.134	0.04470633815890052	0.07716903900052811
0.136	0.04461557743797032	0.07708795099514941
0.138	0.04492090289610983	0.07719083975445154
0.14	0.04457137414029592	0.0769526177417809
0.142	0.04469168540541212	0.07709542743975421
0.144	0.04467234945424933	0.07693399986971414
0.146	0.04456711408215632	0.07699516777569855
0.148	0.04463382960773771	0.07699894697528274
0.15	0.0445414858426214	0.07686976438797803
0.152	0.04443362320308661	0.07679051258301547
0.154	0.04462381063331911	0.076778166848451
0.156	0.04446175273331913	0.07668953641098128
0.158	0.04454362866355171	0.07667852052614306
0.16	0.04445187642634241	0.07656898312866564
0.162	0.04457837039843542	0.07655902872174851
0.164	0.04453594346587721	0.07657561096880772
0.166	0.04457822901704001	0.07657210730129586
0.168	0.04449736001936562	0.0764620801790228
0.17	0.04436465682866792	0.07637990260777243
0.172	0.04442364915657492	0.07637005887127175
0.174	0.04444721843331913	0.07636207194508828
0.176	0.04432336132401682	0.07623984804325117
0.178	0.04422488130308652	0.07618685977179539
0.18	0.04418061271006333	0.07601869448826266
0.182	0.04432184114494701	0.07610972558534304
0.184	0.04433656590076102	0.07601667119328027
0.186	0.04416249393797031	0.07591022301491655
0.188	0.04433438663331912	0.07594988267010555
0.19	0.04419695886820282	0.07586729399441049
0.192	0.04432983258913312	0.07579662977593157
0.194	0.04431835846122611	0.07585120965582413
0.196	0.04433540028680753	0.07585186761081837
0.198	0.04423749012866792	0.07574857635136062
0.2	0.04424060185890052	0.07567918999631366
0.202	0.04436775552401681	0.0756152309430152
0.204	0.04421787752634241	0.07558145165216111
0.206	0.04418634117052843	0.07548434342685427
0.208	0.04423817416355173	0.07547949354343315
0.21	0.04415759834262142	0.07536891271951861
0.212	0.04405709474959822	0.07539086672736169
0.214	0.04411323951936561	0.0753405058357615
0.216	0.04398883317285403	0.07522569335622271
0.218	0.04410278754262141	0.07522854376512494
0.22	0.04403973383564472	0.07515653821225779
0.222	0.04390929705192381	0.07511481916156494
0.224	0.04412072534494703	0.07515905154181214
0.226	0.04395636441936563	0.07499514647845046
0.228	0.04409992963331912	0.07498929530654848
0.23	0.04400730885192381	0.0748688199478474
0.232	0.04389024491936562	0.07489819686986866
0.234	0.04385282290541211	0.0748282690878449
0.236	0.04397374318215632	0.07496223677056985
0.238	0.04385972236122612	0.07488596215584144
0.24	0.04383123846122612	0.07487861267528417
0.242	0.04402302433564473	0.07493297600603402
0.244	0.04388187653099351	0.07476758997026506
0.246	0.04388172834262142	0.07471189680928716
0.248	0.04403374324727261	0.07473975481359953
0.25	0.04409779169843542	0.07470874637549078
0.252	0.04393017867052841	0.07471032738812557
0.254	0.04399691795192383	0.07471807888686433
0.256	0.04408615296355173	0.07469790439592221
0.258	0.04399051566820282	0.07457575954886439
0.26	0.04398669543564471	0.07457349010160519
0.262	0.04392213670773772	0.07450254737568594
0.264	0.04400451673797032	0.07454543111986216
0.266	0.04387617005890052	0.07443826911166251
0.268	0.04398550825890053	0.07444786092793543
0.27	0.04390069026820281	0.07435335080102025
0.272	0.0439031632193656	0.07434102625511188
0.274	0.0439557103635517	0.07430893252092435
0.276	0.04392846922634241	0.07429857717597917
0.278	0.04396422333099351	0.07424619801426255
0.28	0.04384698397983072	0.07421419785316101
0.282	0.04401482102169123	0.07423644134277894
0.284	0.04391281491238892	0.07415858907044143
0.286	0.04381846042401683	0.07406794471460415
0.288	0.04376203871936561	0.07410179818566287
0.29	0.04377568484727262	0.0739824861074129
0.292	0.04383095558680752	0.07396448214944058
0.294	0.04379761511471453	0.07397958263983358
0.296	0.04385603148680753	0.07392917393809871
0.298	0.04373885062169122	0.07379604439752503
0.3	0.04386884986820283	0.07382501627940459
0.302	0.04376299246355172	0.07374526872340854
0.304	0.04377448521936562	0.07373299373363379
0.306	0.04366315304959822	0.07367528426411135
0.308	0.04379740830076102	0.07372334428066356
0.31	0.04378635885890052	0.07360964586788464
0.312	0.04383594549145862	0.07368057619730178
0.314	0.04364990496122612	0.07358995629087739
0.316	0.04372898210541212	0.07353819918814772
0.318	0.04381402308215632	0.0735266946235669
0.32	0.04374486341238892	0.07348304857969114
0.322	0.04374087177052843	0.07349731951777311
0.324	0.04366533487285401	0.07340864295530268
0.326	0.04362271917517961	0.07337340554939947
0.328	0.04375888221471452	0.07337903857272364
0.33	0.04373161394029591	0.07337941588366277
0.332	0.04378104335657492	0.07337499015720957
0.334	0.04381925213331912	0.07334352590259191
0.336	0.04362903875192382	0.07325713123743853
0.338	0.04366504416820281	0.07321777118903777
0.34	0.04370060093797032	0.07321414259353673
0.342	0.04365314803797032	0.07315858734289442
0.344	0.04367375984727261	0.07311583402199391
0.346	0.04359325733331912	0.07311953678215058
0.348	0.04362065058680752	0.07314957205752232
0.35	0.04368453613564473	0.07311315694268467
0.352	0.04367561658913312	0.07306659972310194
0.354	0.04369411446355173	0.07301519111889555
0.356	0.04375383821936562	0.07304611355069505
0.358	0.04378734875424931	0.07305458343530724
0.36	0.04369799322634241	0.07292260049429825
0.362	0.04375556624727261	0.07294981575826479
0.364	0.04387922255890053	0.07300130052957202
0.366	0.04379373191936562	0.07288461213578785
0.368	0.04380897398448191	0.07284267644755424
0.37	0.04367417407517961	0.07282379883856246
0.372	0.04380155347285401	0.0728523902617456
0.374	0.04371645012866802	0.07277271128507987
0.376	0.04376322142634242	0.0728041583585048
0.378	0.04360533227052842	0.0726925507701016
0.38	0.04356787999610981	0.07264124720092316
0.382	0.04367877154029592	0.07265559388053128
0.384	0.04367412657983072	0.07266491227774545
0.386	0.04367450842169121	0.07263644949909168
0.388	0.04366563394494703	0.07261489153207425
0.39	0.04369336987517962	0.0725233872455379
0.392	0.04357358108215632	0.07250327148485002
0.394	0.04362106695192382	0.07256861938069391
0.396	0.04363176641936561	0.07247405148318327
0.398	0.04376139791006332	0.0725328093131436
0.4	0.04368831985424931	0.07249198002357529
0.402	0.04378972974029592	0.07255917310585031
0.404	0.04375844079843541	0.07249115037834876
0.406	0.04380112379843543	0.07250212756967697
0.408	0.04371433976820281	0.0724362618833358
0.41	0.04373486307750522	0.07240978085428651
0.412	0.04382508211471452	0.0724272422779544
0.414	0.04374322540541212	0.07245790092459775
0.416	0.04385978174029592	0.0724572879906228
0.418	0.04374117026355172	0.07242365868890357
0.42	0.04385275236355173	0.07241302384487282
0.422	0.04380581196587722	0.07240893153936226
0.424	0.04387047277052841	0.0724630188177957
0.426	0.04376965813099352	0.07236714259331417
0.428	0.04369597622866792	0.07231437486306834
0.43	0.04376673645890053	0.07235586194376649
0.432	0.04370404436587721	0.07235943945745801
0.434	0.04364365294727262	0.07227710116811083
0.436	0.0437006135868075	0.07230937054948118
0.438	0.04364036044727261	0.07224154591480442
0.44	0.04376795999145862	0.07228589203499365
0.442	0.04360283601936561	0.07225381698463695
0.444	0.04360742415657491	0.07228227708433788
0.446	0.04370198774959821	0.07221494523262606
0.448	0.04360144337285402	0.07223317936567888
0.45	0.04370012454029591	0.07226744346284138
0.452	0.04362740585424932	0.0722760969524574
0.454	0.04356696020773772	0.07224174817006433
0.456	0.04369219050076102	0.07224449251156485
0.458	0.04366908878913311	0.07226088265683138
0.46	0.04370547972401682	0.07225569429294169
0.462	0.04378504919145862	0.07226709581512633
0.464	0.04365114395424932	0.07223296557348878
0.466	0.04369784657983072	0.07224473292552089
0.468	0.04365278248448191	0.07222182958246828
0.47	0.04373128122866803	0.07225796698869531
0.472	0.04382024404727262	0.07227267721456902
0.474	0.04361720752401681	0.07218963388704847
0.476	0.04377147116355172	0.07227513705241574
0.478	0.04376179840773772	0.07229505715587393
0.48	0.04378025210076102	0.07228205774585039
0.482	0.04384502677517961	0.07232537543194914
0.484	0.04378472426122612	0.07225190241804987
0.486	0.04387839795890052	0.07232713523291735
0.488	0.04396397071006331	0.07236187579855562
0.49	0.04380725940308661	0.07228447508666452
0.492	0.04390990633331911	0.07233834825116223
0.494	0.04395557720308652	0.07235818012265782
0.496	0.04389614811238891	0.07236525552088495
0.498	0.04388531241936562	0.07234127061865578
0.5	0.04387679754959823	0.07234892882006275
0.504	0.04395774275424931	0.07241496447400766
0.508	0.04388507249378421	0.07239889207798025
0.512	0.04406545341471451	0.07248269695209505
0.516	0.04400660248913312	0.07246532396668431
0.52	0.04395784007285401	0.07247925615920781
0.524	0.04402828735657491	0.0724739575041429
0.528	0.04408459908215631	0.07253613125723674
0.532	0.04414978137983072	0.07257310256413915
0.536	0.04410551166122612	0.07259130639957348
0.54	0.04416430137517963	0.07262092616929736
0.544	0.04420184139378422	0.07267697395635718
0.548	0.04422374344029591	0.07269038391340504
0.552	0.04430419245192382	0.07277531952984061
0.556	0.04428232368680752	0.07271576077842233
0.5600000000000001	0.04427517509145873	0.07281944610698038
0.5639999999999999	0.04433448649610981	0.07287587702966628
0.5679999999999999	0.04431897784959821	0.07290104252314998
0.572	0.04436380109843541	0.0729495017835306
0.576	0.04448237061238891	0.07301919821087992
0.58	0.04448937343331912	0.07309084374494804
0.584	0.04453504192634242	0.07311079817894126
0.588	0.04458806522401682	0.07317455700941369
0.592	0.04460895484959821	0.07326356204580936
0.596	0.04461013938680751	0.07325701807783769
0.6	0.04470708139378422	0.07339813765734898
0.604	0.04479206186122611	0.07344705217003956
0.608	0.04472595249843542	0.07348532149333045
0.612	0.04478604930773772	0.07351458831908518
0.616	0.04482952976587733	0.07360876359428402
0.62	0.04491016621238892	0.07364819354851206
0.624	0.04490493711238892	0.07370733954367112
0.628	0.04495270728215632	0.07374283540807065
0.632	0.04499545061006331	0.07390530220919625
0.636	0.04511222724494701	0.07404199165659008
0.64	0.04512983636820282	0.07411625047504319
0.644	0.04520084491704002	0.07419520016454487
0.648	0.04529978467983072	0.0744088132569623
0.652	0.04540931117750521	0.07446644757308118
0.656	0.04543562227517961	0.074608265554612
0.66	0.04539803798913311	0.07465997205741672
0.664	0.04562553889843542	0.07486381414094379
0.668	0.04565038801704002	0.07494321703512502
0.672	0.04574228548215632	0.07502789760459111
0.676	0.04576025462401682	0.07517316089891474
0.68	0.04587817277750521	0.0752895333609814
0.6840000000000001	0.0459072068054121	0.07539322108650398
0.6879999999999999	0.04601009107052841	0.07550761936037997
0.6919999999999999	0.04613275504029591	0.07565277706668852
0.696	0.04617569246587722	0.07570879477407866
0.7	0.04621336548448191	0.07584161593464922
0.704	0.04632783844262141	0.07597062872000947
0.708	0.04635027227750522	0.07604996604611478
0.712	0.0464534954054121	0.0761961964284735
0.716	0.04660038316122611	0.07634914316198593
0.72	0.04665602721471452	0.07653873300898734
0.724	0.04671884641704002	0.07662636535421057
0.728	0.04685763874727261	0.07673708358303524
0.732	0.04692260137983071	0.07689359720757656
0.736	0.04691064557517961	0.07688343520097204
0.74	0.04715536703099352	0.07704717480101844
0.744	0.04712525843797032	0.07709711052905797
0.748	0.04722996038680752	0.07722600337635994
0.752	0.04725839185657492	0.07739564510757216
0.756	0.04748953670773773	0.07755963427005608
0.76	0.0475639414868075	0.0777146152946033
0.764	0.04766812663564471	0.07788003948805322
0.768	0.04772869307285402	0.07797904904349533
0.772	0.04785617875657492	0.07814724179588058
0.776	0.04806023618680752	0.07833230503617582
0.78	0.04814850084727262	0.07846237694635935
0.784	0.04825790209378422	0.07858764916840727
0.788	0.04839125789610982	0.07877601245416201
0.792	0.04847183327750521	0.07885505956267308
0.796	0.04860214240773772	0.07907950484585509
0.8	0.04877011617983072	0.07922702944837569
0.804	0.04882355821471453	0.07933690708436876
0.8080000000000001	0.04897124903797032	0.07954715945202796
0.8120000000000001	0.04921050419378422	0.07975971009993588
0.8159999999999999	0.04915640017285402	0.07984630302403901
0.82	0.04943279618913311	0.08005411193246643
0.824	0.04957762415657493	0.08021711509320487
0.828	0.04967558673331911	0.08038912160724573
0.832	0.0497070148775052	0.08055287046866516
0.836	0.04995300003099352	0.08071307084439998
0.84	0.05017105085890052	0.08091854780739614
0.844	0.05034130411238892	0.08112234658437674
0.848	0.05048852238913312	0.08128705285719144
0.852	0.05068179817052842	0.0814357825551958
0.856	0.05080179189145862	0.08159412694486436
0.86	0.05103581184029592	0.0817779169982611
0.864	0.05102801677983072	0.08190646882731994
0.865	0.0510223527006191	0.08177177703937488
0.868	0.05119871262866801	0.08203759266051167
0.87	0.05134182915494126	0.08201621577973524
0.872	0.05131985434727261	0.08219057200600531
0.875	0.05143005007377065	0.08236767503673086
0.876	0.05142564283331912	0.08237735293681681
0.88	0.0517419973339515	0.08272006179233335
0.88	0.05160881060455735	0.08258687828733399
0.885	0.05206360397254671	0.08311260737464335
0.89	0.05222568576679591	0.08349990848364183
0.895	0.05245962230069418	0.08383615237254587
0.9	0.05267165017644909	0.08425857685816474
0.905	0.05298355341493842	0.08465365415644234
0.91	0.05323431140866874	0.08505488292244058
0.915	0.05348895647404115	0.08546294723025277
0.92	0.05382491859371454	0.08582793714812816
0.925	0.05410576223913043	0.08632648221405803
0.93	0.0544262063677628	0.08675961718832052
0.9350000000000001	0.05468100384848956	0.08721467921727864
0.9399999999999999	0.05496015303107663	0.08766161570916974
0.945	0.05535667725078984	0.08812713399749435
0.95	0.05569926633266551	0.08859758747999713
0.955	0.05594299928954244	0.08908071370758842
0.96	0.05641309653090849	0.08961166482258837
0.965	0.05669520462855473	0.09010510174154891
0.97	0.05701490293527683	0.09061875182470625
0.975	0.05738614349151165	0.09117140899384414
0.98	0.05768538237953177	0.09164883187089191
0.985	0.05801111587433934	0.09217401139714608
0.99	0.05848380578005803	0.09278675856315285
0.995	0.05881826232728932	0.09333670379406314
1	0.05919487222541005	0.09386305651485445
1.005	0.05961014846421055	0.09445184906054782
1.01	0.05996897129446967	0.09504678909062915
1.015	0.06034272283517988	0.09559468813348045
1.02	0.06071094074493987	0.09622968671786437
1.025	0.06113875933893038	0.0968962428774071
1.03	0.0615825064715104	0.09750779445173401
1.035	0.06197551872122161	0.09813835470686172
1.04	0.06238023663896997	0.09876475945229149
1.045	0.06283733456828594	0.09947593660635894
1.05	0.0633524578081672	0.1001866210205183
1.055	0.0637588825974188	0.1008206350554371
1.06	0.06410925582522925	0.1014733522825816
1.065	0.06463160402339957	0.1022144083893011
1.07	0.06510964647030759	0.1029719104814253
1.075	0.06557869025146859	0.1036750397737144
1.08	0.06600386165317149	0.1044025730759839
1.085	0.0664744523014249	0.1052277117051652
1.09	0.0670663029918208	0.1060325285120463
1.095	0.06759565308666837	0.1068264049417682
1.1	0.06801497014311533	0.1076089567689728
1.105	0.0684460082582137	0.1084208951146041
1.11	0.06899943114866781	0.1093221680541319
1.115	0.06957829862965881	0.1101305793741115
1.12	0.07013291625505595	0.1109099088156919
1.125	0.07068469310407498	0.1118137049334171
1.13	0.0711557604427189	0.1127521543166375
1.135	0.07174861895962276	0.1137095424029326
1.14	0.07229562967345551	0.1146549894582647
1.145	0.07281984344087296	0.1155997225956274
1.15	0.07339224818227713	0.1165897356736359
1.155	0.07407355350828521	0.1175926744402998
1.16	0.07467477485627247	0.1186200039624206
1.165	0.07526001671323221	0.1196370287542646
1.17	0.07581901580525849	0.1207123828171242
1.175	0.07650665509038727	0.1217382049542348
1.18	0.07709252538462291	0.1228452804030474
1.185	0.07777497052261127	0.1239672865006303
1.19	0.07838267183784972	0.1250693717652565
1.195	0.07905014700104804	0.1262052951205441
1.2	0.07984834827281652	0.1274236831141025
1.205	0.08040850715624193	0.1285594128990424
1.21	0.08125981428957849	0.12976514899137
1.215	0.08195059201761622	0.1310446930620277
1.22	0.08265524975538822	0.1322555198686265
1.225	0.08334484037075318	0.1335317843519953
1.23	0.08423856159563009	0.1348757179711203
1.235	0.0849900482595875	0.136175950968045
1.24	0.0857794017620703	0.137453584112571
1.245	0.08658031074362324	0.1388343155771208
1.25	0.08736787972079546	0.1402253354999704
1.255	0.08824121755217816	0.1416382327613764
1.26	0.08915647160355131	0.1430699404036111
1.265	0.08994577756066022	0.144448651854527
1.27	0.09087921662181785	0.1460019765255614
1.275	0.09184486621681462	0.1474847846998922
1.28	0.09272867435315671	0.1490047645786903
1.285	0.09361916478774496	0.1505073247510897
1.29	0.09464119125611986	0.1521277290804866
1.295	0.09560779645585679	0.1537270081333547
1.3	0.09653428307634318	0.1553171614278376
1.305	0.09756275362189468	0.1568937644726066
1.31	0.09858014507388069	0.1585394855251987
1.315	0.0994366546606309	0.1600974511769386
1.32	0.1006547603518118	0.1619305460991042
1.325	0.1017644867903511	0.1636634791682627
1.33	0.1028496053274649	0.1653645856458799
1.335	0.1039016428046222	0.167065027164403
1.34	0.1051598796501621	0.1688822951057713
1.345	0.1063555792031046	0.1706479935388661
1.35	0.1076046385841097	0.1724866342728245
1.355	0.1086101399333032	0.1741698792772245
1.36	0.10985216593318	0.1760087681299864
1.365	0.1110997472615269	0.1778752801047132
1.37	0.1123138445115912	0.1797121360259156
1.375	0.1136943473155844	0.1816045241669942
1.38	0.1149987907369242	0.1835157590651197
1.385	0.1164022604630876	0.1854619718177023
1.39	0.1178482568739768	0.187436314790911
1.395	0.1193899280069101	0.1896312288802342
1.4	0.1208413266412904	0.191527109161961
1.405	0.1222138972518478	0.1933063650651861
1.41	0.1237288184374671	0.195291221900578
1.415	0.1253257766455695	0.1973376137712497
1.42	0.1268247744943557	0.1992308906997191
1.425	0.1284182774301636	0.2012534486307395
1.43	0.1300170389696443	0.2032867472378866
1.435	0.13175312347318	0.2052462510593445
1.44	0.1332653295032168	0.2072561849896793
1.445	0.1350458600821255	0.2094622104198325
1.45	0.1366587828616199	0.2113163657191637
1.455	0.1393567869881344	0.214755643689186
1.46	0.1407265528140288	0.2163756122321274
1.465	0.142560103222957	0.2184408148433578
1.47	0.1442725233102682	0.2203997921086196
1.475	0.1460505652128187	0.2224562094945562
1.48	0.1479911055324856	0.2245586524879761
1.485	0.1498453285758763	0.2266079316362691
1.49	0.1518897751642195	0.2285900110920135
1.495	0.1538612583968179	0.2307512114945733
1.5	0.1558399833492513	0.2328820431756401
1.505	0.157988888806093	0.2351021673678046
1.51	0.1603079119130753	0.237507212408545
1.515	0.1627451276732342	0.2399308350953141
1.52	0.1647758705664915	0.2419360491780822
1.525	0.1669729581165913	0.2439850178046278
1.53	0.1691559518456371	0.2459942467687966
1.535	0.1712855581892197	0.2480548148987024
1.54	0.17356557431636	0.2501923880937374
1.545	0.1757188923284088	0.2520120304172732
1.55	0.1783344187105425	0.2545178889872073
1.555	0.1806271631498144	0.2565750690486487
1.56	0.1831465838356967	0.2587718950740622
1.565	0.1855045437822798	0.2608827307594259
1.57	0.1880529766161516	0.2631034109564542
1.575	0.19063170206165	0.2654082668337108
1.58	0.1932719081377032	0.2676664781132428
1.585	0.1960020197114296	0.2700164089223273
1.59	0.1985586542095581	0.2722549465462226
1.595	0.2012914303790407	0.2744965959515804
1.6	0.2040230474464511	0.2768494523072454
1.605	0.2068964292071037	0.2792862288606321
1.61	0.2096683958963898	0.2816696904948207
1.615	0.2124591380044508	0.2840312793227563
1.62	0.2152819013066929	0.2863327263773197
1.625	0.2181542573316869	0.2887315001834441
1.63	0.2209747200824733	0.2912369437181636
1.635	0.2240152762382635	0.2936447264934721
1.64	0.2270294112551369	0.2962552538406032
1.645	0.2299569580258629	0.2986938297135578
1.65	0.2330324798262094	0.3012242806406866
1.655	0.2361338151371352	0.3039051643313649
1.66	0.2393139294277939	0.306494439930335
1.665	0.2423798680433999	0.3090774504440907
1.67	0.2455371783363401	0.3117060184051998
1.675	0.2487720612146042	0.3144934348891155
1.68	0.2519314451999572	0.3171457572855435
1.685	0.2550891398103265	0.3197470440774636
1.69	0.2584655690158014	0.3226067590587748
1.695	0.2615065626501369	0.3252386969576986
1.7	0.2649145249349991	0.3281564747620122
1.705	0.2681896927779286	0.3307989624140035
1.71	0.2715557373656069	0.3337594518806007
1.715	0.2750958213626551	0.3368187226796929
1.72	0.2783605932285382	0.3395428762804151
1.725	0.2814833772794404	0.3420672305116422
1.73	0.285024695591582	0.3451015325391977
1.735	0.2879804641003246	0.3475699997623952
1.74	0.2917933973526133	0.3510128887311391
1.745	0.2951689291146389	0.3540086651479707
1.75	0.2984414052841885	0.356740139028445
1.755	0.3016951286011903	0.3594506184034535
1.76	0.3048537696122308	0.3621151442159436
1.765	0.3080032545829749	0.3648957839671459
1.77	0.3112519036398285	0.3676574033561668
1.775	0.3144429965006624	0.3703456631984504
1.78	0.3175563498951874	0.3730089945889715
1.785	0.3207699375615289	0.3757834830671661
1.79	0.3238809035739481	0.3784323799143283
1.795	0.3269745018451464	0.3811127835940709
1.8	0.3299876668059122	0.3836038213920769
1.805	0.3330047980823735	0.3862867708195017
1.81	0.3360410750013522	0.3889099790841981
1.815	0.3390093414669659	0.3913644896608515
1.82	0.3418287955292395	0.3938655439088374
1.825	0.3447255313309443	0.3963603248747609
1.83	0.3477677994203089	0.398969396056718
1.835	0.3504962668578405	0.401311585183408
1.84	0.3531186315379737	0.4035716700939371
1.845	0.3557609822074021	0.405889684950291
1.85	0.358358535738158	0.4080694791001545
1.855	0.3607911578314221	0.4100926996452084
1.86	0.3634026726250694	0.4123266967256624
1.865	0.3660248506406802	0.4145421806808343
1.87	0.3684812086838122	0.4166727604191187
1.875	0.3706868071646148	0.4185750654369888
1.88	0.3729179213302724	0.4204221462112817
1.885	0.3751940449806786	0.4223423373137448
1.89	0.3770203221479652	0.4238413051726774
1.895	0.3792410881032898	0.4257151813273672
1.9	0.3809332318199783	0.4271408038736149
1.905	0.3828014737295662	0.4286936975058144
1.91	0.3846990748795218	0.430283637040892
1.915	0.3864633439240035	0.4316870029195664
1.92	0.3878457101508341	0.4327523441905038
1.925	0.3892949005286327	0.433960472967305
1.93	0.3905321220723347	0.4349431148637934
1.935	0.3921796501002354	0.436219931953546
1.94	0.3934266505319372	0.4372388319272096
1.945	0.3943834720822511	0.4378876880157735
1.95	0.395336958610797	0.4385707281293345
1.955	0.3966052226270547	0.4395361527675205
1.96	0.39748951105948	0.4401203954950185
1.965	0.3980718403236451	0.4404612046491982
1.97	0.3989288355660273	0.441060472489856
1.975	0.3995693120262245	0.4414045999113809
1.98	0.3999772822435257	0.4415610530188944
1.985	0.4005423046512381	0.4419293466088705
1.99	0.4009128404463811	0.4420083395883839
1.995	0.4012152612595016	0.4420782979335169
2	0.4014980494583327	0.4421121290178376
2.005	0.4026858451255064	0.4431567999626501
2.01	0.4016675144337297	0.4417457771022503
2.015	0.4016545064165145	0.441499660039199
2.02	0.4015439164816759	0.4410934797009538
2.025	0.401409439144449	0.4407421279856352
2.03	0.4013802997380987	0.440474119404334
2.035	0.4011595252811069	0.44000948871068
2.04	0.4009458601277879	0.4395056803222664
2.045	0.4008802734370776	0.4392196818392071
2.05	0.4005130483931596	0.4387401589414468
2.055	0.3998810765508523	0.4378070363696536
2.06	0.3996140582030978	0.4374477313011547
2.065	0.3966271424697703	0.4341834802352946
2.07	0.3946353117827755	0.4318671168271976
2.075	0.393360789610937	0.4304336268568802
2.08	0.3918767257151646	0.4286784252187295
2.085	0.3903953047342761	0.4270129149015433
2.09	0.3888360250598191	0.4252076402951112
2.095	0.3873323657022439	0.4235694581345534
2.1	0.3860556355277702	0.4220637461093117
2.105	0.3845055784052984	0.4203063043340492
2.11	0.3832856904907498	0.4188810829582151
2.115	0.3812502544693225	0.4166523659781962
2.12	0.3798600000112036	0.4149948390695145
2.125	0.3784970333774041	0.4134263523282909
2.13	0.3771915218381107	0.4118784511687876
2.135	0.3758497007529843	0.4103889777356701
2.14	0.3746463653636055	0.4089725394758378
2.145	0.3731595546706871	0.4073567923606785
2.15	0.371690267764669	0.4056895889256786
2.155	0.3703700933548913	0.4041634595708673
2.16	0.3689793873337329	0.4025680862994191
2.165	0.3674983845126735	0.4009327958213453
2.17	0.3660720781591716	0.3993284876026091
2.175	0.3646178163710578	0.3976861301766279
2.18	0.3630698019915388	0.3960089751316059
2.185	0.3614236639675168	0.3942776031659397
2.19	0.3600928343162432	0.3927359781395343
2.195	0.3585130360039478	0.3909529971716434
2.2	0.3570384366093358	0.3893208562450963
2.205	0.3555392383032906	0.3876908546000292
2.21	0.3539321641898822	0.3859568971550449
2.215	0.3524244343009615	0.3842751884437492
2.22	0.3508297850275745	0.3825034590907717
2.225	0.3494420001827081	0.3809842008354546
2.23	0.3479151783837895	0.3792825181059917
2.235	0.3462787054595277	0.3775731096201494
2.24	0.3447451924835889	0.375836707737277
2.245	0.3431874196212874	0.3741564105602404
2.25	0.3418541244495822	0.3726993321895278
2.255	0.3403153839323338	0.3710097371320957
2.26	0.33878959388028	0.3693168566783939
2.265	0.3375681614040397	0.3679836867981034
2.27	0.3360231172316392	0.366298322771655
2.275	0.3344117092651442	0.3645874571538322
2.28	0.3330713094267324	0.3630547905192232
2.285	0.331511504405168	0.3613945831718771
2.29	0.3301862598007272	0.3599449217427959
2.295	0.3287579747947968	0.3583763357029274
2.3	0.327296242310128	0.3568415782140439
2.305	0.3260010826324519	0.3553768355266392
2.31	0.3247370633889011	0.353954788456644
2.315	0.32349184079144	0.3526798358669465
2.32	0.3220626762529204	0.3510542395358016
2.325	0.3205300286942387	0.3494390820399129
2.33	0.3189422558971444	0.3476361786399996
2.335	0.3174198394082356	0.3459776238835852
2.34	0.3161021390995552	0.3445810783586491
2.345	0.3152149914485046	0.3436147084112003
2.35	0.314037873620034	0.342272522470858
2.355	0.312821446884225	0.3409718125814145
2.36	0.3117629446785514	0.339807518783429
2.365	0.3106198552096254	0.338523874688736
2.37	0.3092757532408881	0.3370872434293249
2.375	0.3079965228297514	0.3357131452326016
2.38	0.3070463046082276	0.3346251482243548
2.385	0.3058565939047118	0.333342104932591
2.39	0.304650485747134	0.3320263957062768
2.395	0.3036613459351531	0.3308607237995208
2.4	0.3025347110562419	0.3296929987918754
2.405	0.3015281583741934	0.3285310112672471
2.41	0.3003391915058657	0.3272069878026472
2.415	0.2993319508699704	0.3260862608481809
2.42	0.298251739077971	0.3249345998083825
2.425	0.2972375384320219	0.3238475241932899
2.43	0.296220456272672	0.3226837511148356
2.435	0.2951185114038463	0.3214337653654315
2.44	0.2940126593217652	0.3201928064270242
2.445	0.2932133030721882	0.3193053883247287
2.45	0.292294689865977	0.3182130319517826
2.455	0.2912459523278876	0.317127234649284
2.46	0.2904246607675867	0.3161729171577379
2.465	0.2894692526351422	0.3150850166162396
2.47	0.2886662772300311	0.3142196641251401
2.475	0.2876855368079983	0.313091095197711
2.48	0.2869096983250509	0.3122297212037863
2.485	0.2859983726346226	0.3111911586862128
2.49	0.2853123190436475	0.3104360952540491
2.495	0.2846303400510395	0.3096324220621453
2.5	0.2837344562028291	0.3086066714779537
2.505	0.2829933835868556	0.3077584258161558
2.51	0.2822603849661549	0.3069413401255352
2.515	0.2818883636046964	0.3064527611495854
2.52	0.2810705581443503	0.3055171652755925
2.525	0.2803783159674921	0.3047590176154727
2.53	0.2798799849018021	0.3040833104398882
2.535	0.2791173142600336	0.3032562151787952
2.54	0.2785941280666804	0.3026004237407103
2.545	0.278062386514451	0.3019437137802226
2.55	0.2774331849050063	0.301258174017544
2.555	0.2769117739459161	0.3005693845535117
2.56	0.2763990220067672	0.2999380833488884
2.565	0.2759534629899595	0.2994242247259759
2.57	0.2753807717151988	0.2987473165159015
2.575	0.2749486157745253	0.2981511804257505
2.58	0.274452118679118	0.297525517660052
2.585	0.273998644216016	0.2970039151353272
2.59	0.2736615089441493	0.2965399667697048
2.595	0.273173277216667	0.295937644748578
2.6	0.2731659412602677	0.2958071792673774
2.605	0.2733469375976199	0.2958887494543377
2.61	0.2728282182505487	0.2951657156209598
2.615	0.2724719722027093	0.2947066339365513
2.62	0.2719700311871149	0.2940609486765283
2.625	0.2715840899878955	0.2934437394043981
2.63	0.2702061077478831	0.2918990333770106
2.635	0.2704816778915347	0.2919244326002423
2.64	0.2695967563320154	0.290910343507076
2.645	0.2685596583619196	0.2895393975582441
2.65	0.267649190890012	0.2883587548501956
2.655	0.2661503412965538	0.2866234552335696
2.66	0.264808428025267	0.2848116077170571
